# Supplementary material for: Phylogenetic Analysis of the Spider Mite Sub-Family Tetranychinae (Acari: Tetranychidae) Based on the Mitochondrial COI Gene and the 18S and the 5′ End of the 28S rRNA Genes Indicates That Several Genera Are Polyphyletic
Source: PLoS One. 2014 Oct 7;9(10):e108672. doi: 10.1371/journal.pone.0108672 (PMC4188524; doi:10.1371/journal.pone.0108672)
Supplement: File S1 — Aligned COI sequences in FASTA format. (ZIP) [file pone.0108672.s001.zip]

>B.praetiosa
TCTCCTAATTCATCTATTGAGATAATAATTTTTTCATTACATATTGCTGGAATTTCTTCTATTGCAAGTTCAATCAATTTTATTAGAACTATTTTGAAACTTAAAAATATAAATTTAAATATTAATACAATTAGATTATTTTCAATTTCAATTCTAATCACGACTTTTTTATTATTACTTGCTCTACCAGTGCTTGCAGGAGCTATCACTATAATTATTACAGATCGAAATTTTAATACTTCATTTTTTGATCCTTCTGGAGGAGGAGACCCTATCTTATATCAACATTTATTTTGATTTTTTGGACACCCTGAAGTTTATATTTTAATTTTACCTGGATTTGGAATAATTTCACATGTATTAAGATTTTTTTCAGGTAAAAAAGAAGTATTTGGAAAAATTGGTATAATTTTTGCTATAATATCCATCGGAGTTTTAGGATTTGTGGTATGAGCTCATCATATATTTACAGTAGGTATAGATGTTGATACTCGAGCTTATTTTACAGCAGCTACTATAATTATTGCTATTCCAACAGGTATTAAAATTTTCAGTTGATTTGCTACTATCATTAACTCTCATTTAATATTAAATATTTCATTACTATGAGCAATAGGA
>P.latens
AATTTTAGTTCCTCTATTGAAATAATAATTTTTTCTTTACATATTGCTGGAATTTCTTCGATTATAAGTTCGATTAATTTTATTTCTACTATTACTAATATAAAAAATAAAAATTTAACAATTAATAATATAACTTTATTTTCTATTTCTATTTTAATTACTACTATCTTATTAGTATTAGCTTTACCTGTTTTAGCAGGAGCAATTACAATATTGTTAACAGATCGAAATTTTAATACTTCATTTTTTGATCCTTCAGGAGGAGGAGATCCAATTTTATATCAACATTTATTTTGATTTTTTGGACATCCAGAAGTCTATATTTTAATTTTACCAGGATTTGGTATAATTTCACATGTAATTAGATTTTTTACGGGTAAAAAAGAAGTATTTGGTAAGATTGGTATAGTTTTTGCTATAATATCAATTGGAGTATTAGGATTTGTAGTTTGAGCTCATCATATATTTACTGTAGGTATAGATGTAGATACTCGAGCATATTTTACAGCGGCTACTATAGTTATTGCAGTTCCAACAGGTATTAAAATTTTTAGATGATTTTCGACTATTATTAATTCTCATTTAACAATAAATATTTCTTTAATATGAGCAATAGGA
>E.japonicus
TTCATATCTTGCTCTATTGAAATGATAATTTTTTCTTTACATATTGCTGGTTTATCTTCAATTATTAGTTCTATTAATTTTATTTCTACTATTTTGTTTATGAAGAATGTTAATTTTTTTATTAATTATACTCCTTTATTTGTTATTTCTATTTTAATTACTACTTTTTTATTGTTATTAGCTTTGCCTGTATTAGCAGGAGCTATTACTATAGTTTTAATAGATCGTAATTTTAACACTTCTTTTTTTGATCCTAGAGGAGGAGGAGACCCTATTTTATATCAACATTTGTTTTGATTTTTTGGGCATCCTGAGGTTTATATTTTAATTTTACCTGGTTTTGGAATAATTTCTCATATTATTAGATATAACTCAGGTAAGAAAGAGGTTTTTGGTAAAATTGGTATAATATTTGCAATAATATCGATTGGTTTATTAGGTTTTGTTGTTTGGGCTCATCATATATTTACTGTAGGTATAGATGTGGATACTCGTGCTTATTTTACAGCTGCTACTATAATTATTGCTATTCCCACTGGTATTAAAATTTTTAGATGATTTACTTCTATTATTAATTCTCATTTAATTTATTCTATTTCTATATTATGGGCTATGGGT
>A.corpuzae
TTTATATCTTCTTCTATTGAAATAATAATTTTTTCTTTACATTTAGCTGGTTTTTCTTCTATTGCTAGTTCAATTAATTTTATTTCTACTGTATTAATAATAAAAAATGCTAATTTCCTTTATTCGAATTTAAGTTTATTTGGTATTTCTATTTTAATTACTACTTTACTTTTACTTTTAGCTTTACCTGTATTAGCAGGAGGTATTACAATAATTTTAATAGATCGTAATTTTAATACTTCTTTTTTTGATCCTAGAGGAGGGGGTGATCCTGTATTATATCAACATTTGTTTTGATTTTTTGGGCATCCTGAGGTTTATATTTTAATTTTACCTGGATTTGGTATAGTTTCTCATGTTATTAGTTATAATGTAGGAAAAAAAGAAGTATTTGGTAAAATTGGTATACTTTTTGCAATAGCTGCTATTGGTTTATTAGGTTTCGTTGTGTGAGCTCATCATATATTTACAGTAGGTATAGACGTAGATACTCGTGCTTATTTTACAGCTGCTACTATAGTTATTGCTATCCCGACTGGTATTAAAGTATTTAGATGATTTTCTTCAATTATTAATTCACATATTAATTTTGGTCTTTCTATGTATTGAGGGATGGGA
>P.bambusicola
TTTATATCTTCATCTATTGATATAATAATTTTTTCTTTACATATAGCTGGATTATCTTCTATTGCTAGATCTATTAATTTCATTTCTACTATTTTATTAATAAAAAATAAAAATTTTTTTTTTAATACAATAACCTTATTTTCAATTTCTATTTTAATTACTACTTTTTTATTATTAATTGCTTTACCTGTATTAGCAGGAGGAATTACAATAATTTTAATAGATCGAAATTTTAATACTTCTTTTTTCGATCCAAGAGGAGGAGGAGATCCTATTTTATATCAACATTTATTTTGGTTTTTTGGTCACCCAGAAGTTTATATTTTAATTCTTCCAGGGTTTGGTATAATTTCTCATATTATTAGATTTAATATGGGAAAAAAGGAAGTTTTTGGAAAAATAGGAATATTATTTGCTATAATATCTATTGGTTTATTAGGTTTTGTAGTTTGAGCTCATCATATATTTACAGTAGGGATAGATGTGGATACTCGAGCATATTTTACTGCAGCCACTATAATTATTGCTATTCCAACTGGTATTAAAATTTTTAGATGATTTACAACTATAATTAATTCTCATATTAATTTTAATATTGCAGTTTATTGATCTTTAGGT
>P.citri
TTTATATCATCATCTATTGATATAATAATTTTTTCTCTTCATATTGCTGGTTTATCTTCTATTGCTAGTTCAATTAATTTTATTTCTACAATTTTATTAATAAAAAATAAAAATTTTTTTTTTAGTATAATAACTTTATTTTCTATATCAATTTTGATTACTACTTTTTTATTACTAATTGCATTACCTGTTCTAGCAGGAGGAATTACTATAATTTTAATAGATCGAAATTTTAATACTTCTTTTTTTGATCCTAGAGGAGGAGGAGACCCAATCTTATATCAACATTTATTTTGATTTTTTGGTCACCCCGAAGTTTATATTTTAATTCTTCCTGGGTTTGGAATAATTTCTCATGTTATTAGATATAATTTAGGAAAAAAAGAAGTGTTTGGTAAGATAGGAATAATATTCGCTATAATATCAATTGGTCTTTTAGGATTTGTAGTGTGAGCTCATCATATATTTACAGTAGGAATAGATGTAGATACTCGAGCTTATTTTACAGCAGCTACTATAATTATTGCTATCCCAACTGGTATTAAAATTTTTAGTTGATTTACAACTATAATTAATTCTCATATTAATTTTAATATTTCAATTTACTGATCTATAGGA
>P.mori
TTTATATCTTCTTCTATTGATATAATAATTTTTTCTTTGCATATTGCTGGAATTTCTTCTATTGCTAGTTCAATTAATTTTATTTCAACCATTATATTAATAAAAAATAAAAACTTTTTTTTTAATACAATAAATTTATTTTGTATATCTATTTTAATTACTACTTTTTTACTTTTAATTGCTTTACCTGTTTTAGCAGGAGGAATCACTATAGTTTTAATAGATCGAAATTTTAATACTTCTTTTTTTGACCCAAGTGGAGGAGGAGACCCAATTTTATATCAACATTTATTTTGATTTTTTGGACATCCAGAAGTTTATATTCTTATTTTACCTGGTTTTGGTATAATTTCTCATATTATTAGATATTATATAGGAAAGAAAGAAGTTTTTGGAAAAATAGGAATAATATTTGCTATAATATCTATTGGTTTATTAGGATTTGTAGTATGAGCTCATCATATATTTACAGTTGGTTTAGATGTTGACACTCGAGCATATTTTACAGCAGCTACTATAATTATTGCTATTCCTACTGGAATTAAAATTTTCAGATGATTTACAACTTTAATTAATTCCCATATTAATTTTAATATTGCAATTTATTGATCTATAGGT
>P.osmanthi
TTTATATCATCATCTATTGATATAATAATTTTTTCTCTTCATATTGCTGGTTTATCTTCTATTGCTAGTTCAATCAATTTTATTTCTACAATTTTATTAATAAAAAATAAAAATTTTTTTTTTAGTATAATAACTTTATTTTCTATATCAATTTTGATTACTACTTTTTTATTACTAATTGCATTACCTGTTCTAGCAGGAGGAATTACTATAATTTTAATAGATCGAAATTTTAATACTTCTTTTTTTGACCCTAGAGGAGGAGGAGACCCAATCTTATATCAACATTTATTTTGATTTTTTGGTCACCCCGAAGTTTATATTTTAATTCTTCCTGGGTTTGGAATAGTTTCTCATGTTATTAGATATAATTTAGGAAAAAAAGAAGTGTTTGGTAAGATAGGAATAATATTCGCTATAATATCAATTGGTCTTTTAGGATTTGTAGTTTGAGCTCATCATATATTTACAGTAGGAATAGATGTTGATACTCGAGCTTATTTTACAGCAGCTACTATAATTATTGCTATCCCGACTGGTATTAAAATTTTTAGTTGATTTACAACTATAATTAATTCTCATATTAATTTTAATATTTCAATTTACTGATCTATAGGA
>P.thelytokus
TTTATATCTTCTTCAATTGATATAATAATTTTTTCTTTGCATATTGCTGGGCTATCTTCCATTGCAAGTTCTATTAATTTCATTTCAACTATTATATTAATAAAAAATAAAAATTTTTTTTTTAATACAATAACTTTATTTTCAATTTCTATTTTAATTACTACTTTTTTATTATTAATTGCCTTACCAGTTTTAGCAGGAGGAATCACTATAATTTTAATAGATCGAAATTTTAATACTTCTTTTTTTGATCCTAGAGGAGGAGGAGATCCTATCTTATATCAACATTTATTTTGATTTTTTGGACACCCAGAAGTTTATATTTTAATTCTTCCTGGTTTTGGAATAATTTCTCATATTATCAGTTTTAATTTAGGAAAAAAAGAAGTTTTTGGAAAAATAGGAATAATATTTGCAATAATATCAATTGGTTTATTAGGATTTGTAGTTTGAGCTCATCATATATTTACAGTAGGGATAGATGTAGATACTCGAGCTTATTTTACAGCAGCTACTATAATTATTGCTATCCCCACTGGTATTAAAATTTTTAGTTGATTTACAACTATAATTAATTCTCATATTAATTTTAATATTGCAATTTATTGATCTATGGGT
>P.ulmi
TTTATATCTTCTTCTATTGATATAATAATTTTTTCTTTACATATTGCTGGTTTATCTTCAATTGCTAGTTCAATTAATTTTATTTCAACTATTTTATTAATAAAAAATAAAAATTTTTTTTTAAATATAATAACTTTATTTACTTTATCTATTTTAATTACTACTTTTTTATTATTAATTGCTTTACCTGTGTTAGCAGGAGGTATCACTATAATTTTAATAGATCGGAATTTTAATACTTCTTTTTTTGATCCAAGAGGAGGAGGGGATCCTATTTTATATCAACATTTATTTTGATTTTTTGGGCATCCAGAAGTTTACATTCTTATTCTTCCTGGATTTGGAATAATTTCTCATATTATTAGATTTAATGTAGGTAAAAAAGAAGTTTTTGGGAAAATAGGAATAATATTTGCTATAATATCTATTGGCTTACTAGGATTTGTAGTTTGAGCTCATCATATATTTACAGTAGGGATAGATGTAGATACTCGAGCTTATTTTACTGCTGCTACTATAATTATTGCTATCCCAACTGGAATTAAAATTTTTAGATGATTTACAACAATAATTAATTCACATATTAATTTTAATATTGCAATTTATTGATCAATAGGA
>S.akitanus
TTTATGTCTTCTTCAATTGAAATAATGATCTTTTCTTTACACTTAGCTGGTTTATCTTCCATTGCTAGTTCAATTAATTTTATTTCTACTATTTTATTAATAAAAAATAAAAATTATTTTTTAACTAATCTTTCTTTATTTGTTTTATCTATTCTAATTACTACTTTGTTGTTACTTTTAGCTCTCCCTGTTTTGGCAGGAGCTATCACCATAATTTTAATAGATCGTAATTTTAATACTTCTTTCTTCGATCCTTCTGGAGGAGGGGACCCAATTTTATACCAACATTTATTTTGGTTTTTTGGACACCCTGAGGTTTATATCTTAATTTTACCTGGATTTGGTATAATTTCACATGTGATTAGCTATAATTTAGGGAAAAAGGAAGTTTTCGGAAAAGTAGGAATAATATTTGCTATAATATCTATTGGTTTATTAGGTTTCGTAGTATGAGCTCATCATATATTTACAGTTGGAATAGATGTTGATACTCGAGCTTATTTTACTGCAGCTACAATAGTTATTGCTATCCCTACTGGAATTAAAATTTTTAGATGATTTACTACTATAATCAATTCTCATATTAATTTTAATATTTCTATTATTTGAGCAATAGGA
>S.pusillus
TTTATATCTTCTTCTATTGAAATAATAATTTTTTCATTACATTTAGCTGGTATTTCTTCTATTGCTAGTTCTATTAATTTTATTTCTACTATTTTATTAATAAAAAATAAAAATTATTTTTTAACAAATCTTTCTTTATTTGTTTTATCTATTTTAATTACCACTTTTTTATTATTATTAGCTTTACCTGTTTTAGCAGGAGCTATCACTATAATTTTAATAGATCGAAATTTTAATACTTCTTTTTTTGATCCTTCAGGAGGAGGAGATCCAATTTTATACCAACACTTATTTTGATTTTTTGGACACCCAGAAGTATATATTTTAATTTTACCTGGTTTTGGTATAATTTCTCATGTTATTAGTTATAATCTAGGAAAAAAAGAAGTATTTGGAAAAGTAGGAATAATATTTGCTATAATATCAATTGGTTTATTAGGTTTTGTAGTTTGAGCTCACCATATATTTACAGTAGGAATAGATGTTGATACTCGAGCTTATTTTACTGCTGCTACTATAATTATTGCTATTCCTACAGGTATTAAAATTTTTAGATGATTTACTACTATTATTAATTCTCATATTAATTTTAATATTTCAATTTTTTGAGCAATGGGA
>S.bambusae
TTTATATCTTCTTCAATTGAAATAATAATTTTTTCTTTACATTTAGCGGGGGTTTCTTCTATTGCTAGATCAATTAATTTTATTTCTACAATTTTATTAATAAAAAATAAAAATTTTTATTTAACAAGTCTATCTTTGTTTTGTTTATCAATTCTTATTACTACATTTTTATTATTATTAGCTTTACCTGTCTTAGCAGGAGCAATTACTATAATTTTAATAGATCGAAATTTTAACACTTCTTTTTTTGACCCTTCAGGAGGAGGAGACCCTATTTTATACCAACATTTATTTTGATTTTTTGGGCATCCAGAAGTATATATTTTAATTTTACCTGGGTTTGGAATAATTTCTCATGTAATTAGTTATAATTTAGGAAAAAAAGAAGTTTTTGGTAAAGTAGGTATAATATTTGCTATAATATCTATTGGTTTATTAGGGTTTGTAGTTTGAGCCCATCATATGTTTACAGTAGGGATAGATGTAGATACTCGAGCTTATTTTACTGCGGCTACTATAATTATTGCAATTCCTACTGGAATTAAAATTTTTAGATGATTTACTACTATTATTAATTCTCACATTAATTTTAATGCTTCAATTTATTGAGCTATAGGT
>S.brevisetosus
TTTATATCTTCTTCTATTGAAATAATAATTTTTTCTTTACATATTGCAGGTATCTCTTCTATTGCTAGTTCAATTAATTTTATTTCTACAATTATACTAATAAAAAATGTTAATTATAATTTAAGAAATTTAACTTTATTTACTATTTCTATTTTAATTACTACTTTTTTATTACTTTTAGCTTTACCTGTTTTAGCAGGAGCAATTACTATAATTTTAATAGATCGTAATTTTAATACTTCTTTTTTTGATCCTAGAGGTGGAGGAGATCCTATTCTTTATCAACATTTATTTTGATTCTTTGGTCATCCTGAAGTTTATATTCTTATTTTACCAGGATTTGGTATAATTTCTCATGTAATTAGTTATAATTTAGGAAAAAAGGAAGTTTTTGGTAAATTAGGAATAATATTTGCTATAATATCTATTGGTTTATTAGGATTTGTGGTTTGAGCTCATCATATATTTACAGTAGGTATAGATGTAGATACTCGAGCTTATTTTACTGGAGCTACAATAATTATTGCTATTCCTACTGGAATTAAAATTTTTAGTTGGTTTACTTCTATTATTAATTCTCATATTAATTATAATATTGCGATTTATTGAGCTATGGGA
>S.cercidiphylli
TTTATATCTTCTTCAATTGAAATAATGATTTTTTCTTTACATATCGCTGGATTATCATCTATTATAAGTTCTATTAACTTTATTTCTACTATTTTATTAATAAAAAATAAAAATTATTATTTAAGTAATTTAACTTTATTCTCTATCTCTATTTTAATTACAACTTTTTTATTATTATTAGCTCTACCTGTATTGGCAGGAGCTATTACCATAATTTTATTAGATCGAAATTTTAATACTTCTTTTTTTGATCCTAGAGGAGGAGGAGACCCTATTTTATATCAACATTTATTTTGATTTTTTGGTCATCCTGAAGTTTACATTCTTATCTTACCTGGATTTGGTATAATTTCTCATGTTATTAGTTTTAATTTAGGAAAAAAAGAAGTCTTTGGTAAAATTGGTATAATATTTGCTATAATATCTATTGGTTTATTAGGTTTTATTGTTTGAGCTCATCATATATTTACAGTAGGTATAGATGTAGATACTCGAGCTTACTTTACAGCAGCTACTATAATTATTGCTATTCCTACTGGTATTAAAATTTTTAGTTGGTTTACTACTATAATTAATTCTCATATCAATTTTAATATTGCTATTTTATGATCTATAGGA
>S.gilvus
TTTATATCTTCTTCTATTGAAATAATAATTTTTTCTTTACATATTGCAGGTTTATCTTCTATTGCTAGTTCTATTAACTTTATTTCTACTATTTTATTAATAAAAAATAAAAATTATAGTTTAAGAAGTTTAACTTTATTTACTATCTCAATTTTGATTACTACTTTATTATTATTATTAGCTTTACCTGTTTTAGCGGGAGCTATTACTATAATTTTAATAGATCGAAATTTTAATACATCTTTTTTTGACCCTAGAGGAGGAGGAGACCCTATTTTATATCAACATTTATTTTGATTTTTTGGGCATCCAGAAGTATATATTCTTATTTTACCTGGTTTTGGTATAATTTCTCATGTTATTAGCTATAATTTAGGTAAAAAAGAAGTTTTTGGTAAATTAGGAATAATATTTGCTATAATGTCTATTGGTTTATTAGGGTTTGTAGTTTGAGCTCATCATATATTTACAGTAGGGATAGATGTAGATACTCGAGCTTATTTTACAGGAGCTACCATAATTATTGCTATCCCTACCGGAATCAAAATTTTTAGTTGATTTACTTCTATTATTAATTCTCATATTAATTTTAATATTGCAATTTATTGAGCTATAGGA
>S.lespedezae
TTTATATCATCATCTATTGAAATAATAATTTTTTCTTTACATATTGCTGGTCTTTCTTCTATTGCTAGATCAATTAATTTCATTTCTACTATTTTAATAATAAAAAATAAAAATTATTTGTTTTCTAGTTTAACCTTATTTAATATTTCTATTTTAATTACAACTTTTTTATTATTAATAGCTTTACCTGTTCTAGCCGGAGCTATCACTATAATTTTATTAGATCGAAATTTTAATACTTCATTCTTTAACCCTACTGGTGGAGGAGATCCAATCTTATATCAACATTTATTTTGATTTTTTGGACACCCTGAAGTATATATTTTAATTTTACCTGGATTTGGTATAATTTCTCATGTAATTAGATATAATTTAGGAAAAAAAGAAGTTTTTGGAAAGTTAGGTATAATATTTGCTATATTATCTATTGGATTACTTGGTTTTGTGGTATGGGCACATCATATATTTACTGTAGGTATAGATGTTGATACTCGATCATACTTTACGGCAGCTACAATAATTATTGCAATCCCTACAGGAATTAAAATTTTTAGTTGATTTACTACTATAATTAATTCTCATATTAATTTTAATATTTCTGTTTATTGATCTTTAGGA
>S.recki
TTTATATCTTCTTCTATTGAAATAATAATTTTTTCTTTACATTTAGCTGGTTTATCTTCTATTGCTAGTTCTATTAATTTTATCTCTACTATTTTATTAATAAAAAATAAAAACTATTATTTAGTTAATTTGACTTTATTTACTTTATCTATTTTAATTACTACATTTCTTTTATTAATAGCATTACCTGTATTAGCAGGAGCAATTACAATAATTTTAATAGATCGAAATTTTAATACTTCATTTTTTGATCCATCAGGAGGGGGAGACCCAATTCTTTACCAACATTTATTTTGATTTTTTGGGCACCCAGAAGTTTATATTTTAATTTTACCAGGTTTTGGAATAATTTCTCATGTGATTAGATATAATTTAGGAAAAAAAGAAGTTTTTGGTAAAGTGGGTATAATATTTGCTATAATGTCAATTGGTTTATTAGGATTTGTTGTTTGAGCTCACCATATATTTACAGTAGGTATAGATGTAGATACTCGAGCTTATTTTACTGCTGCTACAATAATTATTGCTATTCCTACTGGAATTAAAATTTTTAGATGATTTACTACTATTATTAATTCTCATATTAATTTTAATATTTCTATTTATTGAGCTATAGGT
>S.schizopus
TCTATATCTTCTTCTATTGATATAATAATTTTTTCTCTTCATATTGCTGGTTTATCTTCTGTTATAAGATCTATTAATTTTATTTCTACTATCATATTTATAAAAAATTTTAATTTTTTATTCATGAATTTAACATTATTCTGTATTTCTATTTTAATTACAACTTTTTTATTATTAATAGCTTTACCTGTTTTGGCAGGTGCTATTACTATAATTTTGATAGATCGAAATTTTAATACATCTTTTTTTAATCCTGGAGGAGGAGGAGATCCTATTCTTTATCAACATTTGTTTTGATTTTTTGGTCATCCTGAAGTATATATTTTAATTCTTCCTGGTTTTGGAATGATCTCTCATGTAATTAGTTTTAATTTAGGAAAAAAAGAAGTATTTGGAAAATTAGGTATAATATTTGCTATAATGTCTATTGGCTTATTAGGATTTGTTGTTTGAGCTCATCATATATTTACAGTTGGAATAGATGTAGATACTCGTGCTTATTTTACAGCAGCAACTATAATTATTGCTATCCCAACTGGAATTAAAATTTTTAGATGATTTACTACTATAATTAACTCTCATATTAATTTTAATATTTCTATCTATTGAGCTTTGGGC
>S.shii
TTTATATCTTCTTCTATTGAAATAATAATTTTTTCTCTTCATATTGCTGGTATTTCTTCAATTGCTAGTTCTATTAATTTTATTTCTACTATTATTCTAATAAAGAATAAAAATTTGTATTTTAGTGGTTTAACTTTGTTTACTATCTCAATTTTAATTACAACTTTATTACTACTATTAGCTCTTCCTGTTTTAGCTGGAGCTATTACTATACTTTTGATAGATCGAAATTTTAATACTTCTTTTTTTGATCCTAGAGGAGGAGGAGACCCAATTTTATATCAACATTTATTTTGATTTTTTGGGCATCCAGAAGTTTACATTTTGGTTTTACCTGGGTTTGGAATAATTTCTCATGTCTTAAGATATAATTTAGGAAAAAAAGAAGTTTTCGGTAAGTTAGGTATAATATTTGCTATAATATCTATTGGATTACTAGGCTTTGTAGTTTGAGCCCACCATATATTCACAGTGGGTATAGATGTCGATACTCGAGCATACTTTACTGGAGCTACTATAATTATTGCTATTCCTACTGGAATTAAGATTTTTAGTTGGTTTGCTTCTATCATAAATTCTCATATTAATTTTAATATTTCTATTTATTGAGCTATAGGT
>S.celarius
TTTATATCTTCTTCTATTGAAATAATAATTTTTTCTTTACATATTGCAGGTCTTTCTTCTATTGCTAGTTCAATTAATTTTATTTCTACTATTATATTAATAAAAAATAAAAATTATTCTATTAATAGATTAACTTTATTTACTCTTTCTATTTTAGTTACAACATTATTATTATTAATAGCTTTACCTGTATTAGCAGGAGCTATCACTATAGTTTTATTAGATCGTAATTTTAATACTTCTTTTTTTGATCCTAGAGGTGGAGGAGACCCAATTTTATATCAGCATTTATTTTGATTTTTTGGTCATCCTGAAGTTTATATTTTAATTCTACCTGGTTTTGGTATAATTTCTCATGTTATTAGATATAATTTAGGTAAAAAAGAAGTTTTTGGCAAAGTTGGGATGATGTTTGCTATTATGTCTATTGGTTTATTAGGTTTTGTAGTTTGGGCTCATCATATATTTACAGTTGGAATAGATGTTGATACTCGTGCTTATTTTACTGCTGCTACTATAATTATTGCTATCCCTACAGGAATTAAAATTTTTAGTTGATTTACTACTATTATTAATTCTCATATTAATATAAATATTGCTGTTTATTGAGCTCTCGGT
>S.longus
TTTATGTCTTCTTCAATTGAAATAATAATTTTTTCTTTACATGTTGCAGGTTTATCTTCTATTGCTAGCTCTATTAATTTTATTTCTACTATTTTATTAATAAGGAATAAAAATTATTATATTAATAGTTTAACTTTATTCACCCTTTCTATTTTAGTAACTACTTTATTATTATTAATAGCTTTACCTGTTTTAGCAGGAGCTATTACTATAGTATTGTTAGATCGAAATTTTAATACATCTTTTTTTGATCCTAGAGGAGGAGGAGACCCTATTCTTTATCAACATTTATTTTGGTTTTTTGGGCATCCTGAAGTCTATATTTTAATTTTACCTGGATTTGGTATAATTTCTCATGTTATTAGTTATAATTTAGGTAAAAAAGAAGTATTTGGTAAAGTAGGTATAATATTTGCTATTATATCAATTGGTTTATTAGGATTTGTAGTTTGAGCCCATCATATATTTACGGTTGGTATAGATGTAGATACTCGAGCTTATTTTACTGCTGCTACTATAATTATTGCTATCCCTACTGGAATTAAAATCTTTAGTTGGTTTACTACTATTATTAATTCTCATATTAATATAAATATTGCTGTATATTGAGCTTTTGGA
>S.miscanthi
TTTATATCTTCTTCTATTGAAATAATGATCTTTTCTTTGCATATTGCTGGACTTTCTTCTATTGCTAGTTCTATTAATTTCATTTCTACTATTTTGTTAATGAAAAATAAAAATTATTATATTAATAGTTTAACTTTATTTGTTCTTTCTATTTTGGTAACTACTTTGTTATTATTAATAGCTTTACCTGTTTTAGCTGGGGCTATCACTATAGTTTTATTAGATCGTAATTTTAATACTTCTTTTTTTGATCCTAGAGGTGGGGGAGATCCTATCCTTTATCAACATTTGTTTTGATTTTTTGGGCATCCGGAAGTTTATATTTTAATTTTGCCTGGATTTGGAATAATTTCTCATGTTATTAGTTATAATTTAGGTAAAAAAGAAGTATTTGGAAAGATTGGAATAATATTTGCTATTATGTCTATTGGTTTATTAGGTTTTGTAGTTTGAGCTCATCATATATTTACTGTTGGGATAGATGTGGACACTCGAGCTTATTTTACGGCGGCTACTATAATTATTGCTATCCCTACTGGAATTAAAATTTTTAGTTGATTTACTACTATTATTAATTCTCATATTAATATAAATATTGCTGTTTATTGAGCTTTTGGC
>S.saharai
TTTATATCTTCTTCTATTGAAATAATAATTTTTTCTTTACATATTGCGGGTTTATCTTCTATTGCTAGCTCAATTAATTTTATTTCTACTATTTTGTTAATAAAAAATAAAAATTATTTTATTAATAGTTTAACTTTATTTACTCTTTCTATTTTAATTACTACTTTATTATTATTAATAGCTTTACCTGTTTTAGCTGGGGCTATTACTATAGTTTTATTAGATCGTAATTTTAATACTTCATTTTTTGACCCTAGAGGGGGAGGGGATCCTATTTTATATCAACATTTATTTTGATTTTTTGGACACCCTGAAGTTTATATTTTAATTTTACCTGGATTTGGAATAATTTCTCATGTAATTAGCTATAATTTAGGTAAGAAGGAAGTTTTTGGTAAAATTGGAATGATATTTGCTATTATATCTATTGGTTTATTAGGATTTGTGGTTTGAGCTCATCATATATTTACAGTTGGTATAGATGTTGATACTCGTGCTTATTTTACAGCTGCAACTATAATTATTGCTATTCCTACTGGAATTAAGATTTTTAGTTGATTTACTACTATTATTAATTCTCATATTAATATAAATATCGCTATTTATTGAGCTTTTGGA
>S.takahashii
TTTATGTCTTCTTCTATTGAAATAATAATTTTTTCTTTACATTTAGCGGGGTTTTCTTCTATCGCTAGCTCTATTAATTTTATTTCTACTATTTTATTAATGAAAAATAAGAATTATTATATTAATAGTTTAACTTTATTCACTATTTCTATTTTAGTGACTACTTTATTATTGTTAATAGCTTTGCCTGTTTTAGCAGGTGCTATTACAATAGTTTTATTAGATCGAAATTTTAATACTTCTTTTTTTGACCCTAGAGGAGGAGGGGATCCTATTTTATATCAACATCTATTTTGGTTTTTTGGACACCCTGAAGTTTATATTTTAATTTTACCTGGCTTTGGAATAATTTCTCATGTTATTAGTTATAATTTGGGTAAAAAAGAAGTATTTGGTAAGGTTGGTATAATATTTGCTATTATATCTATTGGTCTATTAGGGTTTGTAGTTTGGGCCCATCATATGTTTACAGTTGGGATAGATGTTGATACTCGAGCTTATTTTACTGCTGCTACTATAATTATTGCTATTCCTACTGGTATTAAAATTTTTAGTTGATTTACAACTATTATCAATTCTCATATTAATATAAATGTTGCTGTTTATTGAGCTTTAGGA
>Y.sapporensis
TTTATATCTTCATCAATTGAAATAATGATTTTTTCTTTACATTTAGCTGGTTTATCTTCTATTGCTAGTTCAATTAATTTTATTTCCACTATTTTATTAATAAAAAATAAAAATTATTTACTTACTAATCTATCTTTGTTTACATTATCAATTCTTATCACAACTTTTTTATTATTATTAGCTTTACCTGTTTTAGCAGGGGCAATTACTATGATTTTAATAGATCGAAACTTTAATACTTCTTTTTTTGATCCTTCTGGAGGAGGGGATCCTATTTTATATCAACATTTATTTTGATTTTTTGGCCACCCTGAGGTATATATTTTAATTTTACCTGGATTTGGAATAATTTCTCATGTAATTAGTTATCAATTAGGGAAAAAAGAAGTTTTTGGTAAAGTAGGTATAATATTTGCTATAATATCTATTGGTCTTTTGGGTTTTGTTGTTTGAGCTCATCATATATTTACTGTAGGGATAGATGTTGATACTCGAGCATATTTTACTGCTGCTACTATAATTATTGCTATTCCTACAGGAATTAAAATTTTTAGTTGATTTACTACTATTATAAATTCTCATATCAATTTTAATATTTCTATTTATTGGGCTTTAGGA
>E.asiaticus
TTTATATCTTCTTCTATTGAAATAATAATTTTTTCTTTACATATTGCTGGTTTATCTTCAATTGCAAGATCTATCAATTTTATTTCTACTATTCTTTTAATAAAAAATAAGAATTACTATATAAGAAATTTAACTTTATTTACTATTTCAATTTTAATTACAACTTTTTTATTATTATTAGCTTTACCAGTTTTAGCTGGAGCAATTACTATAATTTTATTAGATCGAAATTTTAATACTTCTTTCTTTGACCCTAGTGGAGGAGGGGATCCTATTTTATATCAACATTTATTTTGATTTTTTGGACATCCTGAAGTTTATATTCTTATCCTTCCTGGTTTTGGAATAATTTCTCATGTAATTAGTTATAATTTAGGAAAAAAAGAAGTATTTGGTAAAATTGGTATAATATTTGCTATAATATCTATTGGTTTATTAGGATTTATTGTTTGAGCTCATCATATATTTACAGTTGGGATAGATGTAGATACTCGAGCATATTTTACTGCAGCTACTATAATTATTGCTATTCCTACAGGAATTAAAATTTTTAGATGGTTTACTACTATTATTAATTCTCATATTAATTTTAATATTGCTATTCTTTGATCTATAGGA
>E.celtis
TTTATATCTTCTTCTATTGAAATAATAATTTTTTCTTTGCATATTGCTGGAATTTCTTCCATTGCTAGCTCAATCAATTTTATTTCTACTATTTTGTTAATAAAAAATAAAAATTATTATATATCAAATTTGACTTTATTTACTATTTCAATTCTTATCACTACTTTTTTATTATTATTAGCTTTACCTGTTCTGGCTGGTGCAATTACAATAATTTTAATAGATCGAAATTTTAATACATCTTTCTTTGATCCTAGAGGAGGAGGAGATCCTATTCTTTATCAACATTTGTTTTGATTTTTTGGGCATCCCGAGGTTTATATTTTAATTTTACCTGGATTTGGAATAATTTCTCATGTTATTAGATATAATTTAGGAAAAAAAGAAGTTTTTGGTAAAGTAGGTATAATATTTGCTATAATATCTATCGGTTTATTAGGTTTTGTAGTTTGAGCTCATCATATATTTACGGTAGGTATAGATGTGGATACTCGAGCTTATTTTACTGCAGCTACAATAATTATTGCTATTCCTACTGGGATTAAAATTTTTAGTTGATTTACATCTATAATTAATTCTCATATTAACTTTAATATTGCAATTTATTGATCTTTAGGA
>E.cornicola
TTTATATCTTCTTCAATCGAAATAATAATTTTTTCTTTACATATTGCTGGTTTATCTTCTATTGCTAGTTCAATTAATTTTATTTCTACAATTTTGTTAATAAAAAATAAAAATTATTATTTAAGAAATTTAACTCTATTTACTATTTCTATTTTAATTACTACTTTTTTATTATTATTAGCATTACCCGTTTTAGCGGGAGCTATCACTATAATTTTATTAGATCGAAATTTTAATACTTCTTTTTTTGATCCTAGAGGAGGAGGAGATCCTATTTTATACCAACATTTATTTTGATTTTTTGGGCATCCTGAAGTTTACATTCTTATTCTCCCTGGGTTTGGTATAGTTTCTCATGTTATTAGTTATAATTTAGGAAAAAAAGAAGTTTTTGGTAAAATTGGAATAATGTTTGCTATAATATCGATTGGTTTATTAGGTTTCATTGTTTGAGCTCATCATATATTTACAGTAGGTATAGATGTAGATACTCGAGCTTATTTTACAGCAGCTACTATAATCATTGCAATTCCTACTGGAATTAAAATTTTTAGATGATTTACTACTATTATTAATTCACACATTAATTTTAATATTGCAATATTATGATCTATAGGT
>E.dissectus
TTTATATCTTCTTCTATTGAAATAATGATTTTTTCTCTTCATATCGCTGGTTTATCTTCTATTGTTAGATCTATTAATTTTATTTCTACAATTTTATTAATAAAAAATAAAAATTACTTTTTTAGAAGTTTAACTTTGTTTACTATTTCTATTTTAATTACTACTTTTTTACTTTTATTAGCTTTACCAGTCTTAGCAGGAGCTATTACTATAGTATTAATAGACCGAAATTTTAATACCTCTTTTTTTGATCCAAGAGGAGGAGGAGATCCTATTTTATATCAACATTTATTTTGATTTTTTGGGCATCCTGAAGTTTATATTTTAATTTTACCTGGTTTTGGTATAATTTCTCATGTTATCAGATATAATTTAGGAAAAAAAGAAGTCTTTGGTAAAATTGGTATAATATTTGCTATAATATCTATTGGTTTATTAGGTTTTGTTGTTTGAGCTCATCATATATTTACTGTAGGTATAGATGTTGATACTCGTGCTTATTTTACTGCCGCTACTATAATTATTGCTATTCCTACTGGTATTAAAATTTTTAGTTGATTTTCTTCCATTATTAACTCTCATATTAATTTTAATATTAGTATTTATTGAGCTATAGGT
>E.nomurai
TTTTATTCTTCTTCAATTGAAATAATAATTTTTTCTTTACATATTGCTGGTCTTTCTTCTATTTCTAGTTCTATTAATTTCATCTCTACTATCTTATTAATAAAAAATAAGAATTATTATTTTTCTAACTTAACTTTATTTACTATTTCTATTTTAATTACAACATTTCTTTTATTATTAGCTTTACCTGTTTTAGCTGGAGCAATTACAATAATTTTAATAGATCGAAACTTTAATACTTCCTTTTTTGATCCAAGCGGAGGAGGAGACCCTATTTTATATCAACATTTATTTTGATTTTTTGGGCATCCTGAAGTTTATATTTTAATTCTTCCTGGTTTTGGAATAATTTCTCATATTATCAGTTATAATATAGGTAAAAAAGAAGTATTTGGAAAAATTGGTATAATATTTGCTATAATATCAATTGGTTTATTAGGTTTTGTTGTTTGAGCTCACCACATATTTACAGTGGGTATAGATGTTGATACTCGAGCTTATTTTACAGCAGCTACTATAATTATCGCTATTCCTACTGGTATTAAAATTTTTAGATGATTTACTACAATTATTAATTCTCATATTAATTTTAATATTTCTATTTTATGAGCTTTAGGA
>E.quercifoliae
TTTATATCTTCTTCTATTGAAATAATAATTTTTTCTTTACATATTGCTGGTGTATCTTCCATTGCTAGCTCAATTAATTTTATTTCTACTATTTTATTAATAAAAAATAAAAATTTTAGTTTATCTAGTTTAAGATTATTTACTATTTCAATTTTGATTACAACTTTTTTACTTTTATTAGCTTTACCTGTTCTTGCAGGAGCTATTACTATAATTTTAATAGATCGAAATTTTAATACTTCTTTTTTTGACCCAAGAGGAGGAGGAGATCCTATTTTATATCAACATTTATTTTGATTTTTTGGGCACCCTGAAGTTTATATTTTAATTCTTCCTGGTTTTGGTATAATTTCACATGTAATTAGATATAATTTAGGTAAAAAAGAAGTCTTTGGAAAAATTGGTATAATATTTGCTATAATATCCATTGGTTTACTTGGTTTTATTGTTTGAGCTCACCATATATTTACCGTTGGTATAGATGTTGATACTCGTGCTTATTTTACCGCAGCTACTATAATTATTGCTATCCCAACTGGAATTAAAATTTTTAGTTGATTTACTACTTTAATTAATTCTCATATTAATTTTAATATTTCAATTTATTGATCTATAGGA
>E.smithi
TTTATATCTTCTTCTATTGAAATAATAATTTTTTCTTTACATATTGCAGGATTATCTTCTATTGCAAGTTCTATTAATTTTATTTCTACAATTTTATTAATAAAAAACAAAAATTATTATTTATCAAATTTAACTTTATTTGTAGTTTCTATTCTTATCACTACTGTTTTATTATTATTAGCATTGCCTGTATTAGCAGGTGCTATTACTATAATTTTAATAGATCGAAATTTTAATACTTCTTTTTTTGACCCTAGTGGTGGAGGAGACCCAATTTTATATCAACATTTATTTTGATTTTTTGGCCATCCTGAAGTATATATTTTAATTCTTCCTGGTTTTGGTATAGTTTCTCACGTTATTAGTTATAATTTAGGAAAAAAAGAAGTATTTGGTAAAATTGGAATAATATTTGCTATAATATCAATTGGTTTACTTGGTTTTGTGGTTTGAGCTCATCATATATTTACAGTGGGAATAGATGTAGATACTCGAGCTTATTTTACAGCAGCTACTATAATTATTGCTATTCCTACAGGAATTAAAATTTTTAGTTGATTTACTACTATTATTAATTCTCATATCAATTTTAATATCGCTATTTATTGAGCTATAGGA
>E.suginamensis
TTTATATCATCTTCTATTGAAATAATAATTTTTTCTCTTCATATTGCTGGTTTATCTTCAATTGCTAGTTCTATTAATTTTATTTCCACTATTTTATTAATAAAAAATAAAAATTATTTTTTATCTAATTTAACTTTATTTTCAATTTCAATTTTAATTACTACTTTTCTTTTGTTATTAGCTTTACCTGTTTTAGCTGGAGCTATCACTATAATTTTAATAGATCGTAATTTTAATACTTCTTTTTTTGACCCTAGAGGTGGAGGAGACCCAATTCTTTATCAACATTTATTTTGATTTTTTGGTCATCCTGAAGTATATATTTTAATTTTACCTGGTTTTGGTATAATTTCTCATGTTATTAGATTTAATTTAGGTAAAAAAGAAGTATTTGGGAAAATTGGTATAATATTTGCTATAATATCTATTGGTTTATTAGGTTTTATTGTTTGAGCTCATCATATATTTACTGTAGGTATAGATGTAGATACTCGATCTTATTTTACAGCAGCTACTATAATCATTGCTATCCCAACTGGAATTAAAATTTTTAGTTGATTTACTTCAATAATTAATTCTCATATTAATATAAATATTTCTGTTTATTGATCTGTAGGA
>E.uchidai
TTTATATCTTCTTCTATTGAGATAATAATTTTTTCTTTACACATTGCTGGTTTATCTTCCATTGCTAGCTCTATTAATTTTATTTCTACTATTTTATTAATAAAAAATATTAATTTTACTTTAGGATCATTAACTTTATTTACTATTTCTATTCTTATTACTACTTTTTTATTACTTTTAGCTCTTCCTGTATTAGCAGGAGCTATTACAATAATTTTAATAGATCGAAATTTTAATACTTCTTTTTTTGACCCAAGAGGAGGAGGGGATCCTATTTTATATCAACATTTATTTTGATTTTTTGGTCATCCGGAAGTTTATATTTTAATTTTACCGGGTTTTGGTATAATTTCACATGTTATTAGTTTAAATTCAGGTAAAAAAGAAGTTTTTGGAAAAATTGGTATATTATTTGCTATAATATCTATTGGTTTATTGGGGTTTATTGTTTGAGCACATCATATATTTACAGTTGGTATAGATGTAGATACTCGAGCTTATTTTACAGCAGCTACTATAATTATTGCTATTCCTACTGGTATTAAAATTTTTAGTTGATTTACAACTTTAATTAATTCTAATATTAATTATAATATTTCTATTTATTGAGCTATAGGT
>O.amiensis
TTTATGTCTTCTTCTATTGAAATAATAATTTTTTCTCTTCATATTGCTGGTTTATCTTCAATTGCAAGATCTATTAATTTTATTTCAACAATTATATTAATAAAAAATATAAATTTTTTTTTTTCAAATTTAACTTTGTTTACTATCTCAATTTTAATTACAACTTTTCTTTTATTATTAGCCTTACCTGTATTAGCTGGAGCTATCACAATAGTTTTAATAGATCGAAATTTTAATACTTCTTTTTTCGACCCTAGAGGAGGAGGAGACCCTATTCTTTATCAACATTTATTTTGATTTTTTGGACATCCTGAAGTTTATATTTTAATTCTTCCTGGGTTTGGTATAATTTCTCATGTAATTAGCTATAATTTAGGTAAAAAAGAAGTTTTTGGTAAGATAGGAATAATTTTTGCAATAATATCTATTGGATTATTAGGATTCGTTGTTTGAGCTCACCATATATTTACAGTAGGTATAGATATTGATACTCGTGCTTATTTTACGGCTGCAACTATAATTATTGCTATTCCTACTGGAATTAAAATTTTTAGATGATTTTCTACTATTATAACTTCTCATATTTCTTTTAATATCAGAATATATTGGTCTATAGGA
>O.biharensis
TTTATATCATCATCCATCGAAATAATAATTTTCTCTTTACATCTAGCAGGAATTTCATCAATTGCAAGATCTATTAACTTTATTTCTACCATCATAATAATAAAAAATAAAAATTTTTTTTTAAAAAACTTAACTTTATTCACTATTTCAATTTTAGTAACCACAGTTTTACTTCTTTTAGCTTTACCTGTGTTAGCAGGAGCTATCACTATGATTATTATAGATCGAAATTTTAATACTTCATTTTTTGATCCTAGAGGAGGAGGAGATCCTATTTTATATCAACATTTATTTTGATTCTTTGGGCATCCAGAAGTTTACATTTTAATCCTTCCTGGTTTTGGAATAATTTCACATGTTTTAAGATACAATCTAGGAAAAAAAGAAGTCTTTGGTAAAATCGGAATAATATTTGCTATAATTTCAATCGGATTATTAGGATTTATTGTTTGAGCACACCATATATTTACAGTAGGGATAGATGTAGATACACGAGCATATTTTACAGCAGCTACTATAATTATTGCTATTCCTACAGGAATTAAAATTTTTAGATGATTTACAACAATTATTAATTCTCATATTAATTTCAATATTTCAGTCTACTGAAGAATAGGA
>O.camelliae
TTTATATCTTCCTCTATTGAAATAATAATTTTTTCTTTACATATTGCTGGTTTATCCTCTATTGCTAGATCAATCAATTTTATTTCTACTATTTTATTAATAAAAAATATTAATTTTTTTTTTTCTAATTTAACTTTATTTTCAATTTCAATTTTTATTACAACATTTCTTTTACTTTTAGCTTTACCTGTACTAGCTGGAGCTATTACTATAGTTTTAATAGATCGAAATTTTAACACTTCTTTTTTTGACCCAAGAGGAGGAGGAGACCCTATCTTATATCAACATTTATTTTGATTTTTTGGGCATCCTGAAGTTTATATTTTAATTCTTCCTGGTTTTGGTATAATCTCTCATGTAATTAGTTATAATTTAGGTAAAAAAGAAGTTTTTGGTAAAATAGGAATAATTTTTGCTATAATATCAATTGGTTTATTGGGTTTTGTCGTTTGAGCTCACCATATATTTACAGTAGGTATAGATATTGATACTCGAGCTTATTTTACAGCTGCTACAATAATTATCGCTATTCCTACTGGAATTAAGATTTTTAGATGGTTTTCTACTATTATAAATTCTCATATTAATTTTAATATTAGTATATTTTGATCGATGGGA
>O.castaneae
TTTATATCTTCTTCTATTGAGATAATAATTTTTTCTTTACATATTGCAGGTTTGTCTTCAATTGCCAGATCAATTAATTTTATTTCTACTATCTTATTAATAAAAAATAAAAATTTCTTTTTTTCAAATTTAACTTTATTTACAATTTCTATTTTAATTACAACTTTTCTTCTATTATTAGCTTTACCTGTATTAGCAGGAGCTATTACTATAGTTTTAATAGATCGAAATTTTAATACTTCCTTTTTTGATCCTAGAGGAGGAGGAGACCCTATTTTATATCAACACTTATTTTGGTTTTTTGGGCATCCTGAAGTATATATTTTAATTCTTCCTGGGTTTGGTATAGTATCTCATGTTATTAGATATAATTTAGGTAAAAAAGAAGTTTTTGGTAAAATAGGAATAATTTTTGCTATAATATCTATTGGACTATTAGGTTTTGTTGTTTGAGCTCACCATATATTTACTGTTGGGATAGATATTGATACTCGAGCTTATTTTACTGCTGCAACTATAATTATTGCTATTCCTACTGGAATTAAAATTTTTAGATGATTTTCTACTATTATAAATTCTCATATTAATTTTAATATTAGAATATATTGATCTATAGGT
>O.clavatus
TTTATATCTTCTTCTATTGAAATAATAATTTTTTCTTTACATATTGCTGGTTTATCTTCTATTATAAGTTCTATTAATTTTATTTCTACAATTTTATTAATAAAAAATAAAAATTTTTTTTTTTCTAATTTGACTTTATTTTCAATTTCTATCTTAATTACTACTTTTCTTTTATTATTAGCTTTACCTGTATTAGCTGGAGCTATCACTATAGTTTTAATAGATCGAAATTTTAATACTTCTTTTTTTGATCCTAGAGGAGGGGGAGACCCAATTCTATATCAACATTTATTTTGATTTTTTGGGCATCCTGAAGTTTATATTTTAATTCTTCCTGGATTTGGAATAATTTCTCATGTAATTAGATTTAATTTAGGAAAAAAAGAAGTATTTGGAAAAATAGGAATAATTTTTGCTATAATATCTATTGGTTTATTAGGTTTTGTTGTATGAGCTCATCATATATTTACAGTAGGATTAGATATTGATACTCGAGCTTATTTTACTGCTGCAACTATAATTATTGCTATCCCTACTGGAATTAAAATTTTTAGATGATTTTCTACAATTATAAACTCTCATATTAATTTTAATATTAGAATATTTTGAGCTATAGGA
>O.coffeae
TTTATGTCTTCTTCAATTGAAATAATAATTTTTTCTTTACATATTGCGGGTATTTCTTCTATTGCTAGCTCAATTAATTTTATTTCAACAATTTTATTAATAAAAAATTTAAATTTTTTTTTTTCAAATTTAACTTTATTTACTATTTCTATCTTAATTACAACTTTTCTTTTGGTTATTGCTCTTCCTGTTTTAGCAGGAGCAATTACTATAGTTTTAATAGATCGAAATTTTAATACTTCTTTTTTTGATCCTAGAGGAGGAGGAGATCCTATTTTATATCAACATTTATTCTGATTTTTTGGGCACCCTGAAGTTTATATTTTAATTCTTCCTGGATTTGGAATAATTTCTCATGTAATTAGATTTAATTTAGGTAAAAAAGAAGTTTTTGGAAAAATAGGTATAATTTTTGCTATAATATCTATTGGATTACTCGGATTTGTTGTTTGAGCCCATCATATATTTACAGTAGGAATAGATATTGATACTCGAGCTTACTTTACAGCTGCTACAATAATTATTGCTATCCCCACTGGAATTAAAATTTTTAGATGATTTTCTACTATAATAAATTCTCATATTAATTTTAATGTAAGAATATATTGATCTATAGGA
>O.gotohi
TTTATATCTTCTTCCATCGAAATAATAATTTTTTCTTTACATGTAGCAGGTTTATCTTCAATTGCCAGCTCAATTAATTTTATTTCTACAATTTTATTAATAAAAAATATAAATTTTTTTTTTTCTAATTTAACTTTATTCACAATTTCCATTCTGATTACTACTTTTCTTTTATTATTAGCTTTACCTGTATTAGCTGGAGCTATCACAATAGTTTTAATAGATCGAAATTTTAATACTTCTTTTTTTGACCCTAGAGGAGGAGGGGACCCTATTCTTTATCAACATTTATTTTGATTTTTTGGGCACCCCGAAGTTTATATTCTTATTCTTCCTGGATTTGGTATAATTTCCCATGTTATTAGTTATAATTTAGGTAAAAAAGAAGTATTTGGAAAAATAGGAATAATTTTTGCTATAATATCTATTGGTTTATTAGGATTTGTAGTTTGAGCTCATCATATATTTACCGTAGGGATGGATATTGATACTCGTGCTTATTTTACTGCTGCTACTATAATTATTGCTATTCCTACTGGTATTAAAATTTTTAGTTGATTTTCTACTATTATAAATTCTCATATTAATTTTAATATTAGAATATATTGATCTATAGGT
>O.hondoensis
TTTATATCTTCTTCTATCGAAATAATAATTTTTTCTTTACATATTGCTGGTTTATCTTCTATTATAAGTTCTATTAATTTTATTTCTACTATTTTATTAATAAAAAATATAAATTTTTTTTTTTCTAGTTTAACTTTATTCCCTGTTTCTATTTTAATTACAACTTTTTTATTATTATTAGCTTTACCTGTGTTAGCAGGAGCAATTACTATAATTCTAATAGACCGAAATTTTAATACTTCTTTTTTTGACCCAAGAGGAGGAGGGGACCCAATTCTTTATCAACATTTATTTTGATTTTTTGGGCATCCTGAAGTTTATATTTTAATTCTACCAGGATTTGGTATAATCTCTCATGTAATTAGATATAATTTGGGAAAAAAAGAAGTTTTTGGTAAAATAGGAATAGTATTTGCTATAATGTCAATTGGACTTTTAGGATTTGTTGTTTGGGCTCATCATATATTTACAGTTGGTATAGATATTGATACTCGAGCTTATTTTACAGCAGCTACTATAATTATTGCTATCCCTACTGGAATTAAAATTTTCAGATGATTTTCTACAATTATAAATTCTCATATTAATTTTAACATAAGAATATATTGATCCATGGGA
>O.ilicis
TTTATATCTTCTTCAATTGAAATAATAATTTTTTCATTACATATTGCTGGTCTTTCTTCTATTGCTAGTTCCATTAATTTTATTTCTACTATTTTATTAATAAAAAATATAAATTTTTTTTTTTCTAATTTAACTTTATTTACTATTTCTATTTTAATTACAACTTTCTTATTATTATTAGCATTACCTGTTTTGGCTGGAGCTATTACTATAATTCTTATAGATCGAAATTTTAATACTTCTTTTTTTGACCCTAGAGGAGGAGGAGACCCTATTTTATATCAACATTTATTTTGATTTTTTGGACATCCTGAAGTTTATATTTTGATTCTTCCTGGGTTTGGAATAATTTCTCATGTAATTAGATATAATTTAGGTAAGAAAGAAGTATTTGGAAAAATAGGTATAATTTTTGCAATAATATCTATTGGTTTATTGGGTTTTGTTGTTTGAGCTCATCATATATTTACAGTAGGTATAGATATTGATACACGTGCTTATTTTACAGCTGCTACAATAATTATTGCTATCCCTACTGGTATTAAAATTTTTAGATGATTTTCTACTATTATAAATTCTCATATTAATTTTAATATTAGAATATATTGGTCCATAGGA
>O.karamatus
TTTATACCATCTTCTATTGAGATAATAATTTTTTCTTTACATATTGCTGGATTATCTTCAATTGCAAGTTCTATTAATTTTATTTCTACTATCTTATTAATAAAAAATATAAATTTTTTTTTTTCTAATTTAACTTTATTTTCAATTTCAATTTTAATTACAACATTTTTATTATTATTAGCTTTACCTGTTTTAGCTGGTGCAATCACTATAGTTTTAATAGATCGAAATTTTAATAGATCATTTTTTGATCCAAGAGGAGGAGGAGACCCTATTTTATATCAACATTTATTTTGATTTTTTGGACATCCCGAAGTTTACATTTTAATTCTTCCAGGATTTGGTATAATTTCTCATGTTATTAGATATAATTTAGGAAAAAAAGAAGTATTTGGTAAAATAGGAATGATTTTTGCTATAATATCTATTGGTTTATTAGGTTTTGTTGTTTGAGCTCATCATATATTTACAGTAGGTATAGATATTGATACTCGAGCTTATTTTACAGCTGCTACTATAATTATTGCTATCCCCACTGGAATCAAAATTTTTAGATGATTTTCTACTATTATAAATTCTCATATTATTTTTAATATAAGAATATATTGGTCTATAGGT
>O.modestus
TTTATATCTTCTTCAATTGAAATAATAATTTTTTCCCTACACATTGCAGGACTTTCTTCAATCGCAAGATCTATTAACTTTATTTCAACTATTATGCTAATAAAAAATAAAAATTATTTTTTGAGAAACTTAACATTATTTACGTTATCCATTTTAATTACTACATTTTTACTTTTATTAGCACTTCCAGTTTTAGCGGGTGCCATCACAATAATTTTAATAGATCGAAATTTTAATACTTCTTTTTTTGATCCTAGAGGAGGAGGAGATCCTATTTTATACCAACATTTGTTTTGGTTTTTTGGTCACCCAGAGGTGTATATTTTAATCCTTCCAGGTTTTGGAATAATTTCACATATCATTAGTTATAATCTAGGGAAAAAAGAAGTGTTTGGAAAAGTAGGAATAATATTTGCTATAATATCTATTGGTTTATTAGGATTCATTGTTTGAGCACATCATATATTTACAGTAGGGATAGATGTAGATACTCGAGCTTATTTTACAGCAGCCACAATAATTATTGCTATTCCAACCGGAATTAAAATTTTTAGATGATTTTCTACTATTTTAAATTCTCATATTAATTTTAGAATCTCAATATATTGATCAATAGGA
>O.orthius
TTTATATCCTCTTCTATTGAAATAATAATTTTTTCCCTTCATATTGCAGGTTTATCTTCAATTGCTAGATCTATTAATTTTATTTCAACCATTTTACTTATAAAAAATAAAAACTATTATTTAAGAAATTTAACTTTATTTACTTTATCAATTTTAATTACTACTTTTTTATTACTATTAGCTTTACCTGTATTAGCAGGTGCAATTACAATAATTTTAATAGATCGAAATTTTAATACTTCATTTTTTGACCCTAGAGGAGGAGGAGACCCAATTTTATTCCAACACTTATTTTGATTTTTTGGGCACCCAGAAGTATATATTTTAATTCTTCCAGGATTTGGTATAATTTCTCATGTTATTAGTTATAATTTAGGAAAAAAAGAAGTTTTTGGGAAAGTAGGTATAATATTTGCTATAATATCAATTGGTTTATTAGGATTTATTGTTTGAGCTCATCACATATTTACAGTAGGAATAGATGTAGATACACGAGCTTATTTTACAGCAGCTACTATAATTATTGCTATTCCAACTGGAATTAAAATTTTTAGATGATTTACTACTATTATAAATTCTCATATTAATTTTAGAGTCTCTATATATTGATCAATGGGA
>O.perditus
TTTATATCTTCTTCCATTGAAATAATAATTTTTTCTTTACATATCGCTGGGGTATCTTCTATTGCTAGTTCTATTAATTTTATTTCTACTATTTTATTAATAAAAAATAAAAATTTTTTATTCACAAATTTAACATTATTTACAATTTCTATTTTAATTACAACTTTTCTTTTATTATTAGCTTTACCTGTATTAGCTGGAGCAATCACAATAATTTTAATAGATCGAAATTTTAATACTTCTTTTTTTGACCCCAGAGGAGGAGGAGATCCTATTTTATATCAACACTTATTTTGATTTTTTGGACATCCTGAAGTCTATATTTTAATTCTTCCAGGATTTGGTATAATTTCTCATACTATTAGATATAATTTAGGTAAAAAAGAAGTTTTTGGAAAAATAGGAATAATTTTTGCTATAATATCTATTGGTCTATTAGGTTTTGTAGTTTGAGCTCATCATATATTTACAGTAGGTATAGACATTGATACTCGTTCTTATTTTACAGCTGCTACTATAATTATTGCTATTCCCACTGGAATTAAAATTTTTAGTTGATTTTCTTCAATTATAAATTCTCATATTAATTTTAATATTAGTATGTATTGATCTATAGGT
>O.pustulosus
TTTATATCTTCTTCTATTGAGATAATGATTTTTTCTTTACATATTGCTGGTTTATCTTCTATTTCAAGTTCTATTAATTTTATTTCTACTATTATATTAATAAAAAATAAAAATTTTTTTTTTTCTAGTCTTACTTTATTCTCTATTTCTATTCTAATTACTACTTTTCTTTTATTATTAGCCTTACCTGTATTAGCGGGTGCTATTACTATAATTTTAATAGATCGAAATTTTAATACTTCTTTTTTTGATCCAAGAGGAGGGGGAGACCCTATCTTATATCAACATTTATTTTGATTTTTTGGACACCCTGAAGTATATATTTTAATTCTTCCTGGGTTTGGTATAATTTCTCATGTTATTAGTTATAATTTAGGAAAAAAAGAAGTTTTTGGTAAGATAGGTATAATTTTTGCTATAATATCAATTGGTTTATTAGGATTCGTTGTTTGAGCTCATCATATATTTACAGTAGGAATAGATATTGATACTCGAGCTTATTTTACAGCAGCTACTATAATTATTGCTATCCCCACTGGAATTAAAATTTTTAGATGATTTTCTACCATAATAAATTCTCATATTAATTTTAATATTAGAATATATTGATCAATAGGA
>O.rubicundus
TTTATATCTTCATCAATTGAAATAATAATTTTTTCTTTACATATTGCAGGTTTATCTTCAATTGCTAGTTCTATTAATTTTATTTCTACTATTCTATTAATAAAAAATAAAAACTATCTTTTGAGAAATTTAACTTTATTTACATTATCAATTTTAATTACTACATTCTTATTACTTTTAGCTTTACCTGTATTAGCCGGAGCTATCACAATAATTTTAATAGACCGAAACTTTAATACCTCATTTTTTGATCCAAGAGGAGGAGGAGACCCAATTTTATACCAACACTTATTTTGATTTTTTGGTCACCCAGAAGTCTACATTTTAATTCTTCCAGGATTTGGAATAATTTCACATATTATTAGTTATAATTTAGGAAAAAAAGAAGTTTTCGGAAAAATTGGGATAATATTTGCTATAATATCAATTGGTTTATTAGGTTTTATTGTTTGAGCTCATCATATATTTACAGTAGGAATAGATGTTGATACACGAGCTTATTTTACAGCAGCTACAATAATTATTGCTATTCCAACTGGAATTAAAATTTTTAGTTGATTTACTACTATCATAAATTCACATATTAATTTTAGAGTGTCAATATATTGATCTATAGGA
>O.ununguis
TTTATATCTTCTTCAATCGAAATAATAATTTTTTCTTTACATATTGCTGGATTATCTTCAATTGCAAGATCAATTAATTTTATTTCTACTATTTTATTAATAAAAAATAAAAATTTTTTTTTTTCAAATTTAACTTTGTTTTCCATTTCTATTTTAATTACTACTTTTCTTTTATTATTAGCATTACCTGTTTTAGCTGGAGCTATTACTATAGTTTTAATAGATCGAAATTTTAATACTTCTTTTTTTGATCCTAGAGGTGGTGGGGATCCTATTCTTTATCAACATTTATTTTGATTTTTTGGGCATCCTGAAGTTTATATTTTAATTCTTCCTGGATTTGGTATAATTTCTCATATTATTAGATATAATTTAGGTAAAAAAGAAGTTTTTGGAAAAATAGGTATAATTTTTGCTATAATATCAATTGGACTTTTAGGTTTTGTTGTTTGAGCTCACCATATGTTTACTGTGGGTATAGATATTGATACTCGTGCTTATTTCACAGCTGCTACTATAATTATTGCTATTCCTACTGGAATTAAAATTTTTAGATGATTTTCTACTATTATAAATTCTCATATTAATTTTAATATTAGTATATATTGATCTATAGGT
>A.quercivorus
TTTATGTCTTCTTCAATTGAAATAATAATTTTTTCTTTACATATTGCTGGTTTATCTTCAATTGCTAGTTCAATTAATTTTATTTCAACAATTTTATTAATAAAAAATAAAAATTTTTATTTAACAAATATAACTTTGTTTTGTTTATCTATTTTAATTACTACTTTACTTTTATTATTAGCTTTACCTGTATTAGCTGGAGCTATCACAATGATTTTAATAGATCGAAATTTTAATACATCATTTTTTGATCCTAGAGGAGGAGGAGATCCTATTTTATATCAACATTTATTTTGATTTTTTGGGCATCCAGAAGTTTATATTTTAATTTTACCAGGTTTTGGTATAGTATCACATATTATTAGATATAATTTAGGAAAAAAAGAAGTATTCGGTAAAATTGGAATAATATTTGCTATAATATCAATTGGACTTTTAGGTTTTGTTGTTTGAGCTCATCATATATTTACAGTAGGGATAGATGTAGATACTCGAGCTTATTTTACAGCTGCCACAATAATTATTGCTATTCCTACAGGAATTAAAATTTTTAGTTGATTCACAACAATTATTAATTCTCATATTAATTTTAGTATTTCATTTTTATGATCTTTAGGA
>A.viennensis
TTTATATCCTCATCAATTGAAATAATAATTTTTTCCTTACATATTGCTGGATTATCTTCAATTGCAAGATCTATTAATTTTATTTCAACAATTTTAATAATAAAAAATAAAAATTATTATTTAAGAAAAATAACATTATTTTCCCTTTCAATCTTAATTACTACTTTACTTTTATTATTAGCATTACCAGTTTTAGCTGGTGCTATCACAATAATTTTAATAGATCGAAACTTTAATACTTCTTTCTTTGATCCTAGAGGAGGAGGAGATCCTATTTTATATCAACATTTATTTTGATTTTTTGGTCACCCAGAAGTATACATTTTAATTTTACCAGGATTTGGTATAGTATCTCATGTAATTAGTTATAATATAGGAAAAAAAGAAGTTTTTGGCAAGATCGGAATAATATTTGCTATAATATCAATTGGATTATTAGGATTTGTAGTTTGAGCACATCATATATTTACAGTAGGTATAGATGTAGATACTCGAGCATATTTTACTGCTGCTACTATAATTATCGCTATCCCAACGGGAATTAAAATTTTTAGATGATTCACTACAATTATTAATTCTCATATTAATTTTAATATTTCATTTTTTTGAGCTTTAGGA
>T.evansi
TTCATATCATCTTCAATTGAAATAATAATTTTTTCATTACATATTGCAGGAATTTCCTCAATTGCAAGATCAATTAATTTTATTTCAACTATTTTATTAATAAAAAATAAAAATTATTTTTTAAGAAATATAACATTATTTACTTTATCTATTTTAATTACTACATTTCTTCTTCTATTAGCTTTACCAGTTTTAGCAGGAGCTGTAACAATAATTTTGATAGATCGAAATTTTAATACTTCTTTTTTTGACCCAAGAGGTGGAGGAGATCCTATTTTATATCAACATTTATTTTGATTTTTTGGGCACCCAGAAGTTTATATTTTAATTTTACCAGGATTTGGTATAATTTCACATATTATTAGATATAATTTAGGAAAAAAAGAAGTTTTTGGAAAGATTGGAATAATATTTGCTATAATATCAATTGGTTTATTAGGATTTATTGTTTGAGCACATCATATATTTACAGTGGGGATAGATGTAGATACACGAGCTTATTTTACAGCAGCTACAATAATTATTGCTATTCCAACAGGAATTAAAATTTTTAGATGATTTACTACTATCTTAAATTCACACATTAATTTTAGTATCTCAATATACTGATCTATAGGA
>T.ezoensis
TTTATATCTTCTTCTATTGAAATAATAATTTTTTCTTTACATATTGCAGGAATTTCTTCAATTGCTAGATCTATTAATTTTATTTCAACTATTTTATTAATAAAAAATAAAAATTATTTTTTAAGAAATTTAACTTTATTTTCTTTATCAATTTTAATTACTACTTTTCTACTTTTATTAGCACTACCCGTATTAGCAGGAGCAATTACAATAATTTTAATAGATCGAAATTTTAACACATCTTTTTTTGACCCAAGAGGAGGAGGAGACCCAATTTTATATCAACATCTATTTTGATTTTTTGGACATCCAGAAGTTTATATTTTGATTCTACCAGGATTTGGAATAATTTCACATGTTATTAGTTATAATTTAGGGAAAAAAGAAGTTTTTGGTAAAATTGGAATAATATTTGCTATAATATCAATTGGTTTATTAGGATTCATTGTTTGAGCTCACCACATATTTACAGTAGGTATAGATGTTGATACTCGAGCTTACTTTACAGCTGCTACAATAATTATTGCTGTTCCTACTGGAATTAAAATTTTTAGTTGATTTACCACTATTATAAATTCACATATTAATTTTAATATTTCTATATATTGATCAATAGGA
>T.kanzawai
TTTATATCTTCTTCTATTGAAATGATGATTTTTTCTTTACATATCGCAGGAATTTCTTCAATTGCTAGCTCTATTAATTTTATTTCAACTATTTTATTAATAAAAAATAAAAACTATTTTTTAAGAAATTTAACTTTATTTTCTTTATCAATTTTAATTACTACTTTTCTACTTTTATTAGCATTACCAGTATTAGCAGGAGCAATTACAATAATTTTAATAGATCGAAATTTTAATACATCTTTTTTTGACCCAAGAGGAGGAGGAGACCCAATTTTATATCAACATCTATTTTGATTTTTTGGGCACCCAGAAGTTTATATTTTGATTTTACCAGGTTTTGGAATAATTTCACATATTATTAGTTATAATTTAGGAAAAAAAGAAGTTTTTGGTAAAATTGGAATAATATTTGCTATAATATCAATTGGTTTATTAGGATTTATTGTTTGAGCTCACCATATATTTACAGTAGGTATAGATGTTGATACTCGAGCTTATTTTACAGCTGCTACAATAATTATTGCTATTCCTACTGGAATTAAAATTTTTAGTTGATTTACTACTATTATAAACTCACATATTAATTTTAACATTTCTATATACTGAGCAATAGGA
>T.ludeni
TTTATATCTTCATCAATTGAAATAATAATTTTTTCATTACATATTGCAGGTTTATCTTCAATTGCTAGATCTATTAACTTTATTTCAACAATTCTCTTAATAAAAAACAAAAATTATTTTTTAAGTAATTTAACATTATTTACTTTATCAATTTTAATTACTACATTTTTACTTTTACTAGCACTACCTGTTTTAGCTGGAGCAATTACAATAATTCTAATAGATCGAAATTTTAACACATCATTTTTTGATCCAAGAGGTGGAGGAGACCCAATTTTATACCAACATTTATTTTGATTTTTTGGGCACCCAGAAGTTTATATTTTAATTTTACCAGGATTTGGAATAATTTCTCATGTTATTAGATATAATTTAGGTAAAAAAGAAGTGTTTGGTAAAATTGGAATAATATTTGCTATAATATCAATTGGTTTATTAGGGTTTATTGTTTGAGCTCATCATATATTTACAGTAGGAATAGATGTAGATACACGAGCTTACTTCACAGCAGCTACTATAATTATTGCTATTCCAACTGGAATCAAAATTTTCAGATGATTTACTACTATTTTAAATTCTCATATTAACTTTAGAATTTCAATATATTGGGCTATAGGT
>T.misumaiensis
TTTTTTTCTTCTTCTATTGAAATAATAATTTTTTCTCTCCACATTGCAGGAATCTCTTCAATTGCAAGATCTATTAATTTTATTTCAACTATTTTATTAATAAAAAATAAAAATTTTTTAATAAGAAATTTAACCTTATTTTCTTTATCAATTTTAATTACTACTTTCTTACTTTTATTAGCTTTACCAGTTTTAGCAGGTGCAATTACGATAATTTTAATAGATCGAAATTTTAACACTTCATTCTTTGACCCAAGTGGAGGAGGAGACCCAATTTTATACCAACACTTATTTTGGTTTTTTGGGCATCCAGAAGTATATATTTTAATTTTACCAGGATTTGGAATAATTTCGCATGTAATTAGTTACAATTTAGGAAAAAAAGAAGTATTTGGAAAAATTGGTATAATGTTCGCTATAATATCAATTGGTTTATTAGGATTTATTGTTTGAGCTCATCATATATTTACAGTAGGTATAGATGTGGATACACGAGCTTACTTTACTGCTGCTACAATAATTATCGCTATTCCTACTGGTATTAAAATTTTTAGTTGATTTACCACTATTTTAAATGCACATATTAATTTTAATATTTCTATGTACTGAGCTATAGGT
>T.neocaledonicus
TATATATCTTCATCCATTGAAATAATAATCTTTTCCCTTCATATTGCAGGATTATCATCTATTGCTAGTTCAATTAACTTTATTTCAACTATTTTACTAATAAAAAATAAAAATTATATTTTAAGAAATTTAACTTTATTTACTTTATCAATTCTAATTACTACATTTTTACTTCTTCTAGCTTTACCAGTATTAGCAGGTGCTATTACTATAGTTTTAATAGATCGAAATTTTAATACTTCTTTTTTTGATCCTAGAGGAGGAGGAGACCCAATTTTATACCAACATTTATTTTGATTTTTTGGACATCCAGAGGTTTATATTTTAATTTTACCAGGTTTTGGTATAGTTTCACATATTATTAGATATAATCTTGGAAAAAAAGAAGTATTTGGAAAAGTAGGAATAATATTTGCTATAATATCTATTGGATTACTAGGATTTATTGTATGAGCTCATCATATATTTACAGTAGGAATAGATGTAGACACTCGAGCTTACTTTACAGCTGCTACTATAATTATTGCAATTCCCACTGGAATTAAAATTTTTAGTTGGTTTACAACTATCATTAATTCACATATTAATTTTAATACATCAATATATTGAGCAATAGGG
>T.okinawanus
TTTATATCTTCATCAATTGAAATAATAATTTTCTCTCTTCATATTGCTGGATTATCTTCTATTGCTAGATCAATTAACTTTATTTCAACTATTTTACTAATAAAAAACAAAAATTATATTATAAGAAACTTAACTTTATTTACTTTATCTATTTTAATTACAACATTTTTATTATTACTAGCCTTACCCGTTCTTGCAGGTGCAATTACTATAATTTTAATAAACCGAAACTTTAATACTTCATTTTTTGACCCTACGGGAGGAGGGGATCCTATTCTTTATCAACATTTATTCTGATTTTTTGGGCACCCTGAAGTGTATATCTTAATTCTTCCTGGATTTGGAATAATTTCACATATTATTAGTTATAATTTAGGGAAAAAAGAAGTCTTTGGAAAAATTGGAATAATATTTGCTATAATATCTATTGGTTTACTTGGTTTTATTGTTTGAGCTCATCATATATTTACAGTTGGTATAAATGTAGATACTCAAGCTTATTTTACAGCTGCAACTATAATTATTGCGATTCCTACTGGAATTAAAATTTTTAGATGATTTGCTACTATAATTAATTCACATATTAGTTTCAGAATTTCAATATATTGATCAATAGGA
>T.parakanzawai
TTTATATCTTCTTCTATCGAAATAATAATTTTTTCTTTACATATTGCAGGAATTTCTTCAATTGCTAGATCTATTAATTTTATTTCAACTATTTTATTAATAAAAAATAAAAATTATTTTTTAAGAAATTTAACTTTATTTTCTTTATCAATTTTAATTACTACTTTTCTACTTTTATTAGCACTACCAGTGTTAGCAGGAGCAATTACAATAATTTTAATAGATCGAAATTTTAACACATCTTTTTTTGACCCAAGAGGAGGAGGAGACCCAATTTTATATCAACATCTATTTTGATTTTTTGGACATCCTGAAGTTTATATTTTGATTCTACCAGGATTTGGAATAATTTCACATGTTATTAGTTATAATTTAGGAAAAAAAGAAGTTTTTGGTAAAATTGGAATAATATTTGCTATAATATCAATTGGTTTATTAGGATTTATTGTTTGAGCTCATCATATATTTACAGTAGGTATAGATGTTGATACTCGAGCTTATTTTACAGCTGCTACAATAATTATTGCTATTCCTACTGGAATTAAAATTTTTAGTTGATTTACCACTATTATAAATTCACATATTAATTTTAATATTTCTATATATTGAGCAATAGGA
>T.phaselus
TTTATATCTTCATCAATTGAAATAATAATTTTTTCACTCCATATTGCAGGAATTTCTTCAATTGCAAGATCAATCAATTTTATTTCAACTATTTTATTAATAAAAAATAAAAATTATTTTTTAAGTAACTTAAGCTTATTTACATTATCTATTTTAATTACTACTTTTTTACTTTTACTAGCATTACCTGTATTAGCAGGAGCTATTACCATAATTTTAATAGATCGAAATTTTAATACTTCATTTTTTGACCCAAGAGGAGGAGGAGATCCTATTCTTTACCAACATCTATTTTGATTTTTTGGTCATCCAGAAGTCTATATTTTAATTCTTCCAGGATTTGGAATAATTTCACACGTTATTAGTTATAATCTAGGAAAAAAAGAAGTATTTGGAAAAATCGGAATAATATTTGCTATAATATCTATCGGACTTTTAGGTTTTATTGTATGAGCTCATCATATATTTACAGTAGGTATAGATGTAGACACACGTGCTTACTTTACAGCTGCTACAATAATTATTGCTATTCCTACAGGAATTAAAATTTTTAGTTGATTTACAACAATCATAAATTCACATATTAATTTTAATATTTCAATATATTGATCAATAGGA
>T.piercei
TTTATATCTTCTTCAATTGAAATAATAATTTTTTCTCTTCACATTGCAGGTTTATCTTCAATTGCAAGATCTATTAATTTTATTTCAACTATTTTATTAATAAAAAATAAAAATTATTTTTTAAGAAATTTATCTTTGTTTTCATTATCAATTTTAATTACTACTTTTTTACTTTTATTAGCTTTACCTGTTTTAGCAGGAGCCATCACAATAATTTTAATAGATCGAAATTTTAATACTTCTTTTTTTGATCCTAGAGGAGGAGGAGACCCAATTTTGTATCAACATTTATTTTGATTTTTTGGGCATCCAGAAGTTTATATTTTAATTTTACCAGGTTTTGGAATAATTTCACATATTATTAGATATAATTTAGGGAAAAAAGAAGTATTTGGAAAAATTGGTATAATATTTGCCATAATATCTATTGGTTTATTAGGATTTATTGTTTGAGCTCATCATATATTTACAGTAGGTATAGATGTTGATACGCGAGCCTATTTTACAGCTGCAACAATAATTATTGCTATTCCTACAGGAATTAAAATTTTTAGTTGATTTACAACAATTATAAATTCACACATTAATTTTAGTATTTCAATGTACTGATCTATAGGA
>T.pueraricola
TTTATATCTTCCTCTATTGAAATAATAATTTTTTCTTTACATATTGCAGGAGTTTCTTCAATTGCTAGATCAATTAATTTTATTTCAACTATTTTATTAATAAAAAATAAAAATTATTTTTTAAGAAATTTAACTTTATTTTCTCTATCAATTTTAATTACTACTTTTTTACTTTTATTAGCATTACCTGTATTAGCAGGAGCAATTACAATAATTTTAATAGATCGAAATTTTAATACATCATTTTTTGATCCAAGAGGAGGAGGAGATCCAATTTTGTATCAACATTTATTTTGATTTTTTGGGCATCCAGAAGTTTATATTTTAATTTTACCAGGATTTGGAATAATTTCACATATTATCAGATATAATTTAGGAAAAAAAGAAGTTTTTGGTAAAATTGGAATAATATTTGCTATAATATCTATTGGTTTATTAGGATTTATTGTTTGAGCTCATCATATATTTACAGTGGGTATAGATGTTGATACTCGAGCTTATTTTACAGCTGCTACTATAATTATTGCTATTCCTACTGGAATTAAAATTTTTAGTTGATTTACCACAATTTTAAATTCTCATATTAACTTTAATATTTCTATATACTGATCAATAGGG
>T.truncatus
TTTATATCTTCTTCTATTGAAATAATAATTTTTTCTTTACATGTTGCAGGAATTTCATCAATTGCTAGATCTATTAATTTTATTTCAACTATTTTATTAATAAAAAATAAAAACTATTATTTAAGTAATTTAACATTGTTTTCTTTATCAATTTTAATTACTACTTTATTACTTTTATTAGCTTTACCTGTATTAGCAGGTGCTATTACAATAATTTTAATAGATCGAAACTTTAATACATCATTTTTTGACCCTAGAGGAGGAGGAGACCCAATTTTATATCAACATTTATTCTGATTTTTTGGGCATCCAGAAGTTTATATTTTAATTTTACCAGGTTTTGGAATGATTTCACACATTATTAGATATAATTTAGGTAAAAAAGAAGTTTTTGGTAAAATTGGAATAATATTTGCTATAATATCGATTGGTTTATTAGGTTTTATTGTATGAGCTCACCACATATTTACAGTAGGAATAGATGTTGATACACGAGCTTACTTTACTGCTGCTACAATAATTATTGCTATTCCTACTGGAATTAAAATTTTTAGTTGATTTACTACAATTTTAAATTCACATATTAATTTTAATATTTCTATATATTGATCTATAGGA
>T.turkestani
TTTATGTCTTCCTCTATTGAAATAATAATTTTCTCTTTACATATTGCAGGAATTTCTTCAATTGCCAGATCTATTAATTTTATTTCAACTATCCTATTAATAAAAAATAAAAATTATTTTTTAAGAAATTTAACTTTATTTTCTTTATCAATTTTAATTACTACATTTTTACTTTTATTAGCATTACCTGTCTTAGCAGGAGCAATTACAATAATTTTAATAGATCGAAATTTTAATACATCATTTTTTGATCCAAGAGGAGGAGGAGACCCAATTTTATATCAACATTTATTTTGATTTTTTGGTCATCCAGAAGTCTATATCTTAATTCTACCAGGTTTTGGAATAATTTCACATGTTATTAGTTATAATTTAGGTAAAAAAGAAGTTTTTGGTAAAATTGGTATAATATTTGCTATAATATCAATTGGTTTATTAGGATTTATTGTTTGAGCACATCATATATTTACTGTAGGTATAGATGTTGATACTCGAGCTTATTTTACAGCTGCTACTATAATTATTGCTATCCCTACTGGAATTAAAATTTTTAGTTGATTTACTACAATTTTAAATTCTCATATTAACTTTAATATTTCTATATATTGATCAATAGGA
>T.urticaeG
TTTATGTCTTCCTCTATTGAAATAATAATTTTTTCTTTACATATTGCAGGAATTTCTTCAATTGCTAGATCTATTAATTTTATTTCAACTATTCTATTAATAAAAAATAAAAATTATTTTTTAAGAAATTTAACTTTATTTTCTTTATCAATTTTAATTACTACATTTTTACTTTTATTAGCATTACCTGTCTTAGCAGGAGCAATTACAATAATTTTAATAGATCGAAATTTTAATACATCATTTTTTGATCCAAGAGGAGGAGGAGACCCAATTTTATATCAACATTTATTTTGATTTTTTGGTCATCCAGAAGTATATATCTTAATTCTACCAGGTTTCGGAATAATTTCACATGTTATTAGTTATAATTTAGGTAAAAAAGAAGTTTTTGGTAAAATTGGTATAATGTTTGCTATAATATCAATTGGTTTATTAGGATTTATTGTTTGAGCACATCATATATTTACTGTAGGTATAGATGTTGATACTCGAGCTTATTTTACAGCTGCTACTATAATTATTGCTATCCCTACTGGAATTAAAATTTTTAGTTGATTTACTACAATTTTAAATTCTCATATTAACTTTAATATTTCTATATATTGATCAATAGGA
>T.urticaeR
TTTATATCTTCCTCTATTGAAATAATAATTTTTTCTTTACATATTGCAGGAATTTCTTCAATTGCTAGATCTATTAATTTTATTTCAACTATCCTATTAATAAAAAATAAAAATTATTTTTTAAGAAATTTAACTTTATTTTCTCTATCAATCTTAATTACTACATTTTTACTTTTATTAGCATTACCTGTCTTAGCAGGAGCAATTACAATAATTTTAATAGATCGAAATTTTAATACATCATTTTTTGATCCAAGAGGAGGAGGAGACCCAATTTTATATCAACATTTATTCTGATTTTTTGGTCACCCAGAAGTTTATATCTTAATCCTACCAGGTTTTGGAATAATTTCACATGTTATTAGTTATAACTTAGGTAAAAAAGAAGTTTTTGGTAAAATTGGTATAATGTTTGCTATAATATCAATTGGTTTATTAGGATTTATTGTTTGAGCACATCATATATTTACAGTAGGTATAGATGTTGATACTCGAGCTTATTTTACAGCTGCCACTATAATTATTGCTATCCCTACTGGAATTAAAATTTTTAGTTGATTTACTACAATTTTAAATTCTCATATTAACTTTAATATTTCTATATATTGATCAATAGGA
