# Supplementary material for: Phylogenetic Analysis of the Spider Mite Sub-Family Tetranychinae (Acari: Tetranychidae) Based on the Mitochondrial COI Gene and the 18S and the 5′ End of the 28S rRNA Genes Indicates That Several Genera Are Polyphyletic
Source: PLoS One. 2014 Oct 7;9(10):e108672. doi: 10.1371/journal.pone.0108672 (PMC4188524; doi:10.1371/journal.pone.0108672)
Supplement: File S2 — Aligned 18S sequences in FASTA format. (ZIP) [file pone.0108672.s002.zip]

>B.eharai
cggatatt-cattttacatggataactgtggtaattctagagctaatacatgcaccaaaa
cctctgac-cccggtt----gagttttcggacccagcca--------ggtggaaggaggg
tatttattagaccaagaccaatgatcctttt--tca--c-ccaga-accctgcctatgag
gttcgctgaata-------------ggagaaggac-------tggtagtggggatc-taa
gcagac--tcactatac----------gtgaa-ctgcactg-gagtgatgactctgaat-
aactgaactaatcgcatggccactgagccggcgatgtatccctcaagcaactgccttatc
aactttcgatggtaggttatgcgcctaccatggttgtaacgggtaacggagaatcagggt
tcgattccggagagggagcctgagaaacggctaccacatccaaggaaggcagcaggcgcg
caaattacccactcccggcacggggaggtagtgacgaaaaataacaatacgggactctat
tgaggccccgtaattggaatgagtacaatttaaatcctttaacgaggatctattggaggg
caagtctggtgccagcagccgcggtaattccagctccaatagcgtatattaaagttgttg
cggttaaaaagctcgtagttggatttcagttcgacctatggggtccatcga--aaaaggg
ttagatgagtgtgatgcagggactgggcat-----acctaacggtattgcg---------
-tggccccggtcac-cttgctttcctggtggttactacca-tagtgtttgaacaa-aata
g-agcctgatttatgttccgatgctcttcaccgagtg-ttggttcaaataatcaggacat
ttaccttgaaaaaattagagtgctcaaagcagtcgtacaaaaccccgaaaggggcgacaa
aaaacggtatggtca---------------accatctcacg--ggatgc---gtacca-t
tacctcaccttgaataatcttgcatggaataatggaataggacttcggtccttctct-gt
tggtcttaaggacccgaagtaatgattaagagggacagacgggggcatttgtattgcggc
gctagaggtgaaattcttggaccgtcgcaagacaaactacagcgaaagcatttgccaaga
atgttttcattaatcaagaacgaaagttagaggttcgaaggcgatcagataccgccctag
ttctaaccataaacgatgccaaccagcgatcagcccgagttt-tatactaatgactcggc
tggcagcttccgggaaaccaaagtttttgggttccgggggaagtatggttgcaaagctga
aacttaaaggaattgacggaagggcaccaccaggagtggagcctgcggcttaatttgact
caacacgggaaaactcacccggcccggacactgaaaggattgacagattgagagctcttt
cttgattcagtgggtggtggtgcatggccgttcttagttggtggagcgatttgtctggtt
aattccgataacgaacgagactctagcctattaaatagacttgcggtttacactgcagta
cttccacttggcaggccttcgggagtggtggtatcttgctaatggttaaccctattagtg
agc------------------tctgctatc-a-tcttctcgaggtgtcctcgctgatgta
ggaatgctgtagcaccgtaaggacttcttagagggacaagcggcgtcc-gcagccgcatg
aaagagagcaataacaggtctgtgatgcccttagatgtccggggccgcacgcgcgctaca
atgaagtggccatcgtgcttaagcagtcctgctccgaaaggagtgggtaaccgctttaac
ccatttcgtgatggggattgggcattgtaattattgcccatgaacgaggaattcccagta
agcgtgagtcatcagcttgcgttgattacg
>B.praetiosa
cggatattcc-ttttacatggataactgtggtaattctagagctaatacatgcacaaaaa
cctccaac-tccggct----gggtcttcggactcggttt--------ggtggaagggggg
tatttattagaccaagaccaatgatcctttt--tca--c-ccaga-accctgcctatgag
gttcgccgatta-------------ggataaggac-------tggtagtggggatg-tat
gcagcaatcacttaact----------gtgaa-ctgcaatg-gagtgatgactctgaat-
aactgaactaatcgcatggccactgagccggcgatgtatccctcaagcaactgccttatc
aactttcgatggtaggttatgcgcctaccatggttgtaacgggtaacggagaatcagggt
tcgattccggagagggagcctgagaaacggctaccacatccaaggaaggcagcaggcgcg
caaattacccactcccggcacggggaggtagtgacgaaaaataacaatacgggactctat
tgaggccccgtaattggaatgagtacaatttaaatcctttaacgaggatctattggaggg
caagtctggtgccagcagccgcggtaattccagctccaatagcgtatattaaagttgttg
cggttaaaaagctcgtagttggatttcagtccagcctatggggtccactga--aaaaggg
ttagttgagtgtggtgcaggttgtgaggcg-tac-tggaaacggtattgct---------
-gagctccggccatgcttgctttcctggtggttactgcca-tagtgtttggacaa-aatt
g-agcccgatttgtgttccgatgctctttaccgagtg-ttggttcaattaatcgggactt
ttaccttgaaaaaattagagtgctcaaagcaggcgtacaaaaccccgaaaggggcgccaa
aaaacggtttggtca---------------accgtccttag--ggatgt---gtacca-a
taccttaccttgaataatcttgcatggaataatggaataggacttcggtccttctct-gt
tggtcttaaggatccgaagtaatgattaagagggacagacgggggcatttgtattgcggc
gctagaggtgaaattcttggaccgtcgcaagacaaactacagcgaaagcatttgccaaga
atgttttcattaatcaagaacgaaagttagaggttcgaaggcgatcagataccgccctag
ttctaaccataaacgatgccaaccagcgatcagcccgagttt-tatactaatgactcggc
tggcagcttccgggaaaccaaagtttttgggttccgggggaagtatggttgcaaagctga
aacttaaaggaattgacggaagggcaccaccaggagtggagcctgcggcttaatttgact
caacacgggaaaactcacccggcccggacactgaaaggattgacagattgagagctcttt
cttgattcagtgggtggtggtgcatggccgttcttagttggtggagcgatttgtctggtt
aattccgataacgaacgagactctagcctattaaatagactggcggtttacactgcagta
tatccccttggtaggcctttggtggtggtagtatcttgctgatggttaacgctgttggtg
agc------------------tctgctatc-a-tttaaccagagtgtccttactaggtta
gggttgctgtagcaccgtcaggacttcttagagggacaagcggcgtcc-gcagccgcatg
aaagagagcaataacaggtctgtgatgcccttagatgtccggggccgcacgcgcgctaca
atgaagtggccatcgtgcttaagcagtcctgctccgaaaggagtgggtaaccgcttgaac
ccatttcgtgatggggattgggcattgtaactattgcccatgaacgaggaattcccagta
agcgcgagtcatcagcttgcgttgattacg
>P.latens
cggatattccattttacatggataactgtggtaattctagagctaatacatgcacaaacg
ctccaacc-ccggctt--cgg----------------tt--------ggtggaaggagcg
catttattagaccaagaccaatgatcctttt--tca--c-ccaga-accctgctcatggg
cttcggtctgt--------------gggtaaggac-------tggcagtggggatc-taa
gcagaggcttc---------------ggtgct-ctgcattgctcaagatgactctgaat-
aactgagcaaatcgcatggccactgtgccggcgatgtatccctcaagcaactgccttatc
aactgtcgatggtaggttatgcgcctaccatggttgtaacgggtaacggggaatcagggt
tcgattccggagagggagcctgagaaacggctaccacatccaaggaaggcagcaggcgcg
caaattacccactcccggcacggggaggtagtgacgaaaaataacaatacgggactctat
tgaggccccgtaattggaatgagtacaatttaaatcctttaacgaggatctattggaggg
caagtctggtgccagcagccgcggtaattccagctccaatagcgtatattaaagttgctg
cggttaaaaagctcgtagttggatttcagtcggagctatggggtccactga--aaaaggg
ttagtagggggtcatgttgttctgttagtc-----atctaacgatgttctag------ca
ggcgcatgg--tgt-tcctctttcctggtggttacttgca-tagtgtccggacat-aagc
cagcccgatatctgctaccaatgctcttcattgagtg-ttggttaaagcgatcgggactt
ttaccttgaaaaaatcagagtgctcaaagcaggcgtaccaagcctcgaaagaggtgccta
aaaacggtatggtgg---------------accatccttaaccggatgc---gtacca-t
taccttaccttgaatgatcttgcatggaataatggaataggaccttggttctatttt-gt
tggtcttaagaagccaaggtaatgattaagagggacagacgggggcatttgtattgcggc
gctagaggtgaaattcttggaccgtcgcaagacaaactacagcgaaagcatttgccaaga
atgttttcattaatcaagaacgaaagttagaggttcgaaggcgatcagataccgccctag
ttctaaccataaacgatgccaaccagcgatcatcctgagttgatttgttaatgactcggg
tggaagcttccgggaaaccaaagtctttgggttccgggggaagtatggttgcaaagctga
aacttaaaggaattgacggaagggcaccaccaggagtggagcctgcggcttaatttgact
caacacgggaaaactcacccggcccggacactgagaggattgacagattgagagctcttt
cttgattcagtgggtggtggtgcatggccgttcttagttggtggagcgatttgtctggtt
aattccgataacgaacgagactctagcctactaaatagacttgcggtttacactgcagta
ctcccccttggtcggcctctaggggttgcagtatcttg-tgaggggtt-cgccttttgca
agc------------------tctgctgttga-cttacctaggggatt--ctccagggta
gggatgctgtagcaccgtaaggacttcttagagggacaagcggcgtcc-gcagccgcacg
aaacagagcaataacaggtctgtgatgcccttagatgtccggggccgcacgcgcgctaca
ctgaagtggccatcgtgcttaagcattcctgctccgaaaggagtgggtaaccgcttgaac
ccatttcgtgatggggattgggcattgtaattattgcccatgaacgaggaattcccagta
agcgtgagtcattagcttgcgttgattacg
>T.harti
cggatattccaatttacatggataactgtggtaattctagagctaatacatgcaccaacg
cttcaacc-ccggctt--cgg----------------tc--------ggtggaagaagcg
catttattagaccaagaccaatgatcctttt--tca--c-ccaga-accctgctccttgt
-------------------------gggtaaggac-------tggcagtggggatc-taa
gtagccaattt----------------attgg-ttacattgctcaagatgactctgaat-
aactgagctaatcgcatggccactgtgccggcgatgtatccctcaagcaactgccttatc
aactgtcgatggtaggttatgcgcctaccatggttgtaacgggtaacggggaatcagggt
tcgattccggagagggagcctgagaaacggctaccacatccaaggaaggcagcaggcgcg
caaattacccactcccggcacggggaggtagtgacgaaaaataacaatacgggactctat
tgaggccccgtaattggaatgagtacaatttaaatcctttaacgaggatctattggaggg
caagtctggtgccagcagccgcggtaattccagctccaatagcgtatattaaagttgctg
cggttaaaaagctcgtagttggatttcagtccaacctatggggtccactga--aaaaggg
ttagttgggagtcatgg-gctttgttagtc-----atctcacgatgttctag------ca
agtgcatgg--tct-tcctctttcctggtggctacttcca-tagtgtccggacat-aacc
cagcccgatatctgctaccaatgttcttaactgagtg-ttggttaaagcgatcgggactt
ttaccttgaaaaaatcagagtgctcaaagcaggcgtcccaagcctcgaaagaggtgccta
aaaacggtatggtca---------------accatctttaaccggatgc---gtacca-t
taccttaccttgaatgatcttgcatggaataatggaataggaccttggttctatttt-gt
tggtcttaagaacccaaggtaatgattaagagggacagacgggggcatttgtattgcggc
gctagaggtgaaattcttggaccgtcgcaagacaaactacagcgaaagcatttgccaaga
atgttttcattaatcaagaacgaaagttagaggttcgaaggcgatcagataccgccctag
ttctaaccataaacgatgccaaccagcgatcatcctgagttgatttcttaatgactcggg
tggaagcttccgggaaaccaaagtctttgggttccgggggaagtatggttgcaaagctga
aacttaaaggaattgacggaagggcaccaccaggagtggagcctgcggcttaatttgact
caacacgggaaaactcacccggcccggacactgagaggattgacagattgagagctcttt
cttgattcagtgggtggtggtgcatggccgttcttagttggtggagcgatttgtctggtt
aattccgataacgaacgagactctagcctactaaatagacttgcggtttacactgcagta
ctcccccttggttggcttttaggggttacagtatcttg-cttggggtt-cgctccttgta
ggc------------------tctgctgta---attccctttgagatt--ctccaaggta
gggatgctgtagcaccgtaaggacttcttagagggacaagcggcgtcc-gcagccgcacg
aaacagagcaataacaggtctgtgatgcccttagatgtccggggccgcacgcgcgctaca
ctgaagtggccatcgtgcttaagtagtcctgctccgaaaggagtgggtaaccgcttgaac
ccatttcgtgatggggattgggcattgtaattattgcccatgaacgaggaattcccagta
agcgtgagtcattagcttgcgttgattacg
>E.africanus
cggatattccattctacatggataactgtggtaattctagagctaatacatgaacaagtg
ttccaacc-tcacctc----g----------------gt--------gatggaaggatcg
catttatttacacaagaccaatgatccattcaactgtct-------------cctc-tcc
cttcggggtct-------------------------------gtgtgacggggatc-taa
caatac--ttc----------------g-gta-ttgtaatgctcaagatgactctaaat-
aactgagcaaatcgtatggcctctgagccgacgatgtatccctcaagcaactgccttatc
aactgtcgatggtagattatgcgcctaccatggttgtaacgggtaacggggaatcagggt
tcgattccggagagggagccttagaaacggctaccacatccaaggaaggcagcaggcgcg
caaattacacaatcccagtacggggatgtagtgacgaaaaataacaatacgggactctat
tgaggccccgtaattggaatgagtacaatttaaatcctttaacgaggatctattggaggg
caagtctggtgccagcagccgcggtaattccagctccaatagcgtatattaaagttgctg
cggttaaaaagctcgtagttggatttcagtctaaccaatcgggtccactga-taaaggga
gttatccgttttgtttacatct-----tgc-agcacttaactgtgtctcgag--------
-tgtacatc--atc-tcggttctcctggtggctactctgatttgtgttttgacag-aaac
a-ctccgataaatgctatcaattctcttcattgagtg-ttgatccaagcaatcggaacat
ttaccttgaaaaaatcagcgtgctcaaagcaggcgtcccaaacctcgtaagaggtgcctt
aaaacggatcaagcg-----------tattcccatcttaaccgatgtgcgaatcacct-t
atcctaaccttgaatgatcttgcatggaataatggaataggaccttggttctatttt-gt
tggtcttaagaacacaaggtaatgattaagagggacagacgggggcatttgtattgcggc
gctagaggtgaaattcttggaccgtcgcaagacaaactacagcgaaagcatttgccaaga
atgttttcattaatcaagaacgaaagttagaggttcgaaggcgatcagataccgccctag
ttctaaccataaacgatgccaaccagcgatcattctgagtaa-catttacatgactcgaa
tggaagcttccgggaaaccaaagtttttgggttccgggggaagtatggttgcaaagctga
aacttaaaggaattgacggaagggcaccaccaggagtggagcttgcggcttaatttgact
caacacgggaaaactcacccggcccggacactgagaggattgacagattgagagctcttt
cttgattcagtgggtggtggtgcatggccgttcttagttggtggagtgatttgtctggtt
aattccgataacgaacgagactctatcctactaaatagacttgcagtttacactgcagta
ttcccccacagtttgtctgtt--ggtggttgacatctc-tgatcctttacgggtga-aag
ggc------------------tctgttgatcg-taagccttcagaacta-ttctgtggta
aggatgctgtagcactgtaaggacttcttagagggacaagcggcgtcc-gcagccgcacg
aaacagagcaataacaggtctgtgatgcccttagatgtccggggccgcacgcgtgctaca
ctgaagtggtcaccgtgcattaacattcctgctccgaaaggagtgggtaaccccttgaac
ccatttcgtgatggggattgggcattgtaattattgcccatgaacgaggaattcccagta
agcgtgagtcattagcttgcgttgattacg
>E.japonicus
cggatattccattttacatggataactgtggtaattctagagctaatacatgaagaagtg
ttccaacc-tcgcttc----g----------------gc--------gacggaaggatcg
catttatttctacaagaccaatggtccactcaaccgacc----aagacaccggcaagggc
aacc---------------------gagccagga--------cttggacggggatcataa
cagtgc--tcc------------------gcactgttaacgctcaagatgactctaaata
aactgagcaaatcgtatggcctctgagccgacgatgtatccctcaagcaactgccttatc
aactgtcgatggtagattatgcgcctaccatggttgtaacgggtaacggggaatcagggt
tcgattccggagagggagcccgagaaacggctaccacatccaaggaaggcagcaggcgcg
caaattacacaatcccagtacggggatgtagtgacgaaaaataacaatacgggactctat
tgaggccccgtaattggaatgagtacaatttaaatcctttaacaaggatctattggaggg
caagtctggtgccagcagccgcggtaattccagctccaatagcgtatattaaagttgctg
cggttaaaaagctcgtagttggatttcagtctaacctatggggtccactga-ttaaaggg
aggactgtgc-tgttgagcttctcccactc-agtacttgtactgacgtgagg--------
-ttgcctct--tca-ctcatcctcctggtggctactctta-tagtgtttcgacag-aaac
t-gtctgatatttgctatcgatgctcttcattgagtg-tcgatccaagcgatcagaacat
ttaccttgaaaaaatcagcgtgctcaaagcaggcgtcccaaacctcgtaagaggtgcctt
aaaacgggctct-----------ggccccaaccatcttcactgatgtgt---tgacca-g
tccctaaccttgaatgatcttgcatggaataatggaataggaccttggttctatttt-gt
tggtcttaagaacacaaggtaatgattaagagggacagacgggggcatttgtattgcggc
gctagaggtgaaattcttggaccgtcgcaagacaaactacagcgaaagcatttgccaaga
atgttttcattaatcaagaacgaaagttagaggttcgaaggcgatcagataccgccctag
ttctaaccataaacgatgccaaccagcgatcattctgagtaa-catttacatgactcgaa
tggaagcttccgggaaaccaaagtttttgggttccgggggaagtatggttgcaaagctga
aacttaaaggaattgacggaagggcaccaccaggagtggagcttgcggcttaatttgact
caacacgggaaaactcacccggcccggacactgagaggattgacagattgagagctcttt
cttgattcagtgggtggtggtgcatggccgttcttagttggtggagtgatttgtctggtt
aattccgataacgaacgagactctatcctactaaatagacttgcagtttacactgcagta
ttcccccaggttcaacctgtc--ggtggctgtactcttgccttaccct-cgggtgaggtg
agc------------------tcaggcagtca-taagccggcagactt--ggccctggta
aggatgctgtggcactgtaaggacttcttagagggacaagcggcgtcc-gcagccgcacg
aaacagagcaataacaggtctgtgatgcccttagatgtccggggccgcacgcgtgctaca
ctgaagtggtcaccgtgcattacgtttcctgctccgaaaggagtgggtaaccccctcaac
ccatttcgtgatggggattgggcattgtaattattgcccatgaacgaggaattcccagta
agcgtgagtcattagcttgcgttgattacg
>A.corpuzae
cggatattccaatttacatggataactgtggtaattctagagctaatacatgaagaagtg
ttccaacc-tcgtctt--cgg----------------at--------gatggaaggatcg
catttattttcacaagaccaatgatccattcaactgtct-------------tagagtgg
ctt--gctgct-------------------------------ctctgacggggatc-taa
caatgc--ttc----------------g-gca-ttgtaatgctcaagatgactctaaata
aactgagcaaatcgtatggcctctgagccgacgatgtatccctcaagcaactgccttatc
aactgtcgatggtagattatgcgcctaccatggttgtaacgggtaacggggaatcagggt
tcgattccggagagggagccttaaaaacggctaccacatccaaggaaggcagcaggcgcg
caaattacacaatcccagtacggggatgtagtgacgaaaaataacaatacgggactctat
tgaggccccgtaattggaatgagcacaacttaaatcctttaacgaggatctattggaggg
caagtctggtgccagcagccgcggtaattccagctccaatagcgtatattaaagttgctg
cggttaaaaagctcgtagttggatttcagtctaacctatggggtccactgt-aaaagggt
ttacccgttagtatacttttactctcgttt-tgcacttcggtgtaattcaga------ta
aatgctatc--act-acggtattcctggtggttactccta-tagtgtttcgacag-aaac
a-ctccgatttttgctatcgatgctcttcattgagtg-tcgattcaagcgatcggaacat
ttaccttgaaaaaatcagcgtgctcaaagcaggcgtcccaaacctcgtaagaggtgcctt
aaaacggatttt------------ggtcttaccatcttaaccgatgtgt---ttacca-t
atcctaaccttgaatgatcttgcatggaataatggaataggaccttggttctatttt-gt
tggccttaagaacacaaggtaatgattaagagggacagacgggggcatttgtattgcggc
gctagaggtgaaattcttggaccgtcgcaagacaaactacagcgaaagcatttgccaaga
atgttttcattaatcaagaacgaaagttagaggttcgaaggcgatcagataccgccctag
ttctaaccataaacgatgccaaccagcgatcattctgagtaa-catttacttgactcgaa
tggaagcttccgggaaaccaaagtttttgggttccgggggaagtatggttgcaaagctga
aacttaaaggaattgacggaagggcaccaccaggagtggagcttgcggcttaatttgact
caacacgggaaaactcacccggcccggacactgagaggattgacagattgagagctcttt
cttgattcagtgggtggtggtgcatggccgttcttagttggtggagtgatttgtctggtt
aattccgataacgaacgagactctatcctactaaatagacttgcagtttacactgcagta
ttcccccacagttaacctgta--ggtggttgctatctt-ccgaacctt-cgggtga-agg
agc------------------tctggtgatca-taagcctgcagaattg-acttgtggta
aggatgctgtggcactgtaaggacttcttagagggacaagcggcgtcc-gcagccgcacg
aaacagagcaataacaggtctgtgatgcccttagatgtccggggccgcacgcgtgctaca
ctgaagtggtcaccgtgcaaattaattcctgctccgaaaggagtgggtaaccccttgaac
ccatttcgtgatggggattgggcattgtaattattgcccatgaacgaggaattcccagta
agcgtgagtcattagcttgcgttgattacg
>A.firmianae
cggatattccattttacatggataactgtggtaattctagagctaatacatgaagaagtg
ttccaacc-tcacctc----g----------------gt--------gacggaaggatcg
catttattttcacaagaccaatgatccattcaactgtcg-------------gttagtgg
cctcggctgct-------------------------------ctccgatggggatc-tat
caatac--acactccgt----------gtgca-ttgaaatgctcaagatgactctaatt-
aactgagcaaatcgtatggcctctgagccgacgatgtatccctcaagcaactgccttatc
aactgtcgatggtagattatgcgcctaccatggttgtaacgggtaacggggaatcagggt
tcgattccggagagggagccttaaaaacggctaccacatccaaggaaggcagcaggcgcg
caaattacacaatcccggtacggggatgtagtgacgaaaaataacaatacgggactctat
tgaggccccgtaattggaatgagtacaatttaaatcctttaacgaggatctattggaggg
caagtctggtgccagcagccgcggtaattccagctccaatagcgtatattaaagttgctg
cggttaaaaagctcgtagttggatttcagtctaacctatggggtccactgt-caaagggt
tctcctatcagcgtaactttatctcagctt-aacttcggttaagatctgcag------ta
aagtctatgtctgt-gggggtaacctggtggctactctta-tagtgtttcgacag-aaac
a-ctccgatttttgctatcgatgctcttcattgagtg-tcgattcaagcgatcggaacat
ttaccttgaaaaaatcagcgtgctcaaagcaggcgtcccaaacctcgcaagaggtgcctt
aaaacggatacttgg-------------attccatcttaaccgatgtgt---tttccttt
atcctaaccttgaatgatcttgcatggaataatggaataggaccttggttctatttt-gt
tggtcttaagaacacaaggtaatgattaagagggacagacgggggcatttgtattgcggc
gctagaggtgaaattcttggaccgtcgcaagacaaactacagcgaaagcatttgccaaga
atgttttcattaatcaagaacgaaagttagaggttcgaaggcgatcagataccgccctag
ttctaaccataaacgatgccaaccagcgatcattctgagtaa-catttacatgactcgaa
tggaagcttccgggaaaccaaagtttttgggttccgggggaagtatggttgcaaagctga
aacttaaaggaattgacggaagggcaccaccaggagtggagcttgcggcttaatttgact
caacacgggaaaactcacccggcccggacactgagaggattgacagattgagagctcttt
cttgattcagtgggtggtggtgcatggccgttcttagttggtggagtgatttgtctggtt
aattccgataacgaacgagactctatcctactaaatagacttgcagtttacactgcagta
ttcccccacggttaacctgcg--ggtggtttccatctt-tcatacctt-cgggtgt-gcg
agc------------------tctggtaatcg-tcagcccgtagaatta-atctgtggta
aggatgctgtggcactgtaaggacttcttagagggacaagcggcgtcc-gcagccgcacg
aaacagagcaataacaggtctgtgatgcccttagatgtccggggccgcacgcgtgctaca
ctgaagtggtcaccgtgcataaaatttcctgctccgaaaggagtgggtaaccccttgaac
ccatttcgtgatggggattgggcattgtaattattgcccatgaacgaggaattcccagta
agcgtgagtcattagcttgcgttgattacg
>P.bambusicola
cggatattccattttacatggataactgtggtaattctagagctaatacatgaacaagtg
ctccaacc-atcaatc----t----------------ttcggggttgattggaaggaacg
catttattcgtacaagaccaatggtccattaagccatgt--ttta-gcttcggcta----
------------------------------------------gctcatggtggatc-aag
taatac--tctcttt-------attgag-ata-ttacaatgctcaaaatgactttgaat-
aactgagcaaatcgtacggcctctgtgctgacgatgtatccctcaagcaactgccttatc
aactttcgatggtaggttatgcgcctaccatggttgtaacgggtaacggggaatcagggt
tcgattccggagagggagccttagagacggctaccacatccaaggaaggcagcaggcgcg
caaattacacaatcccagtacggggatgtagtgacgaaaaataacgatacgggactctat
tgaggccccgtaatcggaatgagcacaacttaaatcctttaacgaggatctattggaggg
caagtctggtgccagcagccgcggtaattccagctccaatagcgtatattaaagttgctg
cggttaaaaagctcgtagttggatttcagtcatacctattgggtccactga--aaaggaa
gtagacgtagttgttagggactt----tac-ttg-ttctcacgaacttgta---------
-cggccccg--cat-cactctcttctggtggttactttaa-tagtgtattgacag-aaa-
t-gttcaatatttgctaccgattctctttattgagtg-tcggttcaagcaattggaccct
ttaccttgaacaattcaaattgctcaaagaaggcgtcccaatcctcgcaagaggtgccta
aacacggtatagtaag----------ttatagactatttatagctatat---ctacta-t
aacctttccttgaatgatcttgcatggaataatgaaataggaccttggtcttattttcat
tggtcttaaagacacaaggtaatgattaagagggacagacgggggcatttgtattgcgac
gctagaggtgaaattcttggaccgtcgcaagacaaactacagcgaaagcatttgccaaga
atgttttcattaatcaagaacgaaagttagaggttcgaaggcgatcagataccgccctag
ttctaaccataaacgatgccaaccagcgatcattctgagtaa-tattatcataactcgaa
tggaagcttccgggaaaccaaagtttttgggttccgggggaagtatggttgcaaagctga
aacttaaaggaattgacggaagggcaccaccaggagtggagcttgcggcttaatttgact
caacacgggaaaactcacccggcccggacactgaaaggattgacagattgagagctcttt
cttgattcagtgggtggtggtgcatggccgttcttagttggtggagtgatttgtctggtt
aattccgataacgaacgagactctcacctactaaatagacttgcagtttaaactgcagta
ttcccccttagttgacctaga--ggtggtaatatcttt-gtgatcctt-cgggtgatcga
agc------------------tctattacc-g-ttaagcctttagaatc-aactgaggta
aggatgctgtagcactgtaagaacttcttagagggacaaggggcgcct-taagcctcacg
aaacagagcaataacaggtctgtgatgcccttagatgtccggggccgcacgcgtgctaca
ctgaagtggtcaccgtgcaaaatgtttcctgctccgaaaggagtgggtaaccccttgaac
ccatttcgtgatggggattgggcattgtaattattgcccatgaacgaggaattcccagta
agcgtgagtcattagcttgcgttgattacg
>P.caglei
cggatattccattttacatggataactgtggtaattctagagctaatacatgaacaagtg
ctccaacc-atcagtt----c----------------ttcgggattgattggaaggaacg
catttattcgtacaagaccaatggtccatcaagccatgt--ttta-gcttcggcta----
------------------------------------------attcatggtggacc-aag
taacac--tctttcg----------aga-gtgcttacaatgctcaaaatgactttgaat-
aactgagcaaatcgtatagcctctgtgctgacgatgtatccctcaagcaactgccttatc
aactttcgatggtagattatgcgcctaccatggttgtaacgggtaacggggaatcagggt
tcgattccggagagggagccttagaaacggctaccacatccaaggaaggcagcaggcgcg
caaattacacaatcccagtacggggatgtagtgacgaaaaataacgatacgggactctat
tgaggccccgtaatcggaatgagcacaacttaaatcctttaacgaggatctattggaggg
caagtctggtgccagcagccgcggtaattccagctccaatagcgtatattaaagttgctg
cggttaaaaagctcgtagttggatttcagtcatacctattgggtccactga--aaaggaa
gtagacgtagttgttagggactt----tac-ttg-ttctcacgaacttgta---------
-cggccccg--cat-cactctcttctggtggttactttaa-tagtgtattgacag-aaa-
t-gttcaatatttgctaccgattctctttattgagtg-tcggttcaagcaattgaaccct
ttaccttgaacaattcaaattgctcaaagaaggcgttctaatcctcgcaagaggtgccta
aatacggtatagtaag----------ttatagactatttatagctatat---ctacta-t
cacctttccttgaatgatcttgcatggaataatgaaataggaccttggtcttattttcat
tggtcttaaagacacaaggtaatgattaagagggacagacgggggcatttgtattgcgac
gctagaggtgaaattcttggaccgtcgcaagacaaactacagcgaaagcatttgccaaga
atgttttcattaatcaagaacgaaagttagaggttcgaaggcgatcagataccgccctag
ttctaaccataaacgatgccaaccagcgatcattctgagtaa-tattatcataactcgaa
tggaagcttccgggaaaccaaagtttttgggttccgggggaagtatggttgcaaagctga
aacttaaaggaattgacggaagggcaccaccaggagtggagcttgcggcttaatttgact
caacacgggaaaactcacccggcccggacactgaaaggattgacagattgagagctcttt
cttgattcagtgggtggtggtgcatggccgttcttagttggtggagtgatttgtctggtt
aattccgataacgaacgagactctcacctactaaatagacttgcagtttaaactgtagta
ttcccccttagttgacctaga--ggtggtaatatcttt-gtgatcctt-cgggtgatcaa
agc------------------tctattatc-g-ttaagcctttagaatc-aaatgaggta
aggatgctacagcactgtaagaacttcttagagggacaaggggcgcct-taagcctcacg
aaacagagcaataacaggtctgtgatgcccttagatgtccggggccgcacgcgtgctaca
ctgaagtggtcaccgtgcaaaatgtttcctgctccgaaaggagtgggtaaccccttgaac
ccatttcgtgatggggattgggcattgtaattattgcccatgaacgaggaattcccagta
agcgtgagtcattagcttgcgttgattacg
>P.citri
cggatattccattttacatggataactgtggtaattctagagctaatacatgaacaagtg
ctccaaccaatcaatt----t----------------ttcggaattgattggaaggaacg
catttattcgtacaagaccaatggtccattaagccatgt---tcatgcttcggcct----
------------------------------------------gttcatggtgggcc-tag
tgatac--tctttcg----------aga-gta-ttgcaagactcaaaatgactttgaat-
aactgagcaaatcgtatagcctctgtgctgacgatgtatccctcaagcaactgccttatc
aactttcgatggtagattatgcgcctaccatggttgtaacgggtaacggggaatcagggt
tcgattccggagagggagccttagaaacggctaccacatccaaggaaggcagcaggcgcg
caaattacacaatcccagtacggggatgtagtgacgaaaaataacgatacgggactctat
tgaggccccgtaatcggaatgagcacaacttaaatcctttaacgaggatctattggaggg
caagtctggtgccagcagccgcggtaattccagctccaatagcgtatattaaagttgctg
cggttaaaaagctcgtagttggatttcagtcatacctattgggtccactga--aaaggaa
gtagacgtagttgttagggactt----tac-ttg-ttctcacgaacttgta---------
-cggccccg--cat-cactctcttctggtggttactttaa-tagtgtattgacag-aaa-
t-gttcaatatttgctaccgattctctttattgagtg-tcggttcaagcaattgaaccct
ttaccttgaacaattcaaattgctcaaagaaggcgttctaatcctcgcaagaggtgccta
aacacggtatggtaag----------ttatagactatttatagctatat---ctatca-t
cacctttccttgaatgatcttgcatggaataatgaaataggaccttggtcttattttcat
tggtcttaaagacacaaggtaatgattaagagggacagacgggggcatttgtattgcgac
gctagaggtgaaattcttggaccgtcgcaagacaaactacagcgaaagcatttgccaaga
atgttttcattaatcaagaacgaaagttagaggttcgaaggcgatcagataccgccctag
ttctaaccataaacgatgccaaccagcgatcattctgagtaa-tattatcataactcgaa
tggaagcttccgggaaaccaaagtttttgggttccgggggaagtatggttgcaaagctga
aacttaaaggaattgacggaagggcaccaccaggagtggagcttgcggcttaatttgact
caacacgggaaaactcacccggcccggacactgaaaggattgacagattgagagctcttt
cttgattcagtgggtggtggtgcatggccgttcttagttggtggagtgatttgtctggtt
aattccgataacgaacgagactctaacctactaaatagacttgcagtttaaactgcagta
ttcccccttagttgacctaga--ggtggtaatatcttt-gtgatcctt-cgggtgatcga
agc------------------tctattacc-g-ttaagcctttagaatc-aaatgaggta
aggatgctgtagcactgtaagaacttcttagagggacaaggggcgcct-taagcctcacg
aaacagagcaataacaggtctgtgatgcccttagatgtccggggccgcacgcgtgctaca
ctgaagtggtcaccgtgtaaaatgtttcctgctccgaaaggagtgggtaaccccttgaac
ccatttcgtgatggggattgggcattgtaattattgcccatgaacgaggaattcccagta
agcgtgagtcattagcttgcgttgattacg
>P.elongatus
cggatattccattttacatggataactgtggtaattctagagctaatacatgaacaagtg
ctccaacc-atcaatt----c----------------ttcgggattgattggaaggaacg
catttattcgtacaagaccaatggtccattaagccatgt--ttcatgcttcggcct----
------------------------------------------gttcatggtggacc-aag
taacac--tctttcg----------aga-gtg-ttacaatgctcaaaatgactttgaat-
aactgagcaaatcgtatagcctctgtgctgacgatgtatccctcaagcaactgccttatc
aactttcgatggtagattatgcgcctaccatggttgtaacgggtaacggggaatcagggt
tcgattccggagagggagccttagaaacggctaccacatccaaggaaggcagcaggcgcg
caaattacacaatcccagtacggggatgtagtgacgaaaaataacgatacgggactctat
tgaggccccgtaatcggaatgagcacaacttaaatcctttaacgaggatctattggaggg
caagtctggtgccagcagccgcggtaattccagctccaatagcgtatattaaagttgctg
cggttaaaaagctcgtagttggatttcagtcatacctattgggtccactga--aaaggaa
gcagacgtagttgttagggactt----tac-ttg-ttctcacgaacttgta---------
-cggccccg--cat-cactctcttctggtggttactttaa-tagtgtattgacag-aaa-
t-gttcaatatttgctaccgattctctttattgagtg-tcggttcaagcaattgaaccct
ttaccttgaacaattcaaattgctcaaagaaggcgttctaatcctcgcaagaggtgccta
aacacggtatagtaag----------ttatagactatttatagctatat---ctacta-t
cacctttccttgaatgatcttgcatggaataatgaaataggaccttggtcttattttcat
tggtcttaaagacacaaggtaatgattaagagggacagacgggggcatttgtattgcgac
gctagaggtgaaattcttggaccgtcgcaagacaaactacagcgaaagcatttgccaaga
atgttttcattaatcaagaacgaaagttagaggttcgaaggcgatcagataccgccctag
ttctaaccataaacgatgccaaccagcgatcattctgagtaa-tattatcataactcgaa
tggaagcttccgggaaaccaaagtttttgggttccgggggaagtatggttgcaaagctga
aacttaaaggaattgacggaagggcaccaccaggagtggagcttgcggcttaatttgact
caacacgggaaaactcacccggcccggacactgaaaggattgacagattgagagctcttt
cttgattcagtgggtggtggtgcatggccgttcttagttggtggagtgatttgtctggtt
aattccgataacgaacgagactctaacctactaaatagacttgcagtttaaactgcagta
ttcccccttagttgacctaga--ggtggtaatatcttt-gtgatcctt-cgggtgatcag
agc------------------tctattacc-g-ttaagcctttagaatc-aaatgaggta
aggatgctgtagcactgtaagaacttcttagagggacaaggggcgcct-taagcctcacg
aaacagagcaataacaggtctgtgatgcccttagatgtccggggccgcacgcgtgctaca
ctgaagtggtcaccgtgcaaattgtttcctgctccgaaaggagtgggtaaccccttgaac
ccatttcgtgatggggattgggcattgtaattattgcccatgaacgaggaattcccagta
agcgtgagtcattagcttgcgttgattacg
>P.mori
cggatattccattttacatggataactgtggtaattctagagctaatacatgaacaagtg
ctccaacc-atcagtt----c----------------ttcgggattgattggaaggaacg
catttattcgtacaagaccaatggtccgctaagccatgt-ttcta-gcttcggtt-----
---------------------------------ag-------atccatggtggacc-tag
taattc--tctcttc-------gcgaga-gtc-ttacaatgctcaaaatgactttgaat-
aactgagcaaatcgtatagcctctgtgctgacgatgtatccctcaagcaactgccttatc
aactttcgatggtaggttatgcgcctaccatggttgtaacgggtaacggggaatcagggt
tcgattccggagagggagccttagagacggctaccacatccaaggaaggcagcaggcgcg
caaattacacaatcccagtacggggatgtagtgacgaaaaataacgatacgggactctat
tgaggccccgtaatcggaatgagcacaacttaaatcctttaacgaggatctattggaggg
caagtctggtgccagcagccgcggtaattccagctccaatagcgtatattaaagttgctg
cggttaaaaagctcgtagttggatttcagtcatacctattgggtccactga--aaaggaa
gtagacgtagttgttagggactt----tac-tcg-ttttcacgaacttgta---------
-cggccccg--cat-cactctcttctggtggttactttaa-tagtgtatcgacag-aaa-
t-gttcaatatttgctaccgattctctttattgagtg-tcggttcaagcaattgaaccct
ttaccttgaacaattcaaattgctcaaagaaggcgttcaaatcctcgcaagaggtgccta
aacacggtatagtaag----------ttatagactatttatagctatat---ctacta-t
cacctttccttgaatgatcttgcatggaataatgaaataggaccttggtcttattttcat
tggtcttaaagacacaaggtaatgattaagagggacagacgggggcatttgtattgcgac
gctagaggtgaaattcttggaccgtcgcaagacaaactacagcgaaagcatttgccaaga
atgttttcattaatcaagaacgaaagttagaggttcgaaggcgatcagataccgccctag
ttctaaccataaacgatgccaaccagcgatcattctgagtaa-tattatcataactcgaa
tggaagcttccgggaaaccaaagtttttgggttccgggggaagtatggttgcaaagctga
aacttaaaggaattgacggaagggcaccaccaggagtggagcttgcggcttaatttgact
caacacgggaaaactcacccggcccggacactgaaaggattgacagattgagagctcttt
cttgattcagtgggtggtggtgcatggccgttcttagttggtggagtgatttgtctggtt
aattccgataacgaacgagactctcacctactaaatagacttgcagtttaaactgcagta
ttcccccttagttgacctaga--ggtggtaatatcttt-gtgaacctt-cgggtgatcga
agc------------------tctattacc-g-ttaagcctttagaatc-aaatgaggta
aggatgctgcagcactgtaagaacttcttagagggacaaggggcgcct-taagcctcacg
aaacagagcaataacaggtctgtgatgcccttagatgtccggggccgcacgcgtgctaca
ctgaagtggtcaccgtgcaaaatgtttcctgctccgaaaggagtgggtaaccccttgaac
ccatttcgtgatggggattgggcattgtaattattgcccatgaacgaggaattcccagta
agcgtgagtcattagcttgcgttgattacg
>P.osmanthi
cggatattccattttacatggataactgtggtaattctagagctaatacatgaacaagtg
ctccaaccaatcggtt----t----------------ttcggaattgattggaaggaacg
catttattcgtacaagaccaatggtccattaagccatgt---tcatgcttcggcct----
------------------------------------------gttcatggtgggcc-tag
tgatac--tctttcg----------aga-gta-ttgcaagactcaaaatgactttgaat-
aactgagcaaatcgtatagcctctgtgctgacgatgtatccctcaagcaactgccttatc
aactttcgatggtagattatgcgcctaccatggttgtaacgggtaacggggaatcagggt
tcgattccggagagggagccttagaaacggctaccacatccaaggaaggcagcaggcgcg
caaattacacaatcccagtacggggatgtagtgacgaaaaataacgatacgggactctat
tgaggccccgtaatcggaatgagcacaacttaaatcctttaacgaggatctattggaggg
caagtctggtgccagcagccgcggtaattccagctccaatagcgtatattaaagttgctg
cggttaaaaagctcgtagttggatttcagtcatacctattgggtccactga--aaaggaa
gtagacgtagttgttagggactt----tac-ttg-ttctcacgaacttgta---------
-cggccccg--cat-cactctcttctggtggttactttaa-tagtgtattgacag-aaa-
t-gttcaatatttgctaccgattctctttattgagtg-tcggttcaagcaattgaaccct
ttaccttgaacaattcaaattgctcaaagaaggcgttctaatcctcgcaagaggtgccta
aacacggtatgataag----------ttatagactatttatagctatat---ctatca-t
cacctttccttgaatgatcttgcatggaataatgaaataggaccttggtcttattttcat
tggtcttaaagacacaaggtaatgattaagagggacagacgggggcatttgtattgcgac
gctagaggtgaaattcttggaccgtcgcaagacaaactacagcgaaagcatttgccaaga
atgttttcattaatcaagaacgaaagttagaggttcgaaggcgatcagataccgccctag
ttctaaccataaacgatgccaaccagcgatcattctgagtaa-tattatcataactcgaa
tggaagcttccgggaaaccaaagtttttgggttccgggggaagtatggttgcaaagctga
aacttaaaggaattgacggaagggcaccaccaggagtggagcttgcggcttaatttgact
caacacgggaaaactcacccggcccggacactgaaaggattgacagattgagagctcttt
cttgattcagtgggtggtggtgcatggccgttcttagttggtggagtgatttgtctggtt
aattccgataacgaacgagactctaacctactaaatagacttgcagtttaaactgcagta
ttcccccttagttgacctaga--ggtggtaatatcttt-gtgatcctt-cgggtgatcga
agc------------------tctattacc-g-ttaagcctttagaatc-aaatgaggta
aggatgctgtagcactgtaagaacttcttagagggacaaggggcgcct-taagcctcacg
aaacagagcaataacaggtctgtgatgcccttagatgtccggggccgcacgcgtgctaca
ctgaagtggtcaccgtgtaaaatgtttcctgctccgaaaggagtgggtaaccccttgaac
ccatttcgtgatggggattgggcattgtaattattgcccatgaacgaggaattcccagta
agcgtgagtcattagcttgcgttgattacg
>P.thelytokus
cggatattccattttacatggataactgtggtaattctagagctaatacatgaacaagtg
ctccaacc-atcagtt----c----------------tcacggattgattggaaggaacg
catttattcgtacaagaccaatggtccattaagctatgagtatta-gtctcgact-----
---------------------------------aa-------tctcatggtggacc-tag
taacag--tctctctcttacgagaagag-ttg-ttacaatgctcaaaatgactttgaat-
aactgagcaaatcgtatagcctctgtgctgacgatgtatccctcaagcaactgccttatc
aactttcgatggtagattatgcgcctaccatggttgtaacgggtaacggggaatcagggt
tcgattccggagagggagccttaaaaacggctaccacatccaaggaaggcagcaggcgcg
caaattacacaatcccagtacggggatgtagtgacgaaaaataacgatacgggactctat
tgaggccccgtaatcggaatgagcacaacttaaatcctttaacgaggatctattggaggg
caagtctggtgccagcagccgcggtaattccagctccaatagcgtatattaaagttgctg
cggttaaaaagctcgtagttggatttcagtcatacctattgggtccactga--aaaggaa
gtagacgtagttgttagggactt----tac-ttg-ttctcacgaacttgta---------
-cggccccg--cat-cactctcttctggtggttactttaa-tagtgtattgacag-aaa-
t-gttcaatatttgctaccgattctctttattgagtg-tcggttcaagcaattgaacccc
ttaccttgaacaattcaaattgctcgaagaaggcgtttcagtcctcgcaagaggtgccta
aacatggtatagtaag----------ttatagactatttatagctatat---ctacta-t
cacctttccttgaatgatcttgcatggaataatgaaataggaccttggtcttattttcat
tggtcttaaagacacaaggtaatgattaagagggacagacgggggcatttgtattgcgac
gctagaggtgaaattcttggaccgtcgcaagacaaactacagcgaaagcatttgccaaga
atgttttcattaatcaagaacgaaagttagaggttcgaaggcgatcagataccgccctag
ttctaaccataaacgatgccaaccagcgatcattctgagtaa-tattatcataactcgaa
tggaagcttccgggaaaccaaagtttttgggttccgggggaagtatggttgcaaagctga
aacttaaaggaattgacggaagggcaccaccaggagtggagcttgcggcttaatttgact
caacacgggaaaactcacccggcccggacactgaaaggattgacagattgagagctcttt
cttgattcagtgggtggtggtgcatggccgttcttagttggtggagtgatttgtctggtt
aattccgataacgaacgagactctcacctactaaatagacttgcagtttaaactgtagta
ttcccccttagttgacctaga--ggtggtaatatcttt-gtgatcctt-cgggtgatcga
agc------------------tctattacc-g-ttaagcctttagaatc-aaatgaggta
aggatgctacagcactgtaagaacttcttagagggacaaggggcgcct-taagcctcacg
aaacagagcaataacaggtctgtgatgcccttagatgtccggggccgcacgcgtgctaca
ctgaagtggtcgccgtgcaaaatgtttcctgccccgaaaggagtgggtaaccccttgaac
ccatttcgtgatggggattgggcattgtaattattgcccatgaacgaggaattcccagta
agcgtgagtcattaacttgcgttgattacg
>P.ulmi
cggatattccattttacatggataactgtggtaattctagagctaatacatgaacaagtg
ctccaacc-atcagtt----c----------------ttcgggattgattggaaggaacg
catttattcgtacaagaccaatggtccattaagccatgt--ctta-gcttcggcta----
------------------------------------------gttcatggtggacc-aag
taacac--tctttcg----------aga-gtgcttacaatgctcaaaatgactttgaat-
aactgagcaaatcgtatagcctctgtgctgacgatgtatccctcaagcaactgccttatc
aactttcgatggtagattatgcgcctaccatggttgtaacgggtaacggggaatcagggt
tcgattccggagagggagccttaaaaacggctaccacatccaaggaaggcagcaggcgcg
caaattacacaatcccagtacggggatgtagtgacgaaaaataacgatacgggactctat
tgaggccccgtaatcggaatgagcacaacttaaatcctttaacgaggatctattggaggg
caagtctggtgccagcagccgcggtaattccagctccaatagcgtatattaaagttgctg
cggttaaaaagctcgtagttggatttcagtcatacctattgggtccactga--aaaggaa
gtagacgtagttgttagggactt----tac-ttg-ttctcacgaacttgta---------
-cggccccg--cat-cactctcttctggtggttactttaa-tagtgtattgacag-aaa-
t-gttcaatatttgctaccgattctctttattgagtg-tcggttcaagcaattgaaccct
ttaccttgaacaattcaaattgctcaaagaaggcgttctaatcctcgcaagaggtgccta
aacacggtatagtaag----------ttatagactatttatagctatat---ctacta-t
cacctttccttgaatgatcttgcatggaataatgaaataggaccttggtcttattttcat
tggtcttaaagacacaaggtaatgattaagagggacagacgggggcatttgtattgcgac
gctagaggtgaaattcttggaccgtcgcaagacaaactacagcgaaagcatttgccaaga
atgttttcattaatcaagaacgaaagttagaggttcgaaggcgatcagataccgccctag
ttctaaccataaacgatgccaaccagcgatcattctgagtaa-tattatcataactcgaa
tggaagcttccgggaaaccaaagtttttgggttccgggggaagtatggttgcaaagctga
aacttaaaggaattgacggaagggcaccaccaggagtggagcttgcggcttaatttgact
caacacgggaaaactcacccggcccggacactgaaaggattgacagattgagagctcttt
cttgattcagtgggtggtggtgcatggccgttcttagttggtggagtgatttgtctggtt
aattccgataacgaacgagactctaacctactaaatagacttgcagtttaaactgcagta
ttcccccttagttgacctaga--ggtggtaatatcttt-gtgagcctt-cgggtgatcga
agc------------------tctattacc-g-tcaagcctttagaatc-aaatgaggta
aggatgctacagcactgtaagaacttcttagagggacaaggggcgcct-taagcctcacg
aaacagagcaataacaggtctgtgatgcccttagatgtccggggccgcacgcgtgctaca
ctgaagtggtcaccgtgcaaaatgtttcctgctccgaaaggagtgggtaaccccttgaac
ccatttcgtgatggggattgggcattgtaattattgcccatgaacgaggaattcccagta
agcgtgagtcattagcttgcgttgattacg
>S.akitanus
cggatattccattttacatggataactgtggtaattctagagctaatacatgaacaagtg
ctccaacc-tcagctt----g----------------ct--------gatggaaggatcg
catttattcgtacaagaccaatgatccactta-ccattaggttga---------------
tggaaactgatt---------cttcggaataaagaccatcc-tccttatggggatc-tag
taattc--ttc----------------g-gaa-ttacattgctcaaaatgactttgaat-
aactgagcaaatcgtatagcctctgtgctgacgatgtatccctcaagcaactgccttatc
aactttcgatggtagattatgcgcctaccatggttgtaacgggtaacggggaatcagggt
tcgattccggagagggagccttagaaacggctaccacatccaaggaaggcagcaggcgcg
caaattacacaatcccggtacggggatgtagtgacgaaaaataacgatacgggactctat
tgaggccccgtaatcggaatgagcacaacttaaatcctttaacgaggacctattggaggg
caagtctggtgccagcagccgcggtaattccagctccaatagcgtatattaaagttgctg
cggttaaaaagctcgtagttggatttcagtcacacctattgggtccactga-taaaggga
taagacgtagttgttagggacta----ggt-ttg-tcttaacggacat----------tc
aaagccccg--cat-cactctttcctggtggttactttta-tagtgtgttgacag-aaat
t-gtccaatatttgctaccgatgctcttcattgagtg-tcggttcaagcaattggaccct
ttaccttgaacaattcaaattgctcaaagaaggcgtcccaatcctcgcaagaggtgccta
atcatggtatggttatatcac-----aaccatcttcggatgttgtatat---attcca-t
taccttaccttgaatgatcttgcatggaataatgaaataggaccttggtcttatttt-gt
tggtcttaaagacacaaggtaatgattaagagggacagacgggggcatttgtattgcgac
gctagaggtgaaattcttggaccgtcgcaagacaaactacagcgaaagcatttgccaaga
atgttttcattaatcaagaacgaaagttagaggttcgaaggcgatcagataccgccctag
ttctaaccataaacgatgccaaccagcgatcattctgagtaa-tattatcatgactcgaa
tggaagcttccgggaaaccaaagtttttgggttccgggggaagtatggttgcaaagctga
aacttaaaggaattgacggaagggcaccaccaggagtggagcttgcggcttaatttgact
caacacgggaaaactcacccggcccggacactgaaaggattgacagattgagagctcttt
cttgattcagtgggtggtggtgcatggccgttcttagttggtggagtgatttgtctggtt
aattccgataacgaacgagactctcacctactaaatagacttgcagtttaaactgcagta
ttccccctcagttgacctgtg--ggtggtagtatctct-gt-agcctt-cgggtga-aag
agc------------------tctattacc-a-tcagcccacagaatca-ttctgaggta
aggatgctgtagcactgtaaggacttcttagagggacaaggggcgcctctaagcctcacg
aaacagagcaataacaggtctgtgatgcccttagatgtccggggccgcacgcgtgctaca
ctgaagtggtcaccgtgcaaaatgtttcctgctccgaaaggagtgggtaaccccttgaac
ccatttcgtgatggggattgggcattgtaattattgcccatgaacgaggaattcccagta
agcgtgagtcattagcttgcgttgattacg
>S.pusillus
cggatattccattttacatggataactgtggtaattctagagctaatacatgaacaagtg
ctccaacc-tcagctt----g----------------ct--------gatggaaggatcg
catttattcgtacaagaccaatgatccactta-ccataaggtgga---------------
tggacactaattccggatttacttcggattaaagaccatctatccttatggggatc-tag
taattc--ttc----------------g-gaa-ttacattgctcaaaatgactttgaat-
aactgagcaaatcgtatagcctctgtgctgacgatgtatccctcaagcaactgccttatc
aactttcgatggtagattatgcgcctaccatggttgtaacgggtaacggggaatcagggt
tcgattccggagagggagccttagaaacggctaccacatccaaggaaggcagcaggcgcg
caaattacacaatcccggtacggggatgtagtgacgaaaaataacgatacgggactctat
tgaggccccgtaatcggaatgagcacaacttaaatcctttaacgaggacctattggaggg
caagtctggtgccagcagccgcggtaattccagctccaatagcgtatattaaagttgctg
cggttaaaaagctcgtagttggatttcagtcacacctattgggtccactga-taaaggga
taagacgtagttgttagggacta----ggt-ttg-tcttaacggacat----------tc
aaagccccg--cat-cactctttcctggtggttactttta-tagtgtgttgacag-aaat
t-gtccaatatttgctaccgatgctcttcattgagtg-tcggttcaagcaattggaccct
ttaccttgaacaattcaaattgctcaaagaaggcgtcccaatcctcgcaagaggtgccta
atcatggtatggttatatcac-----aaccatcttcggatgttgtatat---attcca-t
taccttaccttgaatgatcttgcatggaataatgaaataggaccttggtcttatttt-gt
tggtcttaaagacacaaggtaatgattaagagggacagacgggggcatttgtattgcgac
gctagaggtgaaattcttggaccgtcgcaagacaaactacagcgaaagcatttgccaaga
atgttttcattaatcaagaacgaaagttagaggttcgaaggcgatcagataccgccctag
ttctaaccataaacgatgccaaccagcgatcattctgagtaa-tattatcatgactcgaa
tggaagcttccgggaaaccaaagtttttgggttccgggggaagtatggttgcaaagctga
aacttaaaggaattgacggaagggcaccaccaggagtggagcttgcggcttaatttgact
caacacgggaaaactcacccggcccggacactgaaaggattgacagattgagagctcttt
cttgattcagtgggtggtggtgcatggccgttcttagttggtggagtgatttgtctggtt
aattccgataacgaacgagactctcacctactaaatagacttgcagtttaaactgcagta
ttccccctcagatgacctgtg--ggtggtaatatctct-gt-agcctt-cgggtga-aag
agc------------------tctattacc-a-tcagcccacagaatca-ttctgaggta
aggatgctgtagcactgtaaggacttcttagagggacaaggggcgcctctaagcctcacg
aaacagagcaataacaggtctgtgatgcccttagatgtccggggccgcacgcgtgctaca
atgaagtggtcaccgtgcaaaatgtttcctgctccgaaaggagtgggtaaccccttgaac
ccatttcgtgatggggattgggcattgtaattattgcccatgaacgaggaattcccagta
agcgtgagtcattagcttgcgttgattacg
>S.bambusae
cggatattccattttacatggataactgtggtaattctagagctaatacatgaacaagtg
ctccaacc-tcagctt----g----------------ct--------gatggaaggatcg
catttattcgtacaagaccaatgatccactta-ccatttg-tgga---------------
tggacactgatt---------cttcggaataaagcccatt--cacttatggggatc-tag
taattc--ttc----------------g-gaa-ttacaatgctcaa-atgactttgaat-
aactgagcaaatcgtatagcctctgtgctgacgatgtatccctcaagcaactgccttatc
aactttcgatggtagattatgcgcctaccatggttgtaacgggtaacggggaatcagggt
tcgattccggagagggagccttagaaacggctaccacatccaaggaaggcagcaggcgcg
caaattacacaatcccggtacggggatgtagtgacgaaaaataacgatacgggactctat
tgaggccccgtaatcggaatgagcacaacttaaatcctttaacgaggatctattggaggg
caagtctggtgccagcagccgcggtaattccagctccaatagcgtatattaaagttgctg
cggttaaaaagctcgtagttggatttcagtcacacctattgggtccactga-taaaggga
taagacgtagttgttagggacta----ggc-ttg-tcttaattgactc----------gc
aaagccccg--cat-cactctttcctggtggttactttta-tagtgtgttgacag-aaat
t-gtccaatatttgctaccgatgctcttcattgagtg-tcggttcaagcaattggaccct
ttaccttgaacaattcaaattgctcaaagaaggcgtcccaatcctcgcaagaggtgccta
atcatggtatggttatatcac-----aaccatcttcggatgttgtatat---attcca-t
taccttaccttgaatgatcttgcatggaataatgaaataggaccttggtcttatttt-gt
tggtcttaaagacacaaggtaatgattaagagggacagacgggggcatttgtattgcgac
gctagaggtgaaattcttggaccgtcgcaagacaaactacagcgaaagcatttgccaaga
atgttttcattaatcaagaacgaaagttagaggttcgaaggcgatcagataccgccctag
ttctaaccataaacgatgccaaccagcgatcattctgagtaa-tattatcatgactcgaa
tggaagcttccgggaaaccaaagtttttgggttccgggggaagtatggttgcaaagctga
aacttaaaggaattgacggaagggcaccaccaggagtggagcttgcggcttaatttgact
caacacgggaaaactcacccggcccggacactgaaaggattgacagattgagagctcttt
cttgattcagtgggtggtggtgcatggccgttcttagttggtggagtgatttgtctggtt
aattccgataacgaacgagactctaacctactaaatagacttgcagtttaaactgcagta
ttccccctcagttgacctgtg--ggtggtagtatctct-gg-atcctt-cggggga-aag
agc------------------tctattatc-a-tcagcccatagaatca-ttctgaggta
aggatgctgtagcactgtaaggacttcttagagggacaaggggcgcctctaagcctcacg
aaacagagcaataacaggtctgtgatgcccttagatgtccggggccgcacgcgtgctaca
ctgaagtggccaccgtgcaaaatgtttcctgctccgaaaggagtgggtaaccccttgaac
ccatttcgtgatggggattgggcattgtaattattgcccatgaacgaggaattcccagta
agcgtgagtcattagcttgcgttgattacg
>S.brevisetosus
cggatattccattttacatggataactgtggtaattctagagctaatacatgaacaagtg
ttccaacc-tcggtttcacga----------------cc--------gatggaaggatcg
catttattcgtacaagaccaatgatccactta-ccatac--ttgc-accctgtttaggag
ttagggacccttcggggccccgctccaaataagga-------cttgtatggggatc-tag
taattc--ttc----------------g-gaa-ttacaatgctcaagatgactctgaat-
aactgagcaaatcgtatggcctctgtgccgacgatgtatccctcaagcaactgccttatc
aactgtcgatggtaggttatgcgcctaccatggttgtaacgggtaacggggaatcagggt
tcgattccggagagggagccttagaaacggctaccacatccaaggaaggcagcaggcgcg
caaattacacaatcccggtacggggatgtagtgacgaaaaataacgatacgggactctat
tgaggccccgtaatcggaatgagcacaacttaaatcctttaacgaggacctattggaggg
caagtctggtgccagcagccgcggtaattccagctccaatagcgtatattaaagttgctg
cggttaaaaagctcgtagttggatttcagtctcacctattgggtccactgattaaaggga
acagacgtgtatggcagagaccttgctggt-tcactcttaacgga----gggttcctgtc
aaggccccg--cat-cactctttcctggtggttatcttta-tagtgtgtcgacag-aaac
t-gtccaatatttgctaccgatgctcttcattgagtg-tcggttcaagcaattgggccct
ttaccttgaacaattcaaattgctcaaagaaggcgtccaaaacctcgtaagaggtgccta
atcacggtatggttacacttt-----catcttcac-ggatgcatcgtgt---cttcca-t
caccttaccttgaatgatcttgcatggaataatagaataggaccttggtcttatttt-gt
tggtcttaaagacacaaggtaatgattaagagggacagacgggggcatttgtattgcgac
gctagaggtgaaattcttggaccgtcgcaagacaaactacagcgaaagcatttgccaaga
atgttttcattaatcaagaacgaaagttagaggttcgaaggcgatcagataccgccctag
ttctaaccataaacgatgccaaccagcgatcattctgagtaa-catttacatgactcgaa
tggaagcttccgggaaaccaaagtttttgggttccgggggaagtatggttgcaaagctga
aacttaaaggaattgacggaagggcaccaccaggagtggagcttgcggcttaatttgact
caacacgggaaaactcacccggcccggacactgaaaggattgacagattgagagctcttt
cttgattcagtgggtggtggtgcatggccgttcttagttggtggagtgatttgtctggtt
aattccgataacgaacgagactctcacctactaaatagacttgcagtttaaactgtagta
ctccccctcaggtgacctgtg--ggtggtagtatcttt-tg-atcctt-cgggtga-aaa
agc------------------tctactacc-a-tcagcccgcagaatca-ttctgaggta
aggatgcttcagcactgtaaggacttcttagagggacaaggggcgcctctaagcctcacg
aaacagagcaataacaggtctgtgatgcccttagatgtccggggccgcacgcgtgctaca
ctgaagtggtcaccgtgcaaaatgtttcctgctccgaaaggagtgggtaaccccttgaac
ccatttcgtgatggggattgggcattgtaattattgcccatgaacgaggaattcccagta
agcgtgagtcattagcttgcgttgattacg
>S.cercidiphylli
cggatattccattttacatggataactgtggtaattctagagctaatacatgaacaagtg
ctccaacc-tcagctt----g----------------ct--------gatggaaggatcg
catttattcgtacaagaccaatggtccatat--ctacac--taga-accctgttcttggg
acttcggttcct-------------tgaagaagga-------cttgtgtagggatc-tac
gcaatt--ctt----------------t-gaa-ttgcaatgctcaagatgactctgaat-
aactgagcaaatcgtatggcctctgtgccgacgatgtatccctcaagcaactgccttatc
aactgtcgatggtagattatgcgcctaccatggttgtaacgggtaacggggaatcagggt
tcgattccggagagggagccttagaaacggctaccacatccaaggaaggcagcaggcgcg
caaattacacaatcccggcacggggatgtagtgacgaaaaataacgatacgggactctat
tgaggccccgtaatcggaatgagcacaacttaaatcctttaacgaggacctattggaggg
caagtctggtgccagcagccgcggtaattccagctccaatagcgtatattaaagttgctg
cggttaaaaagctcgtagttggatttcagtcacacctattgggtccactga-taaaggg-
tttgaagtgtatggcagagacct----tgt-ctt-tctt--cggattg----------ac
ttggccccg--cat-cactctttcctggtggttactttta-tagtgtgttgacag-aaac
t-gtccaatatttgctatcgatgctcttcattgagtg-tcggttcaagcaattggacctt
ttaccttgaacaattcaaattgctcaaagaaggcgtcccaaccctcgcaagaggtgccta
atcacggtatggttaccatc-------------------tatacgatgt---gtacca-t
cacctaaccttgaatgatcttgcatggaataatgaaataggaccttggtcttatttt-gt
tggtcttaaagacacaaggtaatgattaagagggacagacgggggcatttgtattgcgac
gctagaggtgaaattcttggaccgtcgcaagacaaactacagcgaaagcatttgccaaga
atgttttcattaatcaagaacgaaagttagaggttcgaaggcgatcagataccgccctag
ttctaaccataaacgatgccaaccagcgatcattctgagtaa-catttacatgactcgaa
tggaagcttccgggaaaccaaagtttttgggttccgggggaagtatggttgcaaagctga
aacttaaaggaattgacggaagggcaccaccaggagtggagcttgcggcttaatttgact
caacacgggaaaactcacccggcccggacactgaaaggattgacagattgagagctcttt
cttgattcagtgggtggtggtgcatggccgttcttagttggtggagtgatttgtctggtt
aattccgataacgaacgagactctcacctactaaatagacttgcagtttaaactgcagta
ctccccctcagttgacctgta--ggtggtagtatctct-tg-aacttt-cggggga-aag
agc------------------tctattacc-a-tatgcctgcagaatca-ttctgaggta
aggatgctgtagcactgtaaggacttcttagagggacaaggggcgcctctaagcctcacg
aaacagagcaataacaggtctgtgatgcccttagatgtccggggccgcacgcgtgctaca
ctgaagtggccaccgtgcaaaatgtttcctgctccgaaaggagtgggtaaccccttgaac
ccatttcgtgatggggattgggcattgtaattattgcccatgaacgaggaattcccagta
agcgtgagtcattagcttgcgttgattacg
>S.gilvus
cggatattccattttacatggataactgtggtaattctagagctaatacatgaacaagtg
ttccaacc-tgggtttcacga----------------ct--------catggaaggatcg
catttattcgtacaagaccaatggtccgctta-ccatac--ttga-cacctgttggtagt
ttactctgcctt-----------------caaaga-------cttgtatggggatc-tag
taattc--ttc----------------g-gaa-ttacaatgctcaagatgactctgaat-
aactgagcaaatcgtatggcctctgtgccgacgatgtatccctcaagcaactgccttatc
aactgtcgatggtaggttatgcgcctaccatggttgtaacgggtaacggggaatcagggt
tcgattccggagagggagccttagaaacggctaccacatccaaggaaggcagcaggcgcg
caaattacacaatcccggtacggggatgtagtgacgaaaaataacgatacgggactctat
tgaggccccgtaatcggaatgagcacaacttaaatcctttaacgaggacctattggaggg
caagtctggtgccagcagccgcggtaattccagctccaatagcgtatattaaagttgctg
cggttaaaaagctcgtagttggatttcagtctcacctattgggtccactgt-aaaaggga
caagagttgtatcgcgcagttcttgttgttatctctcttcacgga----ggatatcactc
aagttcacg--cat-cactctttcctggtggttatcttta-tagtgtgtcgacag-aaac
t-gtccaatatttgctaccgatgctcttcattgagtg-tcggttcaagcaattggaccct
ttaccttgaacaattcaaattgctcaaagaaggcgtcccaaacctcgtaagaggtgccta
atcacggtatgttgtcactcg---------------tttcgacttgtgc---acttca-t
taccctaccttgaatgatcttgcatggaataatagaataggaccttggtcttatttt-gt
tggtcttaaagacacaaggtaatgattaagagggacagacgggggcatttgtattgcgac
gctagaggtgaaattcttggaccgtcgcaagacaaactacagcgaaagcatttgccaaga
atgttttcattaatcaagaacgaaagttagaggttcgaaggcgatcagataccgccctag
ttctaaccataaacgatgccaaccagcgatcattctgagtaa-catttacatgactcgaa
tggaagcttccgggaaaccaaagtttttgggttccgggggaagtatggttgcaaagctga
aacttaaaggaattgacggaagggcaccaccaggagtggagcttgcggcttaatttgact
caacacgggaaaactcacccggcccggacactgaaaggattgacagattgagagctcttt
cttgattcagtgggtggtggtgcatggccgttcttagttggtggagtgatttgtctggtt
aattccgataacgaacgagactctcacctactaaatagacttgcagtttaaactgttgta
ctccccctcagttgacctgtg--ggtggtagtatctttcttggccttc-gggttga-gga
agc------------------tctactatc-a-tcagcccgcagaatca-ttctgaggta
aggatgcttcagcactgtaaggacttcttagagggacaaggggcgcctctaagcctcacg
aaacagagcaataacaggtctgtgatgcccttagatgtccggggccgcacgcgtgctaca
ctgaagtggtcaccgtgcaaaatgtttcctgctccgaaaggagtgggtaaccccttgaac
ccatttcgtgatggggattgggcattgtaattattgcccatgaacgaggaattcccagta
agcgtgagtcattagcttgcgttgattacg
>S.lespedezae
cggatattcca-tttacatggataactgtggtaattctagagctaatacatgaacaagtg
ttccaacc-tcaacct--cgg----------------tt--------gatggaaggatcg
aatttatttgcccaagaccaatgatccattcaactggtc---------------------
-------------------------agtgtc-aaa-------gctggccggggatc-tca
aaatcc--tac----------------g-gga-ttagaaagctcaagatgactctaaat-
aactgagcaaatcgtatggcctctgtgccgacgatgtgtccctcaagcaactgccttatc
aactgtcgatggtaggttatgcgcctaccatggttgtaacgggtaacggggaatcagggt
tcgattccggagagggagccttagaaacggctaccacatccaaggaaggcagcaggcgcg
caaattacacaatcccagtacggggatgtagtgacgaaaaataacgatacgggactctat
tgaggccccgtaatcggaatgagcacaacttaaatcctttaacgaggatctattggaggg
caagtctggtgccagcagccgcggtaattccagctccaatagcgtatattaaagttgctg
cggttaaaaagctcgtagttggatttcagtctcacctattgggtccactga-taaaggga
atcggcgtgtatggcagagacct----gtt-ctt-------cgg--------------ag
caggccccg--cat-cactcgttcctggtggctactttaa-tagtgtgtcgacag-aaac
t-gtccaatatttgctactgatgctcttcattgagtgctcagttcaagcaattggaccct
ttaccttgaacaattcaaattgctcaaagaaggcgtcccaatcctcgcaagaggtgccta
acaacggtatggttgcactca-----------tcttcggatgcagatgt---actcca-t
cacctatccttgaatgatcttgcatggaataatagaataggaccttggtcttatttt-gt
tggtcttaaagacacaaggtaatgattaagagggacagacgggggcatttgtattgcgac
gctagaggtgaaattcttggaccgtcgcaagacaaactacagcgaaagcatttgccaaga
atgttttcattaatcaagaacgaaagttagaggttcgaaggcgatcagataccgccctag
ttctaaccataaacgatgccaaccagcgatcattctgtgtaa-tatttacatgacacgaa
tggaagcttccgggaaaccaaagtttttgggttccgggggaagtatggttgcaaagctga
aacttaaaggaattgacggaagggcaccaccaggagtggagcttgcggcttaatttgact
caacacgggaaaactcacccggcccggacactgaaaggattgacagattgagagctcttt
cttgattcagtgggtggtggtgcatggccgttcttagttggtggagtgatttgtctggtt
aattccgataacgaacgagactctcacctactaaatagacttgcagtttaaactgcagta
ctccccctcagttgacctgtg--ggtggtagcatcttt-ca-agcctt-cgggtga-ggg
agc------------------tctgttgcc-g-tcagcctgcagaatca-gtctgaggta
aggatgctgtagcactgtaaggacttcttagagggacaaggggcgcctctaagcctcacg
aaacagagcaataacaggtctgtgatgcccttagatgtccggggccgcacgcgtgctaca
ctgaagtggtcaccgtgtaaaatgtttcctgctccgaaaggagtgggtaaccccatgaac
ccatttcgtgatggggattgggcattgtaattattgcccatgaacgaggaattcccagta
agcgtgagtcattagcttgcgttgattacg
>S.recki
cggatattccattttacatggataactgtggtaattctagagctaatacatgaacaagtg
ctccaacc-tcagctt----g----------------ct--------gatggaaggatcg
catttattcgtacaagaccaatgatccactta-ccatttg--tgt---------------
tggacactgatt---------cttcggaattaagacta----tccttatggggatc-tag
taattc--ttc----------------g-gaa-ttacattactttaaatgactttgaat-
aactgagcaaatcgtatagcctctgtgctgacgatgtatccctcaagcaactgccttatc
aactttcgatggtagattatgcgcctaccatggttgtaacgggtaacggggaatcagggt
tcgattccggagagggagccttagaaacggctaccacatccaaggaaggcagcaggcgcg
caaattacacaatcccggtacggggatgtagtgacgaaaaataacgatacgggactctat
tgaggccccgtaatcggaatgagcacaacttaaatcctttaacgaggacctattggaggg
caagtctggtgccagcagccgcggtaattccagctccaatagcgtatattaaagttgctg
cggttaaaaagctcgtagttggatttcagtcacacctattgggtccactga-taaaggga
taagacgtgtttgttagggacta----ggt-ttg-tcttaacggacat----------tc
aaagttcca--cat-cactctttcctggtggttactttta-tagtgtgtagacag-aaat
t-gtccaatatttgctaccgatgctcttcattgagtg-tcggttcaagcaattggtcctt
ttaccttgaacaattcaaattgctcaaagaaggcgtcccaatcctcgcaagaggtgccta
atcatggtatggttatatcac-----aatcatcttctgatgttgtatat---attcca-t
taccttaccttgaatgatcttgcatggaataatgaaataggaccttggtcttatttt-gt
tggtcttaaagacacaaggtaatgattaagagggacagacgggggcatttgtattgcgac
gctagaggtgaaattcttggaccgtcgcaagacaaactacagcgaaagcatttgccaaga
atgttttcattaatcaagaacgaaagttagaggttcgaaggcgatcagataccgccctag
ttctaaccataaacgatgccaaccagcgatcattctgagtaa-tattttcatgactcgaa
tggaagcttccgggaaaccaaagtttttgggttccgggggaagtatggttgcaaagctga
aacttaaaggaattgacggaagggcaccaccaggagtggagcttgcggcttaatttgact
caacacgggaaaactcacccggcccggacactgaaaggattgacagattgagagctcttt
cttgattcagtgggtggtggtgcatggccgttcttagttggtggagtgatttgtctggtt
aattccgataacgaacgagactctcacctactaaatagacttgcagtttaaactgcagta
ttcccccttagttgacctgtg--ggtggtagtatctct-gt-agtctt-cggatga-aag
agc------------------tctattacc-a-tcagcccacagaatca-ttcttaggta
aggatgctgtagcactgtaaggacttcttagagggacaaggggcgcctctaagcctcacg
aaacagagcaataacaggtctgtgatgcccttagatgtccggggccgcacgcgtgctaca
ctgaagtggtcaccgtgcaaaatgtttcctgctccgaaaggagtgggtaaccccttgaac
ccatttcgtgatggggattgggcattgtaattattgcccatgaacgaggaattcccagta
agcgtgagtcattagcttgcgttgattacg
>S.schizopus
cggatattcca-tttacatggataactgtggtaattctagagctaatacatgaacaagtg
ttccaacc-tcaacct--cgg----------------tt--------gacggaaggatcg
aatttatttgcccaagaccaatgatccattcaactgtac---------------------
-------------------------agcgtcaaaa-------actgtacggggatc-taa
taatcc--ttc----------------gagga-ttataatgctcaagatgactctgaat-
aactgagcaaatcgtacggcctctgtgccgacgatgtatccctcaagcaactgccttatc
aactgtcgatggtaggttatgcgcctaccatggtcgtaacgggtaacggggaatcagggt
tcgattccggagagggagccttaaaaacggctaccacatccaaggaaggcagcaggcgcg
caaattacacaatcccagtacggggatgtagtgacgaaaaataacgatacgggactctat
tgaggccccgtaatcggaatgagcacaacttaaatcctttaacgaggatctattggaggg
caagtctggtgccagcagccgcggtaattccagctccaatagcgtatattaaagttgctg
cggttaaaaagctcgtagttggatttcagtctcacctattgggtccactga-taaaggga
atcgaggcg-atggcagagactc----ggt-ctt-------cgg--------------ac
cttgccccg--cat-cactcattcctggtggctactttaa-tagtgtgtcgacag-aaat
t-gtccaatatttgctactgatgctcttcattgagtgctcagttcaagcaattggaccct
ttaccttgaacaattcaaattgctcaaagaaggcgtcccaatcctcgcaagaggtgccta
cacacggtatggttgcactca-----------tcttcggatgcagatgt---actcca-t
cacctaaccttgaatgatcttgcatggaataatagaataggaccttggtcttatttt-gt
tggtcttaaagacacaaggtaatgattaagagggacagacgggggcatttgtattgcgac
gctagaggtgaaattcttggaccgtcgcaagacaaactacagcgaaagcatttgccaaga
atgttttcattaatcaagaacgaaagttagaggttcgaaggcgatcagataccgccctag
ttctaaccataaacgatgccaaccagcgatcattctgagtaa-tatatacatgactcgaa
tggaagcttccgggaaaccaaagtttttgggttccgggggaagtatggttgcaaagctga
aacttaaaggaattgacggaagggcaccaccaggagtggagcttgcggcttaatttgact
caacacgggaaaactcacccggcccggacactgaaaggattgacagattgagagctcttt
cttgattcagtgggtggtggtgcatggccgttcttagttggtggagtgatttgtctggtt
aattccgataacgaacgagactctcacctactaaatagacttgcagtttaaactgcagta
ttccccctcaggtgacctgtg--ggtggtagcatcttc-tg-atccct-cgggtga-agg
agctctgttgccgtcaacctatctgttgcc-g-tcaacctatggaatca-ttctgaggta
aggatgctgtagcactgtaaggacttcttagagggacaaggggcgcct-taagcctcacg
aaacagagcaataacaggtctgtgatgcccttagatgtccggggccgcacgcgtgctaca
ctgaagtggtcaccgtgctaaaagtttcctgctccgaaaggagtgggtaaccccttgaac
ccatttcgtgatggggattgggcattgtaattattgcccatgaacgaggaattcccagta
agcgtgagtcattagcttgcgttgattacg
>S.shii
cggatattccattttacatggataactgtggtaattctagagctaatacatgaacaagtg
atccaacc-tcagttt--cgg----------------ct--------gatggaaggatcg
catttattcgtacaagaccaatgatccattta-ccatac--ttga-accctgtttattaa
ct-----------------------taaataagga-------cttgtatggggatc-tag
taattcctttc----------------g-gaa-ttacaatgctcaagatgactctgaat-
aactgagcaaatcgtatggcctctgtgccgacgatgtatccctcaagcaactgccttatc
aactgtcgatggtaggttatgcgcctaccatggttgtaacgggtaacggggaatcagggt
tcgattccggagagggagccttagaaacggctaccacatccaaggaaggcagcaggcgcg
caaattacacaatcccggtacggggatgtagtgacgaaaaataacgatacgggactctat
tgaggccccgtaatcggaatgagcacaacttaaatcctttaacgaggacctattggaggg
caagtctggtgccagcagccgcggtaattccagctccaatagcgtatattaaagttgctg
cggttaaaaagctcgtagttggatttcagtctcacctattgggtccactga-taaaggga
acagagccgtatggcagagaccttgatgga-gtt-tctt--cgcaagaagttccccattc
aaggccccg--cat-acctctttcctggtggttactttgg-tagtgtgtcgacag-aaac
t-gtccaatatttgctaccgatgctcttcattgagtg-tcggttcaagcaattggaccct
ttaccttgaacaattcaaattgctcaaagaaggcgtcccaatcctcgtaagaggtgccta
atcacggtatggttacacttt-----cattctcacgaatgtttagtcgt---actcca-t
taccttaccttgaatgatcttgcatggaataatagaataggaccttggtcttatttt-gt
tggtcttaaagacacaaggtaatgattaagagggacagacgggggcatttgtattgcgac
gctagaggtgaaattcttggaccgtcgcaagacaaactacagcgaaagcatttgccaaga
atgttttcattaatcaagaacgaaagttagaggttcgaaggcgatcagataccgccctag
ttctaaccataaacgatgccaaccagcgatcattctgagtaa-catttacatgactcgaa
tggaagcttccgggaaaccaaagtttttgggttccgggggaagtatggttgcaaagctga
aacttaaaggaattgacggaagggcaccaccaggagtggagcttgcggcttaatttgact
caacacgggaaaactcacccggcccggacactgaaaggattgacagattgagagctcttt
cttgattcagtgggtggtggtgcatggccgttcttagttggtggagtgatttgtctggtt
aattccgataacgaacgagactctcacctactaaatagacttacagtttacactgtagta
ctccccctcaggtgacctgtg--ggtggtagtatcttt-gg-atcctt-cgggtga-aaa
agc------------------tctgctatc-a-tcagcccatagaatca-ttctggggta
aggattctgcagcactgtaaggacttcttagagggacaaggggcgcctctaagcctcacg
aaacagagcaataacaggtctgtgatgcccttagatgtccggggccgcacgcgtgctaca
ctgaagtggtcaccgtgcaaaaattttcctgctccgaaaggagtgggtaaccccttgaac
ccatttcgtgatggggattgggcattgtaattattgcccatgaacgaggaattcccagta
agcgtgagtcattagcttgcgttgattacg
>S.celarius
cggatattcttacttacatggataactgtggtaattctagagctaatacatgaagaagtg
gtccaacc-tcggctt----g----------------ct--------gatggaaggatcg
catttattagtacaagaccaatgatccttat--tca--c-ctaga-gcactgtcatgggt
ttcggcct-----------------atgataagac-------tagcagtggggatc-taa
gcaatc--ttc----------------g-tga-ttgcaatgtttaagatgactctgaat-
aactgagcaaatcgtatggcctctgagccgacgatgtatccctcaagcaactgccttatc
aactgtcgatggtaggttatgcgcctaccatggttgtaacgggtaacggggaatcagggt
tcgattccggagagggagcctgagaaacggctaccacatccaaggaaggcagcaggcgcg
caaattacacaatcccggcacggggatgtagtgacgaaaaataacaatacgggactctat
tgaggccccgtaattggaatgagtacaatttaaatcctttaacgaggatctattggaggg
caagtctggtgccagcagccgcggtaattccagctccaatagcgtatattaaagttgctg
cggttaaaaagctcgtagttggatttcagtccaacctatggggtccactga-ttaaaggg
ttagtaggtaatgttggcttctt----ctg-atg-ctcgcatt---------------ag
ttgaaacct--cat-tcctctttcctggtggctactctta-tagtgttcggacag-aaat
t-gcccgatatctgctatcaatgctcttcattgagtg-ttgattcaagcgatcgggactt
ttaccttgaaaaaatcagagtgctcaaagcaggcgtcccaaacctcgaaagaggtgccta
aaaacggtatggtca---------------accatcat-----tgatgt---gcacca-t
tacctaaacttgaatgatcttgcatggaataatggaataggaccttggttctatttt-gt
tggtcttaagaatccaaggtaatgattaagagggacagacgggggcatttgtattgcggc
gctagaggtgaaattcttggaccgtcgcaagacaaactacagcgaaagcatttgccaaga
atgttttcattaatcaagaacgaaagttagaggttcgaaggcgatcagataccgccctag
ttctaaccataaacgatgccaaccagcgatcattcagagtaaataatttcatgactcgaa
tggaagcttccgggaaaccaaagtttttgggttccgggggaagtatggttgcaaagctga
aacttaaaggaattgacggaagggcaccaccaggagtggagcttgcggcttaatttgact
caacacgggaaaactcacccggcccggacactgagaggattgacagattgagagctcttt
cttgattcagtgggtggtggtgcatggccgttcttagttggtggagtgatttgtctggtt
aattccgataacgaacgagactctagcctactaaatagacttgcagtttacactacagta
ttcccccttagttaacctgtg--ggtggtagtatcttc-tta-gcttt-cgggcgaaggg
agc------------------tcttctatc-a-tatgcctgcagaatt--aactagggta
aggatgctgtggcactgtaaggacttcttagagggacaagcggcg-ctcgcagccgcacg
aaacagagcaataacaggtctgtgatgcccttagatgtccggggccgcacgcgtgctaca
ctgaagtggtcatcgtgcttaattattcctgctccgaaaggagtgggtaaccaattgaac
ccatttcgtgattgggattgggcattgtaattattgcccatgaacgaggaattcccagta
agcgtgagtcattagcttgcgttgattacg
>S.longus
cggatattcttacttacatggataactgtggtaattctagagctaatacatgaagaagtg
ttccaacc-tcggctt----g----------------ct--------gatggaaggatcg
catttattagtacaagaccaatgattcttat--tca--c-ctaga-gcactgtcatgggt
ttcggcct-----------------atgataagaa-------tagcagtggggatc-taa
gcaatc--ttc----------------g-tga-ttgcaatgtttaagatgactctgaat-
aactgagcaaatcgtatggcctctgagccgacgatgtatccctcaagcaactgccttatc
aactgtcgatggtaggttatgcgcctaccatggttgtaacgggtaacggggaatcagggt
tcgattccggagagggagcctgagaaacggctaccacatccaaggaaggcagcaggcgcg
caaattacacaatcccggcacggggatgtagtgacgaaaaataacaatacgggactctat
tgaggccccgtaattggaatgagtacaatttaaatcctttaacgaggatctattggaggg
caagtctggtgccagcagccgcggtaattccagctccaatagcgtatattaaagttgctg
cggttaaaaagctcgtagttggatttcagtccaacctatggggtccactga-ttaaaggg
ttagtaggtaatgttggtttctt----ctg-atg-ctcgcatt---------------ag
ttgagatct--cat-tcctctttcctggtggctactctta-tagtgttcggacag-aaat
t-gcccgatatctgctatcaatgctcttcattgagtg-ttgattcaagcgatcgggactt
ttaccttgaaaaaatcagagtgctcaaagcaggcgtcccaaacctcgaaagaggtgccta
aaaacggtatggtca---------------accatcat-----tgatgt---gcacca-t
tacctaaacttgaatgatcttgcatggaataatggaataggaccttggttctatttt-gt
tggtcttaagaatccaaggtaatgattaagagggacagacgggggcatttgtattgcggc
gctagaggtgaaattcttggaccgtcgcaagacaaactacagcgaaagcatttgccaaga
atgttttcattaatcaagaacgaaagttagaggttcgaaggcgatcagataccgccctag
ttctaaccataaacgatgccaaccagcgatcattcagagtaaataatttcatgactcgaa
tggaagcttccgggaaaccaaagtttttgggttccgggggaagtatggttgcaaagctga
aacttaaaggaattgacggaagggcaccaccaggagtggagcttgcggcttaatttgact
caacacgggaaaactcacccggcccggacactgagaggattgacagattgagagctcttt
cttgattcagtgggtggtggtgcatggccgttcttagttggtggagtgatttgtctggtt
aattccgataacgaacgagactctagcctactaaatagacttgcagtttacactacagta
ttcccccttagttaacctgtg--ggtggtagtatcttc-tta-gcttt-cgggcgaagga
agc------------------tcttctatc-a-tatgcctgcagaatt--aactagggta
aggatgctgtggcactgtaaggacttcttagagggacaagcggcg-ctcgcagccgcacg
aaacagagcaataacaggtctgtgatgcccttagatgtccggggccgcacgcgtgctaca
ctgaagtggccatcgtgcttaattattcctgctccgaaaggagtgggtaaccaattgaac
ccatttcgtgattgggattgggcattgtaattattgcccatgaacgaggaattcccagta
agcgtgagtcattagcttgcgttgattacg
>S.miscanthi
cggatattcttacttacatggataactgtggtaattctagagctaatacatgaagaagtg
ttccaacc-tcggctt----g----------------ct--------gatggaaggatcg
catttattagtacaagaccaatgattcttat--tca--c-ctaga-gcactgtcatgggt
ttcggtct-----------------atgataagac-------tagcagtggggatc-taa
gcaatc--ttc----------------g-tga-ttgcaatgtttaagatgactctgaat-
aactgagcaaatcgtatggcctctgagccgacgatgtatccctcaagcaactgccttatc
aactgtcgatggtaggttatgcgcctaccatggttgtaacgggtaacggggaatcagggt
tcgattccggagagggagcctgagaaacggctaccacatccaaggaaggcagcaggcgcg
caaattacacaatcccggcacggggatgtagtgacgaaaaataacaatacgggactctat
tgaggccccgtaattggaatgagtacaatttaaatcctttaacgaggatctattggaggg
caagtctggtgccagcagccgcggtaattccagctccaatagcgtatattaaagttgctg
cggttaaaaagctcgtagttggatttcagtccaacctatggggtccactga-ttaaaggg
ttagtaggtaatgttggtctctt----ctg-atg-ctcgcatt---------------ag
ttgaaatct--cat-tcctctttcctggtggctactctta-tagtgttcggacag-aaat
t-gcccgatatctgctatcaatgctcttcattgagtg-ttgattcaagcgatcgggactt
ttaccttgaaaaaatcagagtgctcaaagcaggcgtcccaaacctcgaaagaggtgccta
aaaacggtatggtca---------------accatcat-----tgatgt---gcacca-t
tacctaaacttgaatgatcttgcatggaataatggaataggaccttggttctatttt-gt
tggtcttaagaatccaaggtaatgattaagagggacagacgggggcatttgtattgcggc
gctagaggtgaaattcttggaccgtcgcaagacaaactacagcgaaagcatttgccaaga
atgttttcattaatcaagaacgaaagttagaggttcgaaggcgatcagataccgccctag
ttctaaccataaacgatgccaaccagcgatcattcagagtaaataatttcatgactcgaa
tggaagcttccgggaaaccaaagtttttgggttccgggggaagtatggttgcaaagctga
aacttaaaggaattgacggaagggcaccaccaggagtggagcttgcggcttaatttgact
caacacgggaaaactcacccggcccggacactgagaggattgacagattgagagctcttt
cttgattcagtgggtggtggtgcatggccgttcttagttggtggagtgatttgtctggtt
aattccgataacgaacgagactctagcctactaaatagacttgcagtttacactacagta
ttcccccttagttaacctgtg--ggtggtagtatcttc-tta-gcttt-cgggcgaagga
agc------------------tcttctatc-a-tatgcctgcagactt--aactagggta
aggatgctgtggcactgtaaggacttcttagagggacaagcggcg-ctcgcagccgcacg
aaacagagcaataacaggtctgtgatgcccttagatgtccggggccgcacgcgtgctaca
ctgaagtggccatcgtgcttaattattcctgctccgaaaggagtgggtaaccaattgaac
ccatttcgtgattgggattgggcattgtaattattgcccatgaacgaggaattcccagta
agcgtgagtcattagcttgcgttgattacg
>S.saharai
cggatattcttacttacatggataactgtggtaattctagagctaatacatgaagaagtg
gtccaacc-tcggctt----g----------------ct--------gatggaaggatcg
catttattagtacaagaccaatgatccttat--tca--c-ctaga-gcactgtcatggat
ttcggtct-----------------atgataagac-------tagcagtggggatc-taa
gcaatc--ttc----------------g-tga-ttgcaatgtttaagatgactctgaat-
aactgagcaaatcgtatggcctctgagccgacgatgtatccctcaagcaactgccttatc
aactgtcgatggtaggttatgcgcctaccatggttgtaacgggtaacggggaatcagggt
tcgattccggagagggagcctgagaaacggctaccacatccaaggaaggcagcaggcgcg
caaattacacaatcccggcacggggatgtagtgacgaaaaataacaatacgggactctat
tgaggccccgtaattggaatgagtacaatttaaatcctttaacgaggatctattggaggg
caagtctggtgccagcagccgcggtaattccagctccaatagcgtatattaaagttgctg
cggttaaaaagctcgtagttggatttcagtccaacctatggggtccactga-ttaaaggg
ttagtaggtaatgttggcttctt----ctg-atg-ctcgcatt---------------ag
ttgaaacct--cat-tcctctttcctggtggctactctta-tagtgttcggacag-aaat
t-gcccgatatctgctatcaatgctcttcattgagtg-ttgattcaagcgatcgggactt
ttaccttgaaaaaatcagagtgctcaaagcaggcgtcccaaacctcgaaagaggtgccta
aaaacggtatggtca---------------accatcat-----tgatgt---gcacca-t
tacctaaacttgaatgatcttgcatggaataatggaataggaccttggttctatttt-gt
tggtcttaagaatccaaggtaatgattaagagggacagacgggggcatttgtattgcggc
gctagaggtgaaattcttggaccgtcgcaagacaaactacagcgaaagcatttgccaaga
atgttttcattaatcaagaacgaaagttagaggttcgaaggcgatcagataccgccctag
ttctaaccataaacgatgccaaccagcgatcattcagagtaaataatttcatgactcgaa
tggaagcttccgggaaaccaaagtttttgggttccgggggaagtatggttgcaaagctga
aacttaaaggaattgacggaagggcaccaccaggagtggagcttgcggcttaatttgact
caacacgggaaaactcacccggcccggacactgagaggattgacagattgagagctcttt
cttgattcagtgggtggtggtgcatggccgttcttagttggtggagtgatttgtctggtt
aattccgataacgaacgagactctagcctactaaatagacttgcagtttacactacagta
ttcccccttagttaacctgtg--ggtggtagtatcttc-tta-gcttt-cgggcgaagga
agc------------------tctgctatc-a-tatgcctgcagactt--aactagggta
aggatgctgtggcactgtaaggacttcttagagggacaagcggcg-ctcgcagccgcacg
aaacagagcaataacaggtctgtgatgcccttagatgtccggggccgcacgcgtgctaca
ctgaagtggccatcgtgcttaattattcctgctccgaaaggagtgggtaaccaattgaac
ccatttcgtgattgggattgggcattgtaattattgcccatgaacgaggaattcccagta
agcgtgagtcattagcttgcgttgattacg
>S.takahashii
cggatattcttacttacatggataactgtggtaattctagagctaatacatgaagaagtg
ttccaacc-tcggctt----g----------------ct--------gatggaaggatcg
catttattagtacaagaccaatgatccttat--tca--c-ctaga-gcactgttgtgggt
ttcggctc-----------------atgataagac-------tagcagtggggatc-taa
gcaatc--ttc----------------g-tga-ttgcaatgtttaagatgactctgaat-
aactgagcaaatcgtatggcctctgagccgacgatgtatccctcaagcaactgccttatc
aactgtcgatggtaggttatgcgcctaccatggttgtaacgggtaacggggaatcagggt
tcgattccggagagggagcctgagaaacggctaccacatccaaggaaggcagcaggcgcg
caaattacacaatcccggcacggggatgtagtgacgaaaaataacaatacgggactctat
tgaggccccgtaattggaatgagtacaatttaaatcctttaacgaggatctattggaggg
caagtctggtgccagcagccgcggtaattccagctccaatagcgtatattaaagttgctg
cggttaaaaagctcgtagttggatttcagtccaacctatggggtccactga-ttaaaggg
ttagtaggtaatgttggcctctt----ctg-atg-ctcgcatt---------------ag
ttgagacct--cat-tcctctttcctggtggctactctta-tagtgttcggacag-aaat
t-gcccgatatttgctatcaatgctcttcattgagtg-ttgattcaagcgatcgggactt
ttaccttgaaaaaatcagagtgctcaaagcaggcgtcccaaacctcgaaagaggtgccta
aaaacggtatggtca---------------accatcat-----tgatgt---gcacca-t
tacctaaacttgaatgatcttgcatggaataatggaataggaccttggttctatttt-gt
tggtcttaagaatccaaggtaatgattaagagggacagacgggggcatttgtattgcggc
gctagaggtgaaattcttggaccgtcgcaagacaaactacagcgaaagcatttgccaaga
atgttttcattaatcaagaacgaaagttagaggttcgaaggcgatcagataccgccctag
ttctaaccataaacgatgccaaccagcgatcattcagagtaaataatttcatgactcgaa
tggaagcttccgggaaaccaaagtttttgggttccgggggaagtatggttgcaaagctga
aacttaaaggaattgacggaagggcaccaccaggagtggagcttgcggcttaatttgact
caacacgggaaaactcacccggcccggacactgagaggattgacagattgagagctcttt
cttgattcagtgggtggtggtgcatggccgttcttagttggtggagtgatttgtctggtt
aattccgataacgaacgagactctagcctactaaatagacttgcagtttacactacagta
ttcccccttagttaacctgtg--ggtggtagtatcttc-tta-gcttt-cgggcgaaaga
ggc------------------tctgttatc-a-tatgcctgcagactt--aactagggta
aggatgctgtggcactgtaaggacttcttagagggacaagcggcg-ctcgcagccgcacg
aaacagagcaataacaggtctgtgatgcccttagatgtccggggccgcacgcgtgctaca
ctgaagtggccatcgtgcttaattattcctgctccgaaaggagtgggtaaccaattgaac
ccatttcgtgattgggattgggcattgtaattattgcccatgaacgaggaattcccagta
agcgtgagtcattagcttgcgttgattacg
>Y.sapporensis
cggatattccattttacatggataactgtggtaattctagagctaatacatgaacaagtg
ctccaacc-tcagctt----g----------------ct--------gatggaaggatcg
catttattcgtacaagaccaatgatccgctta-ccatatg--taa---------------
tggaaactgatt---------cttcggaataaagacca----ttcttatggggatc-tag
taattc--ttc----------------g-gaa-ttacattgctcaaaatgactttgaat-
aactgagcaaatcgtatagcctctgtgctgacgatgtatccctcaagcaactgccttatc
aactttcgatggtagattatgcgcctaccatggttgtaacgggtaacggggaatcagggt
tcgattccggagagggagccttagaaacggctaccacatccaaggaaggcagcaggcgcg
caaattacacaatcccggtacggggatgtagtgacgaaaaataacgatacgggactctat
tgaggccccgtaatcggaatgagcacaacttaaatcctttaacgaggacctattggaggg
caagtctggtgccagcagccgcggtaattccagctccaatagcgtatattaaagttgctg
cggttaaaaagctcgtagttggatttcagtcacacctattgggtccactga-taaaggga
taagacgtagttgttagggacta----ggt-ttg-tcttaacggacat----------tc
aaagccccg--cat-cactctttcctggtggttactttta-tagtgtattgacag-aaat
t-gtccaatatttgctaccgatgctcttcattgagtg-tcggttcaagcaattggaccct
ttaccttgaacaattcaaattgctcaaagaaggcgtcccaatcctcgcaagaggtgccta
atcatggtatggttatatcac-----aaccatcttcggatgttgtatat---attcca-t
taccttaccttgaatgatcttgcatggaataatgaaataggaccttggtcttatttt-gt
tggtcttaaagacacaaggtaatgattaagagggacagacgggggcatttgtattgcgac
gctagaggtgaaattcttggaccgtcgcaagacaaactacagcgaaagcatttgccaaga
atgttttcattaatcaagaacgaaagttagaggttcgaaggcgatcagataccgccctag
ttctaaccataaacgatgccaaccagcgatcattctgagtaa-tattatcatgactcgaa
tggaagcttccgggaaaccaaagtttttgggttccgggggaagtatggttgcaaagctga
aacttaaaggaattgacggaagggcaccaccaggagtggagcttgcggcttaatttgact
caacacgggaaaactcacccggcccggacactgaaaggattgacagattgagagctcttt
cttgattcagtgggtggtggtgcatggccgttcttagttggtggagtgatttgtctggtt
aattccgataacgaacgagactctcacctactaaatagacttgcagtttaaactgcagta
ttccccctcagttgacctgtg--ggtggtagtatctct-gg-aacttt-cgggtga-aag
agc------------------tctattacc-a-ttagctcacagaatca-ttctgaggta
aggatgctgtagcactgtaaggacttcttagagggacaaggggcgcctctaagcctcacg
aaacagagcaataacaggtctgtgatgcccttagatgtccggggccgcacgcgtgctaca
ctgaagtggtcaccgtgcaaattgtttcctgctccgaaaggagtgggtaaccccttgaac
ccatttcgtgatggggattgggcattgtaattattgcccatgaacgaggaattcccagta
agcgtgagtcattagcttgcgttgattacg
>E.asiaticus
cggatattccattttacatggataactgtggtaattctagagctaatacatgaacaagtg
ctccaacc-tcagctt----g----------------ct--------gatggaaggatcg
catttattcgtacaagaccaatggtccatat--ctacac--taga-accctgttcttggg
acttcggttcct-------------tgaagaagga-------cttgtgtagggatc-tac
gcaatt--ctc----------------t-gaa-ttgcaatgctcaagatgactctgaat-
aactgagcaaatcgtatggcctctgtgccgacgatgtatccctcaagcaactgccttatc
aactgtcgatggtagattatgcgcctaccatggttgtaacgggtaacggggaatcagggt
tcgattccggagagggagccttagaaacggctaccacatccaaggaaggcagcaggcgcg
caaattacacaatcccggcacggggatgtagtgacgaaaaataacgatacgggactctat
tgaggccccgtaatcggaatgagcacaacttaaatcctttaacgaggacctattggaggg
caagtctggtgccagcagccgcggtaattccagctccaatagcgtatattaaagttgctg
cggttaaaaagctcgtagttggatttcagtcacacctattgggtccactga-taaaggg-
tttgaagtgtatggcagagacct----tgt-ctt-tctt--cggattg----------ac
ttggccccg--cat-cactctttcctggtggttactttta-tagtgtgttgacag-aaac
t-gtccaatatttgctatcgatgctcttcattgagtg-tcggttcaagcaattggacctt
ttaccttgaacaattcaaattgctcaaagaaggcgtcccaaccctcgcaagaggtgccta
atcacggtatggttaccatc-------------------tatacgatgt---gtacca-t
cacctaaccttgaatgatcttgcatggaataatgaaataggaccttggtcttatttt-gt
tggtcttaaagacacaaggtaatgattaagagggacagacgggggcatttgtattgcgac
gctagaggtgaaattcttggaccgtcgcaagacaaactacagcgaaagcatttgccaaga
atgttttcattaatcaagaacgaaagttagaggttcgaaggcgatcagataccgccctag
ttctaaccataaacgatgccaaccagcgatcattctgagtaa-catttacatgactcgaa
tggaagcttccgggaaaccaaagtttttgggttccgggggaagtatggttgcaaagctga
aacttaaaggaattgacggaagggcaccaccaggagtggagcttgcggcttaatttgact
caacacgggaaaactcacccggcccggacactgaaaggattgacagattgagagctcttt
cttgattcagtgggtggtggtgcatggccgttcttagttggtggagtgatttgtctggtt
aattccgataacgaacgagactctcacctactaaatagacttgcagtttaaactgcagta
ctccccctcagttgacctgta--ggtggtagtatctct-tg-aacttt-cggggga-aag
agc------------------tctattacc-a-tatgcctgtagaatca-ttctgaggta
aggatgctgtagcactgtaaggacttcttagagggacaaggggcgcctctaagcctcacg
aaacagagcaataacaggtctgtgatgcccttagatgtccggggccgcacgcgtgctaca
ctgaagtggccaccgtgcaaaatgtttcctgctccgaaaggagtgggtaaccccttgaac
ccatttcgtgatggggattgggcattgtaattattgcccatgaacgaggaattcccagta
agcgtgagtcattagcttgcgttgattacg
>E.boreus
cggatattccattttacatggataactgtggtaattctagagctaatacatgaacaagtg
ctccaacc-tcagctt----g----------------ct--------gatggaaggatcg
catttattcgtacaagaccaatggtccatat--ctacac--taga-accctgttcttggg
acttcggttcct-------------tgaagaagga-------cttgtgtagggatc-tac
gcaatt--ctc----------------t-gaa-ttgcaatgctcaagatgactctgaat-
aactgagcaaatcgtatggcctctgtgccgacgatgtatccctcaagcaactgccttatc
aactgtcgatggtagattatgcgcctaccatggttgtaacgggtaacggggaatcagggt
tcgattccggagagggagccttagaaacggctaccacatccaaggaaggcagcaggcgcg
caaattacacaatcccggcacggggatgtagtgacgaaaaataacgatacgggactctat
tgaggccccgtaatcggaatgagcacaacttaaatcctttaacgaggacctattggaggg
caagtctggtgccagcagccgcggtaattccagctccaatagcgtatattaaagttgctg
cggttaaaaagctcgtagttggatttcagtcacacctattgggtccactga-taaaggg-
tttgaagtgtatggcagagacct----tgt-ctt-tctt--cggattg----------ac
ttggccccg--cat-cactctttcctggtggttactttta-tagtgtgttgacag-aaac
t-gtccaatatttgctatcgatgctcttcattgagtg-tcggttcaagcaattggacctt
ttaccttgaacaattcaaattgctcaaagaaggcgtcccaaacctcgcaagaggtgccta
atcacggtatggttaccatc-------------------tatacgatgt---gtacca-t
cacctaaccttgaatgatcttgcatggaataatgaaataggaccttggtcttatttt-gt
tggtcttaaagacacaaggtaatgattaagagggacagacgggggcatttgtattgcgac
gctagaggtgaaattcttggaccgtcgcaagacaaactacagcgaaagcatttgccaaga
atgttttcattaatcaagaacgaaagttagaggttcgaaggcgatcagataccgccctag
ttctaaccataaacgatgccaaccagcgatcattctgagtaa-catttacatgactcgaa
tggaagcttccgggaaaccaaagtttttgggttccgggggaagtatggttgcaaagctga
aacttaaaggaattgacggaagggcaccaccaggagtggagcttgcggcttaatttgact
caacacgggaaaactcacccggcccggacactgaaaggattgacagattgagagctcttt
cttgattcagtgggtggtggtgcatggccgttcttagttggtggagtgatttgtctggtt
aattccgataacgaacgagactctcacctactaaatagacttgcagtttaaactgcagta
ctccccctcagttgacctgta--ggtggtagtatctct-tg-aacttt-cggggga-gag
agc------------------tctattatc-a-tatgcctgcagaatca-ttctgaggta
aggatgctgtagcactgtaaggacttcttagagggacaaggggcgcctctaagcctcacg
aaacagagcaataacaggtctgtgatgcccttagatgtccggggccgcacgcgtgctaca
ctgaagtggccaccgtgcaaaatgtttcctgctccgaaaggagtgggtaaccccttgaac
ccatttcgtgatggggattgggcattgtaattattgcccatgaacgaggaattcccagta
agcgtgagtcattagcttgcgttgattacg
>E.celtis
cggatattccattttacatggataactgtggtaattctagagctaatacatgaacaagtg
ctccaacc-tcagctt----g----------------ct--------gaaggaaggatcg
catttattcgtacaagaccaatgatccatata-ctgtac--ttga-atttt-att-----
------------------------------------------cttgtgtggggatc-taa
gcaatt--ctt----------------t-gaa-ttgcaatgctcaagatgactctgaat-
aactgagcaaatcgtatggcctatgtgccgacgatgtatccctcaagcaactgccttatc
aactgtcgatggtagattatgcgcctaccatggttgtaacgggtaacggggaatcagggt
tcgattccggagagggagcctgagaaacggctaccacatccaaggaaggcagcaggcgcg
caaattacacaatcccggcacggggatgtagtgacgaaaaataacgatacgggactctat
tgaggccccgtaatcggaatgagcacaacttaaatcctttaacgaggacctattggaggg
caagtctggtgccagcagccgcggtaattccagctccaatagcgtatattaaagttgctg
cggttaaaaagctcgtagttggatttcagtcacacctattgggtccactga-taaaggg-
ttagacgtgtatggcagagacct----tgt-ctt-tctt--cggattg----------ac
ttggccccg--cat-cactctttcctggtggttactttta-tagtgtgttgacag-aaac
t-gtccaatatttgctatcgatgctcttcattgagtg-tcggttcaagcaattggacctt
ttaccttgaacaattcaaattgctcaaagaaggcgtcccaaccctcgcaagaggtgccta
aacacggtatggctaccatc-------------------tatatgatgt---gtacca-t
cacctaaccttgaatgatcttgcatggaataatgaaataggaccttggtcttatttt-gt
tggtcttaaagacacaaggtaatgattaagagggacagacgggggcatttgtattgcgac
gctagaggtgaaattcttggaccgtcgcaagacaaactacagcgaaagcatttgccaaga
atgttttcattaatcaagaacgaaagttagaggttcgaaggcgatcagataccgccctag
ttctaaccataaacgatgccaaccagcgatcattctgagtaa-catttacatgactcgaa
tggaagcttccgggaaaccaaagtttttgggttccgggggaagtatggttgcaaagctga
aacttaaaggaattgacggaagggcaccaccaggagtggagcttgcggcttaatttgact
caacacgggaaaactcacccggcccggacactgaaaggattgacagattgagagctcttt
cttgattcagtgggtggtggtgcatggccgttcttagttggtggagtgatttgtctggtt
aattccgataacgaacgagactctcacctactaaatagacttgcagtttaaactgcagta
ctccccctcagttgacctgtg--ggtggtagtatctct-tt-tccttt-cggggaa-gag
agc------------------tctactatc-a-ttagcccacagaatca-ttctggggta
aggatgctgtagcactgtaaggacttcttagagggacaaggggcgcctctaagcctcacg
aaacagagcaataacaggtctgtgatgcccttagatgtccggggccgcacgcgtgctaca
ctgaagtggccaccgtgcaaaatgtttcctgctccgaaaggagtgggtaaccccttgaac
ccatttcgtgatggggattgggcattgtaattattgcccatgaacgaggaattcccagta
agcgtgagtcattagcttgcgttgattacg
>E.cornicola
cggatattccattttacatggataactgtggtaattctagagctaatacatgaacaagtg
ctccaacc-tcagctt----g----------------ct--------gatggaaggatcg
catttattcgtacaagaccaatggtccatat--ctacac--taga-accctgttcttggg
acttcggttcct-------------tgaagaagga-------cttgtgtagggatc-tac
gcaatt--ctc----------------t-gaa-ttgcaatgctcaagatgactctgaat-
aactgagcaaatcgtatggcctctgtgccgacgatgtatccctcaagcaactgccttatc
aactgtcgatggtagattatgcgcctaccatggttgtaacgggtaacggggaatcagggt
tcgattccggagagggagccttagaaacggctaccacatccaaggaaggcagcaggcgcg
caaattacacaatcccggcacggggatgtagtgacgaaaaataacgatacgggactctat
tgaggccccgtaatcggaatgagcacaacttaaatcctttaacgaggacctattggaggg
caagtctggtgccagcagccgcggtaattccagctccaatagcgtatattaaagttgctg
cggttaaaaagctcgtagttggatttcagtcacacctattgggtccactga-taaaggg-
tttgaagtgtatggcagagacct----tgg-ctt-tctt--cggattg----------ac
ttggccccg--cat-cactctttcctggtggttactttta-tagtgtgttgacag-aaac
t-gtccaatatttgctatcgatgctcttcattgagtg-tcggttcaagcaattggacctt
ttaccttgaacaattcaaattgctcaaagaaggcgtcccaaccctcgcaagaggtgccta
atcacggtatggttaccatc-------------------tatacgatgt---gtacca-t
cacctaaccttgaatgatcttgcatggaataatgaaataggaccttggtcttatttt-gt
tggtcttaaagacacaaggtaatgattaagagggacagacgggggcatttgtattgcgac
gctagaggtgaaattcttggaccgtcgcaagacaaactacagcgaaagcatttgccaaga
atgttttcattaatcaagaacgaaagttagaggttcgaaggcgatcagataccgccctag
ttctaaccataaacgatgccaaccagcgatcattctgagtaa-catttacatgactcgaa
tggaagcttccgggaaaccaaagtttttgggttccgggggaagtatggttgcaaagctga
aacttaaaggaattgacggaagggcaccaccaggagtggagcttgcggcttaatttgact
caacacgggaaaactcacccggcccggacactgaaaggattgacagattgagagctcttt
cttgattcagtgggtggtggtgcatggccgttcttagttggtggagtgatttgtctggtt
aattccgataacgaacgagactctcacctactaaatagacttgcagtttaaactgcagta
ctccccctcagttgacctgta--ggtggtagtatctct-tg-aacttt-cggggga-aag
agc------------------tctattacc-a-tatgcctgcagaatca-ttctgaggta
aggatgctgtagcactgtaaggacttcttagagggacaaggggcgcctctaagcctcacg
aaacagagcaataacaggtctgtgatgcccttagatgtccggggccgcacgcgtgctaca
ctgaagtggccaccgtgcaaaatgtttcctgctccgaaaggagtgggtaaccccttgaac
ccatttcgtgatggggattgggcattgtaattattgcccatgaacgaggaattcccagta
agcgtgagtcattagcttgcgttgattacg
>E.dissectus
cggatattccattttacatggataactgtggtaattctagagctaatacatgaacaagtg
ctccaacc-tcagctt----g----------------ct--------gatggaaggatcg
catttattcgtacaagaccaatgatccatat--ctacac--taga-accctgttcttggg
acttaggttcct-------------tgaagaagga-------cttgtgtggggatc-tac
gcaatt--ctc----------------t-gaa-ttgcaaagctcaagatgactctgaat-
aactgagcaaatcgtatggcctctgtgccgacgatgtatccctcaagcaactgccttatc
aactttcgatggtagattatgcgcctaccatggttgtaacgggtaacggggaatcagggt
tcgattccggagagggagcctgagaaacggctaccacatccaaggaaggcagcaggcgcg
caaattacacaatcccggcacggggatgtagtgacgaaaaataacgatacgggactctat
tgaggccccgtaatcggaatgagcacaacttaaatcctttaacgaggacctattggaggg
caagtctggtgccagcagccgcggtaattccagctccaatagcgtatattaaagttgctg
cggttaaaaagctcgtagttggatttcagtcacacctattgggtccactga-taaaggg-
tttgtagtgtatggcagagacct----tgt-ttt-tctt--cggaatt----------ac
ttggccccg--cat-cactctttcctggtggttactttta-tagtgtgttgacag-aaat
t-gtccaatatttgctaccgatgctcttcattgagtg-tcggttcaagcaattggacctt
ttaccttgaacaattcaaattgctcaaagaaggcgtcccaaccctcgcaagaggtgccta
atcacggtatggttaccttc-------------------tatacgatgt---gtacca-t
tacctaaccttgaatgatcttgcatggaataatagaataggaccttggtcttatttt-gt
tggtcttaaagacacaaggtaatgattaagagggacagacgggggcatttgtattgcgac
gctagaggtgaaattcttggaccgtcgcaagacaaactacagcgaaagcatttgccaaga
atgttttcattaatcaagaacgaaagttagaggttcgaaggcgatcagataccgccctag
ttctaaccataaacgatgccaaccagcgatcattctgagtaa-aatttacatgactcgaa
tggaagcttccgggaaaccaaagtttttgggttccgggggaagtatggttgcaaagctga
aacttaaaggaattgacggaagggcaccaccaggagtggagcttgcggcttaatttgact
caacacgggaaaactcacccggcccggacactgaaaggattgacagattgagagctcttt
cttgattcagtgggtggtggtgcatggccgttcttagttggtggagtgatttgtctggtt
aattccgataacgaacgagactctaacctactaaatagacttgcagtttaaactgcagta
ctccccctcagttgacctgta--ggtggtaatatctct-tg-aacttt-cgaggga-gag
agc------------------tctattacc-a-tatacctacagaatca-ttctgaggta
aggatgctgtagcactgtaaggacttcttagagggacaaggggcgcctctaagcctcacg
aaacagagcaataacaggtctgtgatgcccttagatgtccggggccgcacgcgtgctaca
ctgaagtggccaccgtgcaaaatgtttcctgctccgaaaggagtgggtaaccccttgaac
ccatttcgtgatggggattgggcattgtaattattgcccatgaacgaggaattcccagta
agcgtgagtcattagcttgcgttgattacg
>E.nomurai
cggatattccattttacatggataactgtggtaattctagagctaatacatgaacaagtg
ctccaacc-tcagctt----g----------------ct--------gatggaaggatcg
catttattcgtacaagaccaatgatccatat--ctgcac--ttga-acttt-gtt-----
------------------------------------------ctcgtgtagggatc-taa
gcaatt--ctt----------------t-gaa-ttgcaatgctcaagatgactctgaat-
aactgagcaaatcgtatggcctgtgtgccgacgatgtatccctcaagcaactgccttatc
aactgtcgatggtagattatgcgcctaccatggttgtaacgggtaacggggaatcagggt
tcgattccggagagggagcctgagaaacggctaccacatccaaggaaggcagcaggcgcg
caaattacacaatcccggcacggggatgtagtgacgaaaaataacgatacgggactctat
tgaggccccgtaatcggaatgagcacaacttaaatcctttaacgaggatctattggaggg
caagtctggtgccagcagccgcggtaattccagctccaatagcgtatattaaagttgctg
cggttaaaaagctcgtagttggatttcagtcacacctattgggtccactga-taaaggg-
ttagacgtgtatggcagagacct----tgt-ctt-tttt--cggattg----------ac
ttggccccg--cat-cactctttcctggtggttactttta-tagtgtgttgacag-aaac
t-gtccaatatttgctaccgatgctcttcattgagtg-tcggttcaagcaattggacctt
ttaccttgaacaattcaaattgctcaaagaaggcgtcccaaacctcgtaagaggtgccta
atcacggtatggttaccatc-------------------tatacgatgt---gtacca-t
cacctaaccttgaatgatcttgcatggaataatgaaataggaccttggtcttatttt-gt
tggtcttaaagacacaaggtaatgattaagagggacagacgggggcatttgtattgcgac
gctagaggtgaaattcttggaccgtcgcaagacaaactacagcgaaagcatttgccaaga
atgttttcattaatcaagaacgaaagttagaggttcgaaggcgatcagataccgccctag
ttctaaccataaacgatgccaaccagcgatcattctgagtaa-catttacatgactcgaa
tggaagcttccgggaaaccaaagtttttgggttccgggggaagtatggttgcaaagctga
aacttaaaggaattgacggaagggcaccaccaggagtggagcttgcggcttaatttgact
caacacgggaaaactcacccggcccggacactgaaaggattgacagattgagagctcttt
cttgattcagtgggtggtggtgcatggccgttcttagttggtggagtgatttgtctggtt
aattccgataacgaacgagactctaacctactaaatagacttgcagtttaaactgcagta
ctccccctcagttgacctgtg--ggtggtagtatcttt-tt-accttt-cggggtg-gag
agc------------------tctattacc-a-taagcccggagaatca-ttctgaggta
aggatgctgtagcactgtaaggacttcttagagggacaaggggcgcctctaagcctcacg
aaacagagcaataacaggtctgtgatgcccttagatgtccggggccgcacgcgtgctaca
ctgaagtggccaccgtgcaaaatgtttcctgctccgaaaggagtgggtaaccccttgaac
ccatttcgtgatggggattgggcattgtaattattgcccatgaacgaggaattcccagta
agcgtgagtcattagcttgcgttgattacg
>E.pruni
cggatattccattttacatggataactgtggtaattctagagctaatacatgaacaagtg
ctccaacc-tcagctt----g----------------ct--------gatggaaggatcg
catttattcgtacaagaccaatgatccatat--ctgtac--ttga-accctgttcttggg
acttcggtttct-------------tgaagaagga-------cttgtgcagggatc-tac
gcaatt--cat----------------t-gaa-ttgcaatgctcaagatgactctgaat-
aactgagcaaatcgtatggcctctgtgccgacgatgtatccctcaagcaactgccttatc
aactgtcgatggtagattatgcgcctaccatggttgtaacgggtaacggggaatcagggt
tcgattccggagagggagcctgagaaacggctaccacatccaaggaaggcagcaggcgcg
caaattacacaatcccggcacggggatgtagtgacgaaaaataacgatacgggactctat
tgaggccccgtaatcggaatgagcacaacttaaatcctttaacgaggacctattggaggg
caagtctggtgccagcagccgcggtaattccagctccaatagcgtatattaaagttgctg
cggttaaaaagctcgtagttggatttcagtcacacctattgggtccactga-taaaggg-
tttgcagtgtatggcagagacct----cgt-ctt-tctt--cggattg----------ac
ttggccccg--cat-cactctttcctggtggttactttta-tagtgtgttgacag-aaac
t-gtccaatatttgctaccgatgctcttcattgagtg-tcggttcaagcaattggacctt
ttaccttgaacaattcaaattgctcaaagaaggcgtcccaaccctcgcaagaggtgccta
atcacggtatggttactatc-------------------tatacgatgt---gtgcca-t
tacctaaccttgaatgatcttgcatggaataatgaaataggaccttggtcttatttt-gt
tggtcttaaagacacaaggtaatgattaagagggacagacgggggcatttgtattgcgac
gctagaggtgaaattcttggaccgtcgcaagacaaactacagcgaaagcatttgccaaga
atgttttcattaatcaagaacgaaagttagaggttcgaaggcgatcagataccgccctag
ttctaaccataaacgatgccaaccagcgatcattctgagtaa-catttacatgactcgaa
tggaagcttccgggaaaccaaagtttttgggttccgggggaagtatggttgcaaagctga
aacttaaaggaattgacggaagggcaccaccaggagtggagcttgcggcttaatttgact
caacacgggaaaactcacccggcccggacactgaaaggattgacagattgagagctcttt
cttgattcagtgggtggtggtgcatggccgttcttagttggtggagtgatttgtctggtt
aattccgataacgaacgagactctcacctactaaatagacttgcagtttaaactgcagta
ctccccctcagttgacctgta--ggtggtagtatctct-tg-agcctt-cgggtga-gag
agc------------------tctattacc-g-tcagcctgcagaatca--tctgaggta
aggatgctgtagcactgtaaggacttcttagagggacaaggggcgcctctaagcctcacg
aaacagagcaataacaggtctgtgatgcccttagatgtccggggccgcacgcgtgctaca
ctgaagtggtcaccgtgcaaaatgtttcctgctccgaaaggagtgggtaaccccttgaac
ccatttcgtgatggggattgggcattgtaattattgcccatgaacgaggaattcccagta
agcgtgagtcattagcttgcgttgattacg
>E.querci
cggatattccattttacatggataactgtggtaattctagagctaatacatgaacaagtg
ctccaacc-tcagctt----g----------------ct--------gatggaaggatcg
catttattcgtacaagaccaatgatccatat--ctgtac--ttgg-accctgttcttggg
acttcggttcct-------------tgaagaagga-------cttgtacagggatc-tac
gcaatt--ctt----------------t-gaa-ttgcaatgctcaagatgactctgaat-
aactgagcaaatcgtatggcctctgtgccgacgatgtatccctcaagcaactgccttatc
aactgtcgatggtagattatgcgcctaccatggttgtaacgggtaacggggaatcagggt
tcgattccggagagggagcctgagaaacggctaccacatccaaggaaggcagcaggcgcg
caaattacacaatcccggcacggggatgtagtgacgaaaaataacgatacgggactctat
tgaggccccgtaatcggaatgagcacaacttaaatcctttaacgaggacctattggaggg
caagtctggtgccagcagccgcggtaattccagctccaatagcgtatattaaagttgctg
cggttaaaaagctcgtagttggatttcagtcacacctattgggtccactga-taaaggg-
tttgtagtgtatggcagagacct----tgt-ctt-tctt--cggattg----------ac
tcggccccg--cat-cactctttcctggtggttactttta-tagtgtgttgacag-aaac
t-gtccaatatttgctaccgatgctcttcattgagtg-tcggttcaagcaattgggcctt
ttaccttgaacaattcaaattgctcaaagaaggcgtcccaaccctcgcaagaggtgccta
atcacggtatggttactatc-------------------tatacgatgt---gtgcca-c
tacctaaccttgaatgatcttgcatggaataatgaaataggaccttggtcttatttt-gt
tggtcttaaagacacaaggtaatgattaagagggacagacgggggcatttgtattgcgac
gctagaggtgaaattcttggaccgtcgcaagacaaactacagcgaaagcatttgccaaga
atgttttcattaatcaagaacgaaagttagaggttcgaaggcgatcagataccgccctag
ttctaaccataaacgatgccaaccagcgatcattctgagtaa-catttacatgactcgaa
tggaagcttccgggaaaccaaagtttttgggttccgggggaagtatggttgcaaagctga
aacttaaaggaattgacggaagggcaccaccaggagtggagcttgcggcttaatttgact
caacacgggaaaactcacccggcccggacactgaaaggattgacagattgagagctcttt
cttgattcagtgggtggtggtgcatggccgttcttagttggtggagtgatttgtctggtt
aattccgataacgaacgagactctaacctactaaatagacttgcagtttaaactgcagta
ctccccctcagttgacctgta--ggtggtggtatctct-tg-aacctt-cggggga-gag
agc------------------tctactacc-g-tcagcctgcagaatca-ttctgaggta
aggatgctgtagcactgtaaggacttcttagagggacaaggggcgcctctaagcctcacg
aaacagagcaataacaggtctgtgatgcccttagatgtccggggccgcacgcgtgctaca
ctgaagtggccaccgtgcaaaatgtttcctgctccgaaaggagtgggtaaccccttgaac
ccatttcgtgatggggattgggcattgtaactattgcccatgaacgaggaattcccagta
agcgtgagtcattagcttgcgttgattacg
>E.quercifoliae
cggatattccactttacatggataactgtggtaattctagagctaatacatgaacaagtg
ctccaacc-tcagctt----g----------------ct--------gatggaaggatcg
catttattcgtacaagaccaatgatccatat--ctatac--ttga-actt--gtt-----
------------------------------------------cttgtatagggatc-taa
acaatt--ctt----------------t-gaa-ttgtaatgctcaagatgactctgaat-
aactgagcaaatcgtatggcctgtgtgccgacgatgtatccctcaagcaactgccttatc
aactgtcgatggtagattatgcgcctaccatggttgtaacgggtaacggggaatcagggt
tcgattccggagagggagcctgagaaacggctaccacatccaaggaaggcagcaggcgcg
caaattacacaatcccggcacggggatgtagtgacgaaaaataacgatacgggactctat
tgaggccccgtaatcggaatgagcacaacttaaatcctttaacgaggacctattggaggg
caagtctggtgccagcagccgcggtaattccagctccaatagcgtatattaaagttgctg
cggttaaaaagctcgtagttggatttcagtcacacctattgggtccactga-taaaggg-
ttagacgtgtatggcagagacct----tgt-ctt-tctt--cggattg----------ac
ttggccccg--cat-cactctttcctggtggttactttta-tagtgtgttgacag-aaac
t-gtccaatatttgctaccgatgctcttcattgagtg-tcggttcaagcaattggacctt
ttaccttgaacaattcaaattgctcaaagaaggcgtcccaaacctcgcaagaggtgccta
atcacggtatggttaccatc-------------------tatacgatgt---gtacca-t
cacctaaccttgaatgatcttgcatggaataatgaaataggaccttggtcttatttt-gt
tggtcttaaagacacaaggtaatgattaagagggacagacgggggcatttgtattgcgac
gctagaggtgaaattcttggaccgtcgcaagacaaactacagcgaaagcatttgccaaga
atgttttcattaatcaagaacgaaagttagaggttcgaaggcgatcagataccgccctag
ttctaaccataaacgatgccaaccagcgatcattctgagtaa-catttacatgactcgaa
tggaagcttccgggaaaccaaagtttttgggttccgggggaagtatggttgcaaagctga
aacttaaaggaattgacggaagggcaccaccaggagtggagcttgcggcttaatttgact
caacacgggaaaactcacccggcccggacactgaaaggattgacagattgagagctcttt
cttgattcagtgggtggtggtgcatggccgttcttagttggtggagtgatttgtctggtt
aattccgataacgaacgagactctaacctactaaatagacttgcagtttaaactgcagta
ctcccccttagttgacctgtt--ggtggtagtatctct-tt-atcttt-cggggta-gag
agc------------------tctattatc-a-taagcctgcagaatca-ttctgaggta
aggatgctgtggcactgtaaggacttcttagagggacaaggggcgcctctaagcctcacg
aaacagagcaataacaggtctgtgatgcccttagatgtccggggccgcacgcgtgctaca
ctgaagtggccaccgtgcaaaatgtttcctgctccgaaaggagtgggtaaccccttgaac
ccatttcgtgatggggattgggcattgtaattattgcccatgaacgaggaattcccagta
agcgtgagtcattagcttgcgttgattacg
>E.rubricans
cggatattcc-ttttacatggataactgtggtaattctagagctaatacatgaacaagtg
ctccaacc-tcagctt----g----------------ct--------gatggaaggatcg
catttattcgtacaagaccaatgatccatat--ctatac--ttga-actt--gtt-----
------------------------------------------cttgtgtagggatc-taa
gcaatt--ctt----------------t-gaa-ttgcaatgctcaagatgactctgaat-
aactgagcaaatcgtatggcctgtgtgccgacgatgtatccctcaagcaactgccttatc
aactgtcgatggtagattatgcgcctaccatggttgtaacgggtaacggggaatcagggt
tcgattccggagagggagcctgagaaacggctaccacatccaaggaaggcagcaggcgcg
caaattacacaatcccggcacggggatgtagtgacgaaaaataacgatacgggactctat
tgaggccccgtaatcggaatgagcacaacttaaatcctttaacgaggacctattggaggg
caagtctggtgccagcagccgcggtaattccagctccaatagcgtatattaaagttgctg
cggttaaaaagctcgtagttggatttcagtcacacctattgggtccactga-taaaggg-
ttagaagtgtatggcagagacct----tgt-ctt-tctt--cggattg----------ac
ttggccccg--cat-cactctttcctggtggttactttta-tagtgtgttgacag-aaac
t-gtccaatatttgctaccgatgctcttcattgagtg-tcggttcaagcaattggacctt
ttaccttgaacaattcaaattgctcaaagaaggcgtcccaaacctcgcaagaggtgccta
atcacggtatggctaccatc-------------------tatacgatgt---gtacca-t
cacctaaccttgaatgatcttgcatggaataatgaaataggaccttggtcttatttt-gt
tggtcttaaagacacaaggtaatgattaagagggacagacgggggcatttgtattgcgac
gctagaggtgaaattcttggaccgtcgcaagacaaactacagcgaaagcatttgccaaga
atgttttcattaatcaagaacgaaagttagaggttcgaaggcgatcagataccgccctag
ttctaaccataaacgatgccaaccagcgatcattctgagtaa-catttacatgactcgaa
tggaagcttccgggaaaccaaagtttttgggttccgggggaagtatggttgcaaagctga
aacttaaaggaattgacggaagggcaccaccaggagtggagcttgcggcttaatttgact
caacacgggaaaactcacccggcccggacactgaaaggattgacagattgagagctcttt
cttgattcagtgggtggtggtgcatggccgttcttagttggtggagtgatttgtctggtt
aattccgataacgaacgagactctcacctactaaatagacttgcagtttaaactgcagta
ctccccctcagttgacctgta--ggtggtagtatctct-tt-accttt-cggggta-gag
agc------------------tctattatc-a-taagcctgcagaatca-ttctgaggta
aggatgctgtagcactgtatggacttcttagagggacaaggggcgcctctaagcctcacg
aaacagagcaataacaggtctgtgatgcccttagatgtccggggccgcacgcgtgctaca
ctgaagtggccaccgtgcaaaatgtttcctgctccgaaaggagtgggtaaccccttgaac
ccatttcgtgatggggattgggcattgtaattattgcccatgaacgaggaattcccagta
agcgtgagtcattagcttgcgttgattacg
>E.smithi
cggatattccattttacatggataactgtggtaattctagagctaatacatgaacaagtg
ctccaacc-tcagctt----g----------------ct--------gatggaaggatcg
catttattcgtacaagaccaatgatccatat--ctacac--taga-accctgttcttggg
acctcggttcct-------------tgaagaagga-------cttgtgttgggatc-tac
gcaatt--ctc----------------t-gaa-ttgcaatgctcaagatgactctgaat-
aactgagcaaatcgtatggcctctgtgccgacgatgtatccctcaagcaactgccttatc
aactgtcgatggtagattatgcgcctaccatggttgtaacgggtaacggggaatcagggt
tcgattccggagagggagcctgagaaacggctaccacatccaaggaaggcagcaggcgcg
caaattacacaatcccggcacggggatgtagtgacgaaaaataacgatacgggactctat
tgaggccccgtaatcggaatgagcacaacttaaatcctttaacgaggacctattggaggg
caagtctggtgccagcagccgcggtaattccagctccaatagcgtatattaaagttgctg
cggttaaaaagctcgtagttggatttcagtcacacctattgggtccactga-taaaggg-
ttagacgtgtatggcagagacct----tgt-ctt-tctt--cggattg----------ac
ttggccccg--cat-cattctttcctggtggttactttta-tagtgtgttgacag-aaac
t-gtccaatatttgctaccgatgctcttcattgagtg-tcggttcaagcaattggacctt
ttaccttgaacaattcaaattgctcaaagaaggcgtcccaaccctcgcaagaggtgccta
atcacggtatggttaccatc-------------------tatacgatgt---gtacca-t
cacctaaccttgaatgatcttgcatggaataatgaaataggaccttggtcttatttt-gt
tggtcttaaagacacaaggtaatgattaagagggacagacgggggcatttgtattgcgac
gctagaggtgaaattcttggaccgtcgcaagacaaactacagcgaaagcatttgccaaga
atgttttcattaatcaagaacgaaagttagaggttcgaaggcgatcagataccgccctag
ttctaaccataaacgatgccaaccagcgatcattctgagtaa-catttacatgactcgaa
tggaagcttccgggaaaccaaagtttttgggttccgggggaagtatggttgcaaagctga
aacttaaaggaattgacggaagggcaccaccaggagtggagcttgcggcttaatttgact
caacacgggaaaactcacccggcccggacactgaaaggattgacagattgagagctcttt
cttgattcagtgggtggtggtgcatggccgttcttagttggtggagtgatttgtctggtt
aattccgataacgaacgagactctcacctactaaatagacttgcagtttaaactgcagta
ttccccctcagttgacctgtg--ggtggtagtatctct-tg-aacttt-cggggga-gag
agc------------------tctggtacc-a-tacgctcgcagaatca-ttctgaggta
aggatgctgtagcactgtaaggacttcttagagggacaaggggcgcctctaagcctcacg
aaacagagcaataacaggtctgtgatgcccttagatgtccggggccgcacgcgtgctaca
ctgaagtggccaccgtgcaaaatgtttcctgctccgaaaggagtgggtaaccccttgaac
ccatttcgtgatggggattgggcattgtaattattgcccatgaacgaggaattcccagta
agcgtgagtcattagcttgcgttgattacg
>E.spectabilis
cggatattccattttacatggataactgtggtaattctagagctaatacatgaacaagtg
ctccaacc-tcagctt----g----------------ct--------gatggaaggatcg
catttattcgtacaagaccaatgatccatat--ctacac--taga-accctgttcttggg
acctcggttcct-------------tgaagaagga-------cttgtgttgggatc-tac
gcaatt--ctt----------------t-gaa-ttgcaatgctcaagatgactctgaat-
aactgagcaaatcgtatggcctctgtgccgacgatgtatccctcaagcaactgccttatc
aactgtcgatggtagattatgcgcctaccatggttgtaacgggtaacggggaatcagggt
tcgattccggagagggagcctgagaaacggctaccacatccaaggaaggcagcaggcgcg
caaattacacaatcccggcacggggatgtagtgacgaaaaataacgatacgggactctat
tgaggccccgtaatcggaatgagcacaacttaaatcctttaacgaggacctattggaggg
caagtctggtgccagcagccgcggtaattccagctccaatagcgtatattaaagttgctg
cggttaaaaagctcgtagttggatttcagtcacacctattgggtccactga-taaaggg-
ttagacgtgtatggcagagacct----tgt-cta-tctt--cggattg----------ac
ttggccccg--cat-cattctttcctggtggttactttta-tagtgtgttgacag-aaac
t-gtccaatatttgctaccgatgctcttcattgagtg-tcggttcaagcaattggacctt
ttaccttgaacaattcaaattgctcaaagaaggcgtcccaaccctcgcaagaggtgccta
atcacggtatggttaccatc-------------------tatacgatgt---gtacca-t
aacctaaccttgaatgatcttgcatggaataatgaaataggaccttggtcttatttt-gt
tggtcttaaagacacaaggtaatgattaagagggacagacgggggcatttgtattgcgac
gctagaggtgaaattcttggaccgtcgcaagacaaactacagcgaaagcatttgccaaga
atgttttcattaatcaagaacgaaagttagaggttcgaaggcgatcagataccgccctag
ttctaaccataaacgatgccaaccagcgatcattctgagtaa-catttacatgactcgaa
tggaagcttccgggaaaccaaagtttttgggttccgggggaagtatggttgcaaagctga
aacttaaaggaattgacggaagggcaccaccaggagtggagcttgcggcttaatttgact
caacacgggaaaactcacccggcccggacactgaaaggattgacagattgagagctcttt
cttgattcagtgggtggtggtgcatggccgttcttagttggtggagtgatttgtctggtt
aattccgataacgaacgagactctcacctactaaatagacttgcagtttaaactgcagta
ttccccctcagttgacctgtg--ggtggtagtatctct-tg-aacttt-cggggga-gag
agc------------------tctactacc-a-taagctcacagaatca-ttctaaggta
aggatgctgtagcactgtaaggacttcttagagggacaaggggcgcctctaagcctcacg
aaacagagcaataacaggtctgtgatgcccttagatgtccggggccgcacgcgtgctaca
ctgaagtggccaccgtgcaaaatgtttcctgctccgaaaggagtgggtaaccccttgaac
ccatttcgtgatggggattgggcattgtaattattgcccatgaacgaggaattcccagta
agcgtgagtcattagcttgcgttgattacg
>E.suginamensis
cggatattccattttacatggataactgtggtaattctagagctaatacatgaacaagtg
ctccaacc-tcagctt----g----------------ct--------gatggaaggatcg
catttattcgtacaagaccaatgatccatat--ctacac--ttga-acttcggtt-----
------------------------------------------ctcgtgtggggatc-taa
gcaatt--ctt----------------t-gaa-ttgcaatgctcaagatgactctgaat-
aactgagcaaatcgtatggcctctgtgccgacgatgtatccctcaagcaactgccttatc
aactgtcgatggtagattatgcgcctaccatggttgtaacgggtaacggggaatcagggt
tcgattccggagagggagcctgagaaacggctaccacatccaaggaaggcagcaggcgcg
caaattacacaatcccggcacggggatgtagtgacgaaaaataacgatacgggactctat
tgaggccccgtaatcggaatgagcacaacttaaatcctttaacgaggacctattggaggg
caagtctggtgccagcagccgcggtaattccagctccaatagcgtatattaaagttgctg
cggttaaaaagctcgtagttggatttcagtcacacctattgggtccactga-taaaggg-
ttagacgtgtatggcagagacct----tgt-ctt-tctt--cggattg----------ac
ttggccccg--cat-cactctttcctggtggttactttta-tagtgtgttgacag-aaac
t-gtccaatatttgctaccgatgctcttcattgagtg-tcggttcaagcaattggacctt
ttaccttgaacaattcaaattgctcaaagaaggcgtcccaaccctcgcaagaggtgccta
atcacggtatggctactatc-------------------tatatgatgt---gtacca-t
tacctaaccttgaatgatcttgcatggaataatgaaataggaccttggtcttatttt-gt
tggtcttaaagacacaaggtaatgattaagagggacagacgggggcatttgtattgcgac
gctagaggtgaaattcttggaccgtcgcaagacaaactacagcgaaagcatttgccaaga
atgttttcattaatcaagaacgaaagttagaggttcgaaggcgatcagataccgccctag
ttctaaccataaacgatgccaaccagcgatcattctgagtaa-catttacatgactcgaa
tggaagcttccgggaaaccaaagtttttgggttccgggggaagtatggttgcaaagctga
aacttaaaggaattgacggaagggcaccaccaggagtggagcttgcggcttaatttgact
caacacgggaaaactcacccggcccggacactgaaaggattgacagattgagagctcttt
cttgattcagtgggtggtggtgcatggccgttcttagttggtggagtgatttgtctggtt
aattccgataacgaacgagactctcacctactaaatagacttgcagtttaaactgcagta
ttcccccttagttgacctgtg--ggtggtagtatctct-tt-tccttt-cggggga-gag
agc------------------tctattatc-a-tcagcccgcagaatca-ttctgaggta
aggatgctgtagcactgtaaggacttcttagagggacaaggggcgcctctaagcctcacg
aaacagagcaataacaggtctgtgatgcccttagatgtccggggccgcacgcgtgctaca
ctgaagtggccaccgtgcaaattgtttcctactccgaaaggagtgggtaaccccttgaac
ccatttcgtgatggggattgggcattgtaattattgcccatgaacgaggaattcccagta
agcgtgagtcattagcttgcgttgattacg
>E.tiliarium
cggatattccattttacatggataactgtggtaattctagagctaatacatgaacaagtg
ctccaacc-tcagctt----g----------------ct--------gatggaaggatcg
catttattcgtacaagaccaatgatccatat--ctgtac--ttga-accctgttcttggg
acttcggttcct-------------tgaagaagga-------cttgtgcagggatc-tac
gcaatt--ctt----------------t-gaa-ttgcaatgctcaagatgactctgaat-
aactgagcaaatcgtatggcctctgtgccgacgatgtatccctcaagcaactgccttatc
aactgtcgatggtagattatgcgcctaccatggttgtaacgggtaacggggaatcagggt
tcgattccggagagggagcctgagaaacggctaccacatccaaggaaggcagcaggcgcg
caaattacacaatcccggcacggggatgtagtgacgaaaaataacgatacgggactctat
tgaggccccgtaatcggaatgagcacaacttaaatcctttaacgaggacctattggaggg
caagtctggtgccagcagccgcggtaattccagctccaatagcgtatattaaagttgctg
cggttaaaaagctcgtagttggatttcagtcacacctattgggtccactga-taaaggg-
tttgtagtgtatggcagagacct----tgt-ctt-tctt--cggattg----------ac
ttggccccg--cat-cactctttcctggtggttactttta-tagtgtgttgacag-aaac
t-gtccaatatttgctaccgatgctcttcattgagtg-tcggttcaagcaattggacctt
ttaccttgaacaattcaaattgctcaaagaaggcgtcccaaccctcgcaagaggtgccta
atcacggtatggttactatc-------------------tatatgatgt---gtgcca-c
tacctaaccttgaatgatcttgcatggaataatgaaataggaccttggtcttatttt-gt
tggtcttaaagacacaaggtaatgattaagagggacagacgggggcatttgtattgcgac
gctagaggtgaaattcttggaccgtcgcaagacaaactacagcgaaagcatttgccaaga
atgttttcattaatcaagaacgaaagttagaggttcgaaggcgatcagataccgccctag
ttctaaccataaacgatgccaaccagcgatcattctgagtaa-catttacatgactcgaa
tggaagcttccgggaaaccaaagtttttgggttccgggggaagtatggttgcaaagctga
aacttaaaggaattgacggaagggcaccaccaggagtggagcttgcggcttaatttgact
caacacgggaaaactcacccggcccggacactgaaaggattgacagattgagagctcttt
cttgattcagtgggtggtggtgcatggccgttcttagttggtggagtgatttgtctggtt
aattccgataacgaacgagactctaacctactaaatagacttgcagtttaaactgcagta
ctccccctcagttgacctgta--ggtggtggtatctct-tg-aacctt-cggggga-gag
agc------------------tctactacc-g-tcagcctgcagaatca-ttctgaggta
aggatgctgtagcactgtaaggacttcttagagggacaaggggcgcctctaagcctcacg
aaacagagcaataacaggtctgtgatgcccttagatgtccggggccgcacgcgtgctaca
ctgaagtggccaccgtgcaaaatgtttcctgctccgaaaggagtgggtaaccccttgaac
ccatttcgtgatggggattgggcattgtaattattgcccatgaacgaggaattcccagta
agcgtgagtcattagcttgcgttgattacg
>E.toyoshimai
cggatattccattttacatggataactgtggtaattctagagctaatacatgaacaagtg
ctccaacc-tcagctt----g----------------ct--------gatggaaggatcg
catttattcgtacaagaccaatggtccatat--ctacac--taga-accctgttcttggg
acttcggttcct-------------tgaagaagga-------cttgtgtagggatc-tac
gcaatt--ctt----------------t-gaa-ttgcaatgctcaagatgactctgaat-
aactgagcaaatcgtatggcctctgtgccgacgatgtatccctcaagcaactgccttatc
aactgtcgatggtagattatgcgcctaccatggttgtaacgggtaacggggaatcagggt
tcgattccggagagggagccttagaaacggctaccacatccaaggaaggcagcaggcgcg
caaattacacaatcccggcacggggatgtagtgacgaaaaataacgatacgggactctat
tgaggccccgtaatcggaatgagcacaacttaaatcctttaacgaggacctattggaggg
caagtctggtgccagcagccgcggtaattccagctccaatagcgtatattaaagttgctg
cggttaaaaagctcgtagttggatttcagtcacacctattgggtccactga-taaaggg-
tttgaagtgtatggcagagacct----tgt-ctt-tctt--cggattg----------ac
ttggccccg--cat-cactctttcctggtggttactttta-tagtgtgttgacag-aaac
t-gtccaatatttgctatcgatgctcttcattgagtg-tcggttcaagcaattggacctt
ttaccttgaacaattcaaattgctcaaagaaggcgtcccaaccctcgcaagaggtgccta
atcacggtatggttaccatc-------------------tatacgatgt---gtacca-t
cacctaaccttgaatgatcttgcatggaataatgaaataggaccttggtcttatttt-gt
tggtcttaaagacacaaggtaatgattaagagggacagacgggggcatttgtattgcgac
gctagaggtgaaattcttggaccgtcgcaagacaaactacagcgaaagcatttgccaaga
atgttttcattaatcaagaacgaaagttagaggttcgaaggcgatcagataccgccctag
ttctaaccataaacgatgccaaccagcgatcattctgagtaa-catttacatgactcgaa
tggaagcttccgggaaaccaaagtttttgggttccgggggaagtatggttgcaaagctga
aacttaaaggaattgacggaagggcaccaccaggagtggagcttgcggcttaatttgact
caacacgggaaaactcacccggcccggacactgaaaggattgacagattgagagctcttt
cttgattcagtgggtggtggtgcatggccgttcttagttggtggagtgatttgtctggtt
aattccgataacgaacgagactctcacctactaaatagacttgcagtttaaactgcagta
ctccccctcagttgacctgta--ggtggtagtatctct-tg-aacttt-cggggga-aag
agc------------------tctattatc-a-tatgcctgcagaatca-ttctgaggta
aggatgctgtagcactgtaaggacttcttagagggacaaggggcgcctctaagcctcacg
aaacagagcaataacaggtctgtgatgcccttagatgtccggggccgcacgcgtgctaca
ctgaagtggccaccgtgcaaaatttttcctgctccgaaaggagtgggtaaccccttgaac
ccatttcgtgatggggattgggcattgtaattattgcccatgaacgaggaattcccagta
agcgtgagtcattagcttgcgttgattacg
>E.uchidai
cggatattccattttacatggataactgtggtaattctagagctaatacatgaacaagtg
ctccaacc-tcggctt--cgg----------------tc--------gatggaaggatcg
catttattcgtacaagaccaatgatccacttaaccatac-tttgt-accctgttt-----
---------------------ctttgaaataagaa-------caagtatggggatc-tag
taattc--ttc----------------g-gaa-ttacaatgctcaagatgactctgaat-
aactgagcaaatcgtatggcctctgtgccgacgatgtatccctcaagcaactgccttatc
aactgtcgatggtaggttatgcgcctaccatggttgtaacgggtaacggggaatcagggt
tcgattccggagagggagccttagaaacggctaccacatccaaggaaggcagcaggcgcg
caaattacacaatcccagcacggggatgtagtgacgaaaaataacgatacgggactctat
tgaggccccgtaatcggaatgagcacaacttaaatcctttaacgaggatctattggaggg
caagtctggtgccagcagccgcggtaattccagctccaatagcgtatattaaagttgctg
cggttaaaaagctcgtagttggatttcagtcacacctattgggtccactga-taaaggga
taagttgtagatggcagagacct----tgt-ctt-tctt--cggaaagta--------ac
aaggccccg--cat-cacactttcctggtggttactttga-tagtgtgttgacag-aaac
t-gtccaatatttgctaccgatgctcttcattgagtg-tcggttcaagcaattggacctt
ttaccttgaacaattcaaattgctcaaagaaggcgtcccaagcctcgaaagaggtgccta
atcacggtatggttacaatactcattcatcttaattgataatgacttgt---actcca-t
taccttaccttgaatgatcttgcatggaataatgaaataggaccttggtcttatttt-gt
tggtcttaaagacacaaggtaatgattaagagggacagacgggggcatttgtattgcgac
gctagaggtgaaattcttggaccgtcgcaagacaaactacagcgaaagcatttgccaaga
atgttttcattaatcaagaacgaaagttagaggttcgaaggcgatcagataccgccctag
ttctaaccataaacgatgccaaccagcgatcattctgagtaa-catttacatgactcgaa
tggaagcttccgggaaaccaaagtttttgggttccgggggaagtatggttgcaaagctga
aacttaaaggaattgacggaagggcaccaccaggagtggagcttgcggcttaatttgact
caacacgggaaaactcacccggcccggacactgaaaggattgacagattgagagctcttt
cttgattcagtgggtggtggtgcatggccgttcttagttggtggagtgatttgtctggtt
aattccgataacgaacgagactctcacctactaaatagacttgcagtttaaactgcagta
ttccccctaggttgacctatg--ggtggtattatgtct-ggctgtctt-cggacga-agg
acc------------------tctaatacc-attcaacccatagaatca-ttct-aggta
aggatgctgtagcactgtaaggacttcttagagggacaaggggcgcctctaagcctcacg
aaacagagcaataacaggtctgtgatgcccttagatgtccggggccgcacgcgtgctaca
ctgaagtggccatcgtgcaaaatgtttcctgctccgaaaggagtgggtaaccccttgaac
ccatttcgtgatggggattgggcattgtaattattgcccatgaacgaggaattcccagta
agcgtgagtcattagcttgcgttgattacg
>E.uncatus
cggatattccattttacatggataactgtggtaattctagagctaatacatgaacaagtg
ctccaacc-tcagctt----g----------------ct--------gacggaaggatcg
catttattcgtacaagaccaatgatccatat--ctgtac--ttgg-accctgttcttggg
acttcggttcct-------------tgaagaagga-------cttgtgcagggatc-tac
gcaatt--ctt----------------t-gaa-ttgcaatgctcaagatgactctgaat-
aactgagcaaatcgtatggcctctgtgccgacgatgtatccctcaagcaactgccttatc
aactgtcgatggtagattatgcgcctaccatggttgtaacgggtaacggggaatcagggt
tcgattccggagagggagcctgagaaacggctaccacatccaaggaaggcagcaggcgcg
caaattacacaatcccggcacggggatgtagtgacgaaaaataacgatacgggactctat
tgaggccccgtaatcggaatgagcacaacttaaatcctttaacgaggacctattggaggg
caagtctggtgccagcagccgcggtaattccagctccaatagcgtatattaaagttgctg
cggttaaaaagctcgtagttggatttcagtcacacctattgggtccactga-taaaggg-
tttgtagtgtatggcagagacct----tgt-ctt-tctt--cggattg----------ac
ttggccccg--cat-cactctttcctggtggttactttta-tagtgtgttgacag-aaac
t-gtccaatatttgctaccgatgctcttcattgagtg-tcggttcaagcaattggacctt
ttaccttgaacaattcaaattgctcaaagaaggcgtcccaaccctcgcaagaggtgccta
atcacggtatggttactatc-------------------tttacgatgt---gtgcca-t
tacctaaccttgaatgatcttgcatggaataatgaaataggaccttggtcttatttt-gt
tggtcttaaagacacaaggtaatgattaagagggacagacgggggcatttgtattgcgac
gctagaggtgaaattcttggaccgtcgcaagacaaactacagcgaaagcatttgccaaga
atgttttcattaatcaagaacgaaagttagaggttcgaaggcgatcagataccgccctag
ttctaaccataaacgatgccaaccagcgatcattctgagtaa-catttacatgactcgaa
tggaagcttccgggaaaccaaagtttttgggttccgggggaagtatggttgcaaagctga
aacttaaaggaattgacggaagggcaccaccaggagtggagcttgcggcttaatttgact
caacacgggaaaactcacccggcccggacactgaaaggattgacagattgagagctcttt
cttgattcagtgggtggtggtgcatggccgttcttagttggtggagtgatttgtctggtt
aattccgataacgaacgagactctcacctactaaatagacttgcagtttaaactgcagta
ctccccctcagttgacctgta--ggtggtagtatctct-tg-aacctt-cgggtga-gag
agc------------------tctactatc-a-tatgcctgcagaatca-ttctgaggta
aggatgctgtagcactgtaaggacttcttagagggacaaggggcgcctctaagcctcacg
aaacagagcaataacaggtctgtgatgcccttagatgtccggggccgcacgcgtgctaca
ctgaagtggccaccgtgcaaaatgtttcctgctccgaaaggagtgggtaaccccttgaac
ccatttcgtgatggggattgggcattgtaattattgcccatgaacgaggaattcccagta
agcgtgagtcattagcttgcgttgattacg
>O.amiensis
cggatattccattttacatggataactgtggtaattctagagctaatacatgaacaagtg
atccgacc-tcagctt----g----------------ct--------gatggaaggatcg
catttattcttacaagaccaatgatccattaagccatac--ttgt---------------
----------------------------------------------atggtggatc-cag
taactc--tac----------------g-gag-ttacaatgctcaa-atgactttgaat-
aactgagcaaatcgtatggcctctgtgccgacgatgtatccctcaagcaactgccttatc
aactttcgatggtagattatgcgcctaccatggttgtaacgggtaacggggaataagggt
tctattccggagagggagccttaaaaacggctaccacatccaaggaaggcagcaggcgcg
caaattacacaatcccagtacggggatgtagtgacgaaaaataacgatacgggactctat
tgaggccccgtaatcggaatgagcacaacttaaatcctttaacgaggatctattggaggg
caagtctggtgccagcagccgcggtaattccagctccaatagcgtatattaaagttgctg
cggttaaaaagctcgtagttggatttcagtctcacctattgggtccactga-taaaggga
acagtagtgtatggcagagacttgt--act-ctt-tctt--cggattgagc-------ta
caagccccg--cat-cactctttcctggtggttactttag-tagtgtgttgacag-aaat
t-gtccaatatttgctaccgatgctcttcattgagtg-tcggttcaagcaattggaccct
ttaccttgaacaattcaaattgctcaaagaaggcgtcccaatcctcgcaagaggtgccta
atcacggtatggcatta----------cacattacagaaatgtatgtgt---gttccc-t
tatcttatcttgaatgatcttgcatggaataatagaataggaccttggtcttatttt-gt
tggtcttaaagacacaaggtaatgattaagagggacagacgggggcatttgtattgcgac
gctagaggtgaaattcttggaccgtcgcaagacaaactacagcgaaagcatttgccaaga
atgttttcattaatcaagaacgaaagttagaggttcgaaggcgatcagataccgccctag
ttctaaccataaacgatgccaaccagcgatcattctgagtaa-catttacatgactcgaa
tggaagcttccgggaaaccaaagtttttgggttccgggggaagtatggttgcaaagctga
aacttaaaggaattgacggaagggcaccaccaggagtggagcttgcggcttaatttgact
caacacgggaaaactcacccggcccggacactgaaaggattgacagattgagagctcttt
cttgattcagtgggtggtggtgcatggccgttcttagttggtggagtgatttgtctggtt
aattccgataacgaacgagactctcacctactaaatagacttgcagtttaaactgcagta
cacccccttgaatgacctatg--ggtggtggtatctac-ct-agtctt-cggacat-ggg
agc------------------tctaccatc-a-tcagcccatagaatca--tttgaggta
ggggtgctgtggcactgtaaggacttcttagagggacaaggggcgcctctaagcctcacg
aaacagagcaataacaggtctgtgatgcccttagatgtccggggccgcacgcgtgctaca
ctgaagtggtcaccgtgcaaaaagtttcctgctccgaaaggagtgggtaaccccttgaac
ccatttcgtgatggggattgggcattgtaattattgcccatgaacgaggaattcccagta
agcgtgagtcattagcttgcgttgattacg
>O.biharensis
cggatattcctttttacatggataactgtggtaattctagagctaatacatgaacaagtg
gttcaacc-tcagctt----g----------------ct--------gacggaagaatcg
catttattagtacaagaccaatgattcttat--tca--c-ctaga-accctgtccagtga
tttcggtcgttg-------------gaagaaggac-------tagcagtggggatc-tac
gcactt--ttc------------------gaa-gtgcaaagctcaagatgactctgaat-
aactgagcaaatcgtatggcctctgagccgacgatgtatccctcaagcaactgccttatc
aactgtcgatggtaggttatgcgcctaccatggttgtaacgggtaacggggaattagggt
tcgattccggagagggagcctgagaaacggctaccacatctaaggaaggcagcaggcgcg
caaattacacaatcccagtacggggatgtagtgacgaaaaataacaatacgggactctat
tgaggccccgtaattggaatgagtacaatttaaatcctttaacgaggatctattggaggg
caagtctggtgccagcagccgcggtaattccagctccaatagcgtatattaaagttgctg
cggttaaaaagctcgtagttggatttcagtcgaacctatggggtccactga-ttaaaggg
ttggacggtgatgcttggtaact----tgt-tat-tgtctacggactttg--------ac
ttgtactga--cat-ccctctttcctggtggctacattca-tagtgtttagacagaaaat
t-gctcgatatttgctatcaatgctctttaccgagtg-ttgattcaagcgatcgagactt
ttaccttgaaaaactcagagtgctcaaagcaggcgtcccaaacctcgaaagaggtgccta
aaaacggtatggtca---------------accatctata---tgatgc---gcacca-t
taccttaacttgaatgatcttgcatggaataatggaataggaccttggttctatttt-gt
tggtcttaagaatccaaggtaatgattaagagggacagacgggggcatttgtattgcggc
gctagaggtgaaattcttggaccgtcgcaagacaaactacagcgaaagcatttgccaaga
atgttttcattaatcaagaacgaaagttagaggttcgaaggcgatcagataccgccctag
ttctaaccataaacgatgccaaccagcgatcattctgagtaatttatttcatgactcgaa
tggaagcttccgggaaaccaaagtttttgggttccgggggaagtatggttgcaaagctga
aacttaaaggaattgacggaagggcaccaccaggagtggagcttgcggcttaatttgact
caacacgggaaaactcacccggcccggacactgagaggattgacagattgagagctcttt
cttgattcagtgggtggtggtgcatggccgttcttagttggtggagtgatttgtctggtt
aattccgataacgaacgagactctagcctactaaatagacttgcagtttacactgcaaca
ctcccccttagtcaacctgta--ggtggtagtatctct-tggtagttt-cggctgctaag
ggc------------------tctgttatc-a-ttagcctgcagaatt--ggctagggta
aggatgttgtagcactgtaaggacttcttagagggacaagcggcg-ctcgcagccgcacg
aaacagagcaataacaggtctgtgatgcccttagatgtccggggccgcacgcgtgctaca
ctgaagtggtcatcgtgcatattgtttcctgctccgaaaggagtgggtaaccgcttgaac
ccatttcgtgatggggattgggcattgtaattattgcccatgaacgaggaattcccagta
agcgtgagtcattagcttgcgttgattacg
>O.camelliae
cggatattccattttacatggataactgtggtaattctagagctaatacatgaacaagtg
atccgacc-tcagctt----g----------------ct--------gatggaaggatcg
catttattcttacaagaccaatgatccatccaactatac--ttga-aacttgttt-----
------------------------------------------cttgtatagggatc-tag
taactc--ttc----------------g-gag-ttacaatgctcaa-atgactttgaat-
aactgagcaaatcgtatggcctctgtgccgacgatgtatccctcaagcaactgccttatc
aactttcgatggtaggttatgcgcctaccatggttgtaacgggtaacggggaataagggt
tctattccggagagggagccttaaaaacggctaccacatccaaggaaggcagcaggcgcg
caaattacacaatcccagtacggggatgtagtgacgaaaaataacgatacgggactctat
tgaggccccgtaatcggaatgagcacaacttaaatcctttaacgaggacctattggaggg
caagtctggtgccagcagccgcggtaattccagctccaatagcgtatattaaagttgctg
cggttaaaaagctcgtagttggatttcagtctcacctattgggtccactga-taaaggga
actgcagtgtatggcagagacttgtaatct-ctt-tctt--cggattgaat-------ta
cttgtcccg--cat-cactctttcctggtggctactttta-tagtgtgttgacag-aaat
t-gtccaatatttgctaccgatgctcttcattgagtg-tcggttcaagcaattggaccct
ttaccttgaacaattcaaattgctcaaagaaggcgtcccaatcctcgcaagaggtgccta
atcacggtatggtt--------------acactacagcaatgtatgtgt---cttcca-t
taccctaccttgaatgatcttgcatggaataatagaataggaccttggtcttatttt-gt
tggtcttaaagacacaaggtaatgattaagagggacagacgggggcatttgtattgcgac
gctagaggtgaaattcttggaccgtcgcaagacaaactacagcgaaagcatttgccaaga
atgttttcattaatcaagaacgaaagttagaggttcgaaggcgatcagataccgccctag
ttctaaccataaacgatgccaaccagcgatcattctgagtaa-catttacatgactcgaa
tggaagcttccgggaaaccaaagtttttgggttccgggggaagtatggttgcaaagctga
aacttaaaggaattgacggaagggcaccaccaggagtggagcttgcggcttaatttgact
caacacgggaaaactcacccggcccggacactgaaaggattgacagattgagagctcttt
cttgattcagtgggtggtggtgcatggccgttcttagttggtggagtgatttgtctggtt
aattccgataacgaacgagactctcacctactaaatagacttgcagtttaaactgcagta
cacccccttgaatgacctatg--ggtggtggtatctac-ct-agtctt-cggactg-ggg
agc------------------tctaccgcc-a-tcagcccatagaatca--tttgaggta
ggggtgctgtagcactgtaaggacttcttagagggacaaggggcgcctctaagcctcacg
aaacagagcaataacaggtctgtgatgcccttagatgtccggggccgcacgcgtgctaca
atgaagtggtcaccgtgtaaaatgtttcctactccgaaaggagtgggtaaccccttgaac
ccatttcgtgatggggattgggcattgtaattattgcccatgaacgaggaattcccagta
agcgtgagtcattagcttgcgttgattacg
>O.castaneae
cggatattccattttacatggataactgtggtaattctagagctaatacatgaacaagtg
atccgacc-tcagctt----g----------------ct--------gatggaaggatcg
catttattcttacaagaccaatgatccattcaactatac--ttga-aacttgttt-----
------------------------------------------cttgtatagggatc-tag
taactc--ttc----------------g-gag-ttacaatgctcaa-atgactttgaat-
aactgagcaaatcgtatggcctctgtgccgacgatgtatccctcaagcaactgccttatc
aactttcgatggtaggttatgcgcctaccatggttgtaacgggtaacggggaataagggt
tctattccggagagggagccttaaaaacggctaccacatccaaggaaggcagcaggcgcg
caaattacacaatcccagtacggggatgtagtgacgaaaaataacgatacgggactctat
tgaggccccgtaatcggaatgagcacaacttaaatcctttaacgaggacctattggaggg
caagtctggtgccagcagccgcggtaattccagctccaatagcgtatattaaagttgctg
cggttaaaaagctcgtagttggatttcagtctcacctattgggtccactga-taaaggga
acagtagtgtatggcagagacttgt--act-ctt-tctt--cggattgagt-------ta
caagccccg--cat-cactctttcctggtggttactttta-tagtgtgttgacag-aaat
t-gtccaatatttgctaccgatgctcttcattgagtg-tcggttcaagcaattggaccct
ttaccttgaacaattcaaattgctcaaagaaggcgtcccaatcctcgcaagaggtgccta
atcacggtatggtt--------------acactacagcaatgtatgtgt---cttcca-t
taccttaccttgaatgatcttgcatggaataatagaataggaccttggtcttatttt-gt
tggtcttaaagacacaaggtaatgattaagagggacagacgggggcatttgtattgcgac
gctagaggtgaaattcttggaccgtcgcaagacaaactacagcgaaagcatttgccaaga
atgttttcattaatcaagaacgaaagttagaggttcgaaggcgatcagataccgccctag
ttctaaccataaacgatgccaaccagcgatcattctgagtaa-catttacatgactcgaa
tggaagcttccgggaaaccaaagtttttgggttccgggggaagtatggttgcaaagctga
aacttaaaggaattgacggaagggcaccaccaggagtggagcttgcggcttaatttgact
caacacgggaaaactcacccggcccggacactgaaaggattgacagattgagagctcttt
cttgattcagtgggtggtggtgcatggccgttcttagttggtggagtgatttgtctggtt
aattccgataacgaacgagactctcacctactaaatagacttgcagtttaaactgcagta
cacccccttgaatgacctatg--ggtggtagtatcttc-tg-agtctt-cggactt-gga
agc------------------tctattatc-a-tcagcccatagaatca--tttgaggta
ggggtgctgtagcactgtaaggacttcttagagggacaaggggcgcctctaagcctcacg
aaacagagcaataacaggtctgtgatgcccttagatgtccggggccgcacgcgtgctaca
ctgaagtggtcaccgtgcaaaatgtttcctgctccgaaaggagtgggtaaccccttgaac
ccatttcgtgatggggattgggcattgtaattattgcccatgaacgaggaattcccagta
agcgtgagtcattagcttgcgttgattacg
>O.clavatus
cggatattccattttacatggataactgtggtaattctagagctaatacatgaacaagtg
ttccgacc-tcagctt----g----------------ct--------gatggaaggatcg
catttattcttacaagaccaatggtccattcaaccatac--ttga-aacttgttt-----
------------------------------------------cttgtatggggatc-tag
taactc--ttc----------------g-gag-ttacaatgctcaa-atgactttgaat-
aactgagcaaatcgtatggcccctgtgccgacgatgtatccctcaagcaactgccttatc
aactttcgatggtaggttatgcgcctaccatggttgtaacgggtaacggggaataagggt
tctattccggagagggagccttaaaaacggctaccacatccaaggaaggcagcaggcgcg
caaattacacaatcccagcacggggatgtagtgacgaaaaataacgatacgggactctat
tgaggccccgtaatcggaatgagcacaacttaaatcctttaacgaggatctattggaggg
caagtctggtgccagcagccgcggtaattccagctccaatagcgtatattaaagttgctg
cggttaaaaagctcgtagttggatttcagtctcacctattgggtccactga-taaaggga
acagtagtgtatggcagagacttgt--act-ctt-tctt--cggattgagt-------ta
cttgtcccg--cat-cactctttcctggtggttactttta-tagtgtgttgacag-aaat
t-gtccaatatttgctaccgatgctcttcattgagtg-tcggttcaagcaattggaccct
ttaccttgaacaattcaaattgctcaaagaaggcgtcccaatcctcgcaagaggtgccta
aacacggtatggtt--------------acactacagcaatgtagatgt---cttcca-t
tacctaaccttgaatgatcttgcatggaataatagaataggaccttggtcttatttt-gt
tggtcttaaagacacaaggtaatgattaagagggacagacgggggcatttgtattgcgac
gctagaggtgaaattcttggaccgtcgcaagacaaactacagcgaaagcatttgccaaga
atgttttcattaatcaagaacgaaagttagaggttcgaaggcgatcagataccgccctag
ttctaaccataaacgatgccaaccagcgatcattctgagtaa-catttacatgactcgaa
tggaagcttccgggaaaccaaagtttttgggttccgggggaagtatggttgcaaagctga
aacttaaaggaattgacggaagggcaccaccaggagtggagcttgcggcttaatttgact
caacacgggaaaactcacccggcccggacactgaaaggattgacagattgagagctcttt
cttgattcagtgggtggtggtgcatggccgttcttagttggtggagtgatttgtctggtt
aattccgataacgaacgagactctcacctactaaatagacttgcagtttaaactgcagta
tacccccttgaatgacctatg--ggtggtagtatcttc-tg-agtctt-cggacaa-ggg
agc------------------tctattatc-a-tcagcccatagaatca--tttgaggta
gggatgctgtagcactgtaaggacttcttagagggacaaggggcgcctctaagcctcacg
aaacagagcaataacaggtctgtgatgcccttagatgtccggggccgcacgcgtgctaca
ctgaagtggtcaccgtgcaaaatgtttcctgctccgaaaggagtgggtaaccccttgaac
ccatttcgtgatggggattgggcattgtaattattgcccatgaacgaggaattcccagta
agcgtgagtcattagcttgcgttgattacg
>O.coffeae
cggatattccattttacatggataactgtggtaattctagagctaatacatgaacaagtg
atccgacc-tcagctt----g----------------ct--------gatggaaggatcg
catttattcttacaagaccaatgatccattcaaccatac---------------------
-------------------------------------------ttgtatggggatc-tcg
taactc--tac----------------g-gag-ttacaatgctcaa-atgactttgaat-
aactgagcaaatcgtatggcctatgtgccgacgatgtatccctcaagcaactgccttatc
aactttcgatggtagattatgcgcctaccatggttgtaacgggtaacggggaataagggt
tctattccggagagggagccttaaaaacggctaccacatccaaggaaggcagcaggcgcg
caaattacacaatcccagtacggggatgtagtgacgaaaaataacgatacgggactctat
tgaggccccgtaatcggaatgagcacaacttaaatcctttaacgaggatctattggaggg
caagtctggtgccagcagccgcggtaattccagctccaatagcgtatattaaagttgctg
cggttaaaaagctcgtagttggatttcagtctcacctattgggtccactga-taaaggga
acagaggcgtgtgcaagggaaattcaggct-----tctt--cggaatgatc-------tg
tctggcccc--cac-cactctttcctggtggctactttag-tagtgtgttgacag-aaat
c-gtccaatatttgctaccgatgctcttcattgagtg-tcggttcaagcaattggaccct
ttaccttgaacaattcaaattgctcaaagaaggcgtcccaatcctcgcaagaggtgccta
atagcggtatggcat-----------tcacatcgcggaaacgcatgtgc---cctcca-t
taccttatcttgaatgatcttgcatggaataatagaataggaccttggtcttatttt-gt
tggtcttaaagacacaaggtaatgattaagagggacagacgggggcatttgtattgcgac
gctagaggtgaaattcttggaccgtcgcaagacaaactacagcgaaagcatttgccaaga
atgttttcattaatcaagaacgaaagttagaggttcgaaggcgatcagataccgccctag
ttctaaccataaacgatgccaaccagcgatcattctgagtaa-catttacatgactcgaa
tggaagcttccgggaaaccaaagtttttgggttccgggggaagtatggttgcaaagctga
aacttaaaggaattgacggaagggcaccaccaggagtggagcttgcggcttaatttgact
caacacgggaaaactcacccggcccggacactgaaaggattgacagattgagagctcttt
cttgattcagtgggtggtggtgcatggccgttcttagttggtggagtgatttgtctggtt
aattccgataacgaacgagactctcacctactaaatagacttgcagtttaatctgcagta
cacccccttgtttgacctatg--ggtggtagtatcttc-tg-agtcct-cggacaa-ggg
agc------------------tctattatc-a-tcagcccatagaatca-aattgaggta
ggggtgctgtggcactgtaaggacttcttagagggacaaggggcgcttttaagcctcacg
aaacagagcaataacaggtctgtgatgcccttagatgtccggggccgcacgcgtgctaca
ctgaagtggtcaccgtgcaaaatgtttcctgctccgaaaggagtgggtaaccccttgaac
ccatttcgtgatggggattgggcattgtaattattgcccatgaacgaggaattcccagta
agcgtgagtcattaacttgcgttgattacg
>O.gotohi
cggatattccattttacatggataactgtggtaattctagagctaatacatgaacaagtg
atccgacc-tcagctt----g----------------ct--------gatggaaggatcg
catttattcttacaagaccaatgatccatccaactatac--ttga-aacttgttt-----
------------------------------------------cttgtatagggatc-tag
taactc--tac----------------g-gag-ttacaatgctcaa-atgactttgaat-
aactgagcaaatcgtacggcctctgtgccgacgatgtatccctcaagcaactgccttatc
aactttcgatggtaggttatgcgcctaccatggttgtaacgggtaacggggaataagggt
tctattccggagagggagccttaaaaacggctaccacatccaaggaaggcagcaggcgcg
caaattacacaatcccagtacggggatgtagtgacgaaaaataacgatacgggactctat
tgaggccccgtaatcggaatgagcacaacttaaatcctttaacgaggatctattggaggg
caagtctggtgccagcagccgcggtaattccagctccaatagcgtatattaaagttgctg
cggttaaaaagctcgtagttggatttcagtctcacctattgggtccactga-taaaggga
acagcagtgtatggcagagacttgt--act-ctt-tctt--cggattgagt-------ta
cttgtcccg--cat-cactctttcctggtggttactttta-tagtgtgttgacag-aaat
t-gtccaatatttgctaccgatgctcttcattgagtg-tcggttcaagcaattggaccct
ttaccttgaacaattcaaattgctcaaagaaggcgtcccaatcctcgcaagaggtgccta
atcacggtatggtt--------------acagtacagcaatgtatctgt---cttcca-t
taccttatcttgaatgatcttgcatggaataatagaataggaccttggtcttatttt-gt
tggtcttaaagacacaaggtaatgattaagagggacagacgggggcatttgtattgcgac
gctagaggtgaaattcttggaccgtcgcaagacaaactacagcgaaagcatttgccaaga
atgttttcattaatcaagaacgaaagttagaggttcgaaggcgatcagataccgccctag
ttctaaccataaacgatgccaaccagcgatcattctgagtaa-catttacatgactcgaa
tggaagcttccgggaaaccaaagtttttgggttccgggggaagtatggttgcaaagctga
aacttaaaggaattgacggaagggcaccaccaggagtggagcttgcggcttaatttgact
caacacgggaaaactcacccggcccggacactgaaaggattgacagattgagagctcttt
cttgattcagtgggtggtggtgcatggccgttcttagttggtggagtgatttgtctggtt
aattccgataacgaacgagactctcacctactaaatagacttgcagtttaaactgcagta
cacccccttgaatgacctatg--ggtggtagtatcttc-tg-agtctt-cggacaa-ggg
agc------------------tctattatc-a-tcagcccatagaatca--tttgaggta
ggggtgctgtggcactgtaaggacttcttagagggacaaggggcgcctctaagcctcacg
aaacagagcaataacaggtctgtgatgcccttagatgtccggggccgcacgcgtgctaca
ctgaagtggtcaccgtgcaaaatgtttcctgctccgaaaggagtgggtaaccccttgaac
ccatttcgtgatggggattgggcattgtaattattgcccatgaacgaggaattcccagta
agcgtgagtcattagcttgcgttgattacg
>O.hondoensis
cggatattccattttacatggataactgtggtaattctagagctaatacatgaacaagtg
atccgacc-tcagctt----g----------------ct--------gatggaaggatcg
catttattcttacaagaccaatgatccattcaaccatac--ttga-aacttgttt-----
------------------------------------------cttgtatggggatc-tag
taactc--ttc----------------g-gag-ttacaatgctcaa-atgactttgaat-
aactgagcaaatcgtatggcctctgtgccgacgatgtatccctcaagcaactgccttatc
aactttcgatggtaggttatgcgcctaccatggttgtaacgggtaacggggaataagggt
tctattccggagagggagccttaaaaacggctaccacatccaaggaaggcagcaggcgcg
caaattacacaatcccagtacggggatgtagtgacgaaaaataacgatacgggactctat
tgaggccccgtaatcggaatgagcacaacttaaatcctttaacgaggatctattggaggg
caagtctggtgccagcagccgcggtaattccagctccaatagcgtatattaaagttgctg
cggttaaaaagctcgtagttggatttcagtctcacctattgggtccactga-taaaggga
acagcagtgtatggcagagacttgtaatct-ctt-tctt--cggattgagt-------ta
cttgtcccg--cat-cactctttcctggtggttactttta-tagtgttttgacag-aaat
t-gtccaatatttgctaccgatgctcttcattgagtg-tcggttcaagcaattggaccct
ttaccttgaacaattcaaattgctcaaagaaggcgtcccaatcctcgcaagaggtgccta
atcacggtatggcta------------cacactacagcaatgtatgtgc---tctcca-t
taccttaacttgaatgatcttgcatggaataatagaataggaccttggtcttatttt-gt
tggtcttaaagacacaaggtaatgattaagagggacagacgggggcatttgtattgcgac
gctagaggtgaaattcttggaccgtcgcaagacaaactacagcgaaagcatttgccaaga
atgttttcattaatcaagaacgaaagttagaggttcgaaggcgatcagataccgccctag
ttctaaccataaacgatgccaaccagcgatcattctgagtaa-catttacatgactcgaa
tggaagcttccgggaaaccaaagtttttgggttccgggggaagtatggttgcaaagctga
aacttaaaggaattgacggaagggcaccaccaggagtggagcttgcggcttaatttgact
caacacgggaaaactcacccggcccggacactgaaaggattgacagattgagagctcttt
cttgattcagtgggtggtggtgcatggccgttcttagttggtggagtgatttgtctggtt
aattccgataacgaacgagactctcacctactaaatagacttgcagtttaaactgcagta
cacccccttgaatgacctatg--ggtggtagtatcttt-cg-agtctt-cggacaa-gag
agc------------------tctattatc-a-tcagcccatagaatca--tttgaggta
ggggtgctgtagcactgtaaggacttcttagagggacaaggggcgcctctaagcctcacg
aaacagagcaataacaggtctgtgatgcccttagatgtccggggccgcacgcgtgctaca
ctgaagtggtcaccgtgcaaaatgtttcctgctccgaaaggagtgggtaaccccttgaac
ccatttcgtgatggggattgggcattgtaattattgcccatgaacgaggaattcccagta
agcgtgagtcattagcttgcgttgattacg
>O.ilicis
cggatattccattttacatggataactgtggtaattctagagctaatacatgaacaagtg
atccgacc-tcagctt----g----------------ct--------gatggaaggatcg
catttattcttacaagaccaatgatccacccaaccatac--ttga-aacttgttt-----
------------------------------------------cttgtatggggatc-tag
taactc--ttc----------------g-gag-ttacaatgctcaa-atgactttgaat-
aactgagcaaatcgtatggcctctgtgccgacgatgtatccctcaagcaactgccttatc
aactttcgatggtaggttatgcgcctaccatggttgtaacgggtaacggggaataagggt
tctattccggagagggagccttaaaaacggctaccacatccaaggaaggcagcaggcgcg
caaattacacaatcccagtacggggatgtagtgacgaaaaataacgatacgggactctat
tgaggccccgtaatcggaatgagcacaacttaaatcctttaacgaggacctattggaggg
caagtctggtgccagcagccgcggtaattccagctccaatagcgtatattaaagttgctg
cggttaaaaagctcgtagttggatttcagtctcacctattgggtccactga-taaaggga
acagcagtgtatggcagagacttgtacact-ctt-tctt--cggattgagt-------ta
cttgtcccg--cat-cactctttcctggtggctactttta-tagtgtgttgacag-aaat
t-gtccaatatttgctaccgatgctcttcattgagtg-tcggttcaagcaattggaccct
ttaccttgaacaattcaaattgctcaaagaaggcgtcccaatcctcgcaagaggtgccta
atcacggtatggtt--------------acactacagcaatgtatgtgt---tttcca-t
taccttaccttgaatgatcttgcatggaataatagaataggaccttggtcttatttt-gt
tggtcttaaagacacaaggtaatgattaagagggacagacgggggcatttgtattgcgac
gctagaggtgaaattcttggaccgtcgcaagacaaactacagcgaaagcatttgccaaga
atgttttcattaatcaagaacgaaagttagaggttcgaaggcgatcagataccgccctag
ttctaaccataaacgatgccaaccagcgatcattctgagtaa-catttacatgactcgaa
tggaagcttccgggaaaccaaagtttttgggttccgggggaagtatggttgcaaagctga
aacttaaaggaattgacggaagggcaccaccaggagtggagcttgcggcttaatttgact
caacacgggaaaactcacccggcccggacactgaaaggattgacagattgagagctcttt
cttgattcagtgggtggtggtgcatggccgttcttagttggtggagtgatttgtctggtt
aattccgataacgaacgagactctcacctactaaatagacttgcagtttaaactgcagta
cacccccttgaatgacctatg--ggtggtaatatcttc-tg-agtctt-cggacaa-ggg
agc------------------tctattatc-a-tcagcccatagaatca--tttgaggta
ggggtgctgtagcactgtaaggacttcttagagggacaaggggcgcctctaagcctcacg
aaacagagcaataacaggtctgtgatgcccttagatgtccggggccgcacgcgtgctaca
ctgaagtggtcaccgtgcaaattgtttcctgctccgaaaggagtgggtaaccccttgaac
ccatttcgtgatggggattgggcattgtaattattgcccatgaacgaggaattcccagta
agcgtgagtcattagcttgcgttgattacg
>O.karamatus
cggatattccattttacatggataactgtggtaattctagagctaatacatgaacaagtg
atccgacc-tcagctt----g----------------ct--------gatggaaggatcg
catttattcttacaagaccaatgatccatccaactatac--ttga-aacttgttt-----
------------------------------------------cttgtatggggatc-tag
taactc--ttc----------------g-gag-ttacaatgctcaa-atgactttgaat-
aactgagcaaatcgtatggcctctgtgccgacgatgtatccctcaagcaactgccttatc
aactttcgatggtaggttatgcgcctaccatggttgtaacgggtaacggggaataagggt
tctattccggagagggagccttaaaaacggctaccacatccaaggaaggcagcaggcgcg
caaattacacaatcccagtacggggatgtagtgacgaaaaataacgatacgggactctat
tgaggccccgtaatcggaatgagcacaacttaaatcctttaacgaggacctattggaggg
caagtctggtgccagcagccgcggtaattccagctccaatagcgtatattaaagttgctg
cggttaaaaagctcgtagttggatttcagtctcacctattgggtccactga-taaaggga
acagcagtgtatggcagagacttgt--act-ctt-tctt--cggattgagc--------a
cttgtcccg--cat-cactctttcctggtggttactttta-tagtgtgttgacag-aaat
t-gtccaatatttgctaccgatgctcttcattgagtg-tcggttcaagcaattggaccct
ttaccttgaacaattcaaattgctcaaagaaggcgtcccaatcctcgcaagaggtgccta
atcacggtatggtt--------------acactacagcaatgtatgtgt---cttcca-t
taccctaccttgaatgatcttgcatggaataatagaataggaccttggtcttatttt-gt
tggtcttaaagacacaaggtaatgataaagagggacagacgggggcatttgtattgcgac
gctagaggtgaaattcttggaccgtcgcaagacaaactacagcgaaagcatttgccaaga
atgttttcattaatcaagaacgaaagttagaggttcgaaggcgatcagataccgccctag
ttctaaccataaacgatgccaaccagcgatcattctgagtaa-catttacatgactcgaa
tggaagcttccgggaaaccaaagtttttgggttccgggggaagtatggttgcaaagctga
aacttaaaggaattgacggaagggcaccaccaggagtggagcttgcggcttaatttgact
caacacgggaaaactcacccggcccggacactgaaaggattgacagattgagagctcttt
cttgattcagtgggtggtggtgcatggccgttcttagttggtggagtgatttgtctggtt
aattccgataacgaacgagactctcacctactaaatagacttgcagtttaaactgcagta
cacccccttgaatgacctatg--ggtggtagtatcttc-tg-agtctt-cggacaa-ggg
agc------------------tctattatc-a-tcagcccatagaatca--tttgaggta
ggggtgctgtagcactgtaaggacttcttagagggacaaggggcgcctctaagcctcacg
aaacagagcaataacaggtctgtgatgcccttagatgtccggggccgcacgcgtgctaca
ctgaagtggtcaccgtgcaaaatgtttcctgctccgaaaggagtgggtaaccccttgaac
ccatttcgtgatggggattgggcattgtaattattgcccatgaacgaggaattcccagta
agcgtgagtcattagcttgcgttgattacg
>O.modestus
cggatattcttttttacatggataactgtggtaattctagagctaatacatgaacaagtg
ttccaacc-acggctt----g----------------cc--------gttggaaggatcg
catttattagtacaagaccaatgactcttat--tca--c-ctgga-accctgttcagtga
tttcggtcgct--------------gtctaaggac-------cagcagtgggggtc-taa
gcactt--tc-------------------g-a-gtgcatttcttgtgatgactctgaat-
aactgagcaaatcgtatggcctctgagccgacgatgtatccctcaagcaactgccttatc
aactgtcgatggtaggttatgcgcctaccatggttgtaacgggtaacggggaattagggt
tcgattccggagagggagcctgagaaacggctaccacatctaaggaaggcagcaggcgcg
caaattacacaatcccagtacggggatgtagtgacgaaaaataacaatacgggactctat
tgaggccccgtaattggaatgagtacaatttaaatcctttaacgaggatctattggaggg
caagtctggtgccagcagccgcggtaattccagctccaatagcgtatattaaagttgctg
cggttaaaaagctcgtagttggatttcagtcaaacctatggggtccactga-ttaaaggg
ttagatggtaatgttaggtttct----tgc-ttg-tgactacggttactt--------gc
ttgaatctt--tct-tcctctttcctggtggttacattca-tagtgtttagacagaaaat
t-gctcgatatttgctatcaatgctctttaccgagtg-ttgattcaagcgatcgagactt
ttaccttgaaaaaatcagagtgctcaaagcaggcgtccaaaaccttgaaagaggtgccta
aaaacggtatggtca---------------accatctata---tgatgt---gtaccatt
taccttaacttgaatgatcttgcatggaataatggaataggaccttggttctatttt-gt
tggtcttaagaatccaaggtaatgattaagagggacagacgggggcatttgtattgcggc
gctagaggtgaaattcttggaccgtcgcaagacaaactacagcgaaagcatttgccaaga
atgttttcattaatcaagaacgaaagttagaggttcgaaggcgatcagataccgccctag
ttctaaccataaacgatgccaaccagcgatcattttgagtaactaatttcatgactcgaa
tggaagcttccgggaaaccaaagtttttgggttccgggggaagtatggttgcaaagctga
aacttaaaggaattgacggaagggcaccaccaggagtggagcttgcggcttaatttgact
caacacgggaaaactcacccggcccggacactgagaggattgacagattgagagctcttt
cttgattcagtgggtggtggtgcatggccgttcttagttggtggagtgatttgtctggtt
aattccgataacgaacgagactctagcctactaaatagacttgcagtttacactgcagta
ctccgccttagtcaacctgca--ggtggtagtatcttt-ggatggctt-cggctgttcaa
agc------------------tctgctact-a-tcagcctgtagaatt--ggctagggta
aggattctgtagcactgtaaggacttcttagagggacaagcggcg-ctcgcagccgcacg
aaacagagcaataacaggtctgtgatgcccttagatgtccggggccgcacgcgtgctaca
ctgaagtggtcatcgtgcattctgtttcctgctccgaaaggagtgggtaaccgcttgaac
ccatttcgtgatggggattgggcattgtaattattgcccatgaacgaggaattcccagta
agcgtgagtcattagcttgcgttgattacg
>O.orthius
cggatattcttttttacatggataactgtggtaattctagagctaatacatgaacaagtg
ttccaacc-acggctt----g----------------cc--------gttggaaggatcg
catttattagtacaagaccaatgactcttat--tca--c-ctgga-accctgttcagtga
tttcggtcgct--------------gtctaaggac-------cagcagtgggggtc-taa
gcactt--tc-------------------g-g-gtgcatttcttgtgatgactctgaat-
aactgagcaaatcgtatggcctctgagccgacgatgtatccctcaagcaactgccttatc
aactgtcgatggtaggttatgcgcctaccatggttgtaacgggtaacggggaattagggt
tcgattccggagagggagcctgagaaacggctaccacatctaaggaaggcagcaggcgcg
caaattacacaatcccagtacggggatgtagtgacgaaaaataacaatacgggactctat
tgaggccccgtaattggaatgagtacaatttaaatcctttaacgaggatctattggaggg
caagtctggtgccagcagccgcggtaattccagctccaatagcgtatattaaagttgctg
cggttaaaaagctcgtagttggatttcagtcgaacctatggggtccactga-ttaaaggg
ttagatggtgatgttaggtttct----tgc-ttg-tggctacggttgctt--------gc
ttgaacctt--cat-tcctctttcctggtggttacattca-tagtgtttagacagaaaat
t-gctcgatatttgctatcaatgctctttaccgagtg-ttgattcaagcgatcgagactt
ttaccttgaaaaaatcagagtgctcaaagcaggcgtccaaaacctcgaaagaggtgccta
aaaacggtatggtca---------------accatctata---tgatgc---gtacca-c
taccttaacttgaatgatcttgcatggaataatggaataggaccttggttctatttt-gt
tggtcttaagaatccaaggtaatgattaagagggacagacgggggcatttgtattgcggc
gctagaggtgaaattcttggaccgtcgcaagacaaactacagcgaaagcatttgccaaga
atgttttcattaatcaagaacgaaagttagaggttcgaaggcgatcagataccgccctag
ttctaaccataaacgatgccaaccagcgatcattctgagtaactaatttcatgactcgaa
tggaagcttccgggaaaccaaagtttttgggttccgggggaagtatggttgcaaagctga
aacttaaaggaattgacggaagggcaccaccaggagtggagcttgcggcttaatttgact
caacacgggaaaactcacccggcccggacactgagaggattgacagattgagagctcttt
cttgattcagtgggtggtggtgcatggccgttcttagttggtggagtgatttgtctggtt
aattccgataacgaacgagactctagcctactaaatagacttgcagtttacactgcagta
ctcccccttagtcaacctgcg--ggtggtagtatcttt-agatggttt-cggctgtctgg
agc------------------tctgctgct-a-ttagcctgtagaatt--ggctagggta
aggatgctgtagcactgtaaggacttcttagagggacaagcggcg-ctcgcagccgcacg
aaacagagcaataacaggtctgtgatgcccttagatgtccggggccgcacgcgtgctaca
ctgaagtggtcatcgtgcatactgtttcctgctccgaaaggagtgggtaaccgcttgaac
ccatttcgtgatggggattgggcattgtaattattgcccatgaacgaggaattcccagta
agcgtgagtcattagcttgcgttgattacg
>O.perditus
cggatattccattttacatggataactgtggtaattctagagctaatacatgaacaagtg
atccgacc-tcagctt----g----------------ct--------gatggaaggatcg
catttattcttacaagaccaatgatccattcaactatac--ttga-aacttgttt-----
------------------------------------------cttgtatggggatc-tag
taactc--tcttttaa-----------g-agg-ttacaatgctcaa-atgactttgaat-
aactgagcaaatcgtatggcctctgtgccgacgatgtatccctcaagcaactgccttatc
aactttcgatggtaggttatgcgcctaccatggttgtaacgggtaacggggaataagggt
tctattccggagagggagccttaaaaacggctaccacatccaaggaaggcagcaggcgcg
caaattacacaatcccagtacggggatgtagtgacgaaaaataacgatacgggactctat
tgaggccccgtaatcggaatgagcacaacttaaatcctttaacgaggacctattggaggg
caagtctggtgccagcagccgcggtaattccagctccaatagcgtatattaaagttgctg
cggttaaaaagctcgtagttggatttcagtctcacctattgggtccactga-taaaggga
acagcaatgtatggcagagacttgtacact-ctt-tctt--cggattgagt-------ta
cttgtcccg--cat-cattctttcctggtggttactttta-tagtgtgttgacag-aaat
t-gtccaatatttgctaccgatgctcttcattgagtg-tcggttcaagcaattggaccct
ttaccttgaacaattcaaattgctcaaagaaggcgtcccaatcctcgcaagaggtgccta
atcacggtatggtta------------cacattacagcaatgtatgtgt---cttcca-t
taccttatcttgaatgatcttgcatggaataatagaataggaccttggtcttatttt-gt
tggtcttaaagacacaaggtaatgattaagagggacagacgggggcatttgtattgcgac
gctagaggtgaaattcttggaccgtcgcaagacaaactacagcgaaagcatttgccaaga
atgttttcattaatcaagaacgaaagttagaggttcgaaggcgatcagataccgccctag
ttctaaccataaacgatgccaaccagcgatcattctgagtaa-catttacatgactcgaa
tggaagcttccgggaaaccaaagtttttgggttccgggggaagtatggttgcaaagctga
aacttaaaggaattgacggaagggcaccaccaggagtggagcttgcggcttaatttgact
caacacgggaaaactcacccggcccggacactgaaaggattgacagattgagagctcttt
cttgattcagtgggtggtggtgcatggccgttcttagttggtggagtgatttgtctggtt
aattccgataacgaacgagactctcacctactaaatagacttgcagtttaaactgcagta
tacccccttgaatgacctatg--ggtggtagtatcttt-cg-agtctt-cggataa-gag
agc------------------tctattatc-a-tcagcccatagaatca--tttgaggta
gggatgctgtagcactgtaaggacttcttagagggacaaggggcgcctctaagcctcacg
aaacagagcaataacaggtctgtgatgcccttagatgtccggggccgcacgcgtgctaca
ctgaagtggtcaccgtgcaaaatgtttcctgctccgaaaggagtgggtaaccccttgaac
ccatttcgtgatggggattgggcattgtaattattgcccatgaacgaggaattcccagta
agcgtgagtcattagcttgcgttgattacg
>O.pustulosus
cggatattccattttacatggataactgtggtaattctagagctaatacatgaacaagtg
atccgacc-tcagctt----g----------------ct--------gatggaaggatcg
catttattcttacaagaccaatgatccatctaactatac--ttga-aacttgttt-----
------------------------------------------cttgtatggggatc-tag
taactc--ttt--aac-----------a-gag-ttacaatgctcaa-atgactttgaat-
aactgagcaaatcgtatggcctctgtgccgacgatgtatccctcaagcaactgccttatc
aactttcgatggtaggttatgcgcctaccatggttgtaacgggtaacggggaataagggt
tctattccggagagggagccttaaaaacggctaccacatccaaggaaggcagcaggcgcg
caaattacacaatcccagtacggggatgtagtgacgaaaaataacgatacgggactctat
tgaggccccgtaatcggaatgagcacaacttaaatcctttaacgaggatctattggaggg
caagtctggtgccagcagccgcggtaattccagctccaatagcgtatattaaagttgctg
cggttaaaaagctcgtagttggatttcagtctcacctattgggtccactga-taaaggga
acagtagtgtatggcagagacttgtactct-ctt-tctt--cggattgagg-------tg
caagccccg--cat-cactctttcctggtggttactttta-tagtgtgttgacag-aaat
t-gtccaatatttgctaccgatgctcttcattgagtg-tcggttcaagcaattggaccct
ttaccttgaacaattcaaattgctcaaagaaggcgtcccaatcctcgcaagaggtgccta
atcacggtatggtta------------cacattacagcaatgtatgtgt---cttcca-t
taccttaccttgaatgatcttgcatggaataatagaataggaccttggtcttatttt-gt
tggtcttaaagacacaaggtaatgattaagagggacagacgggggcatttgtattgcgac
gctagaggtgaaattcttggaccgtcgcaagacaaactacagcgaaagcatttgccaaga
atgttttcattaatcaagaacgaaagttagaggttcgaaggcgatcagataccgccctag
ttctaaccataaacgatgccaaccagcgatcattctgagtaa-catttacatgactcgaa
tggaagcttccgggaaaccaaagtttttgggttccgggggaagtatggttgcaaagctga
aacttaaaggaattgacggaagggcaccaccaggagtggagcttgcggcttaatttgact
caacacgggaaaactcacccggcccggacactgaaaggattgacagattgagagctcttt
cttgattcagtgggtggtggtgcatggccgttcttagttggtggagtgatttgtctggtt
aattccgataacgaacgagactctcacctactaaatagacttgcagtttaaactgtagta
cacccccttgaatgacctatg--ggtggtagtatcttc-tg-agtctt-cggacaa-ggg
agc------------------tctattatc-a-tcagcccatagaatca--tttgaggta
ggggtgctgcggcactgtaaggacttcttagagggacaaggggcgcctctaagcctcacg
aaacagagcaataacaggtctgtgatgcccttagatgtccggggccgcacgcgtgctaca
ctgaagtggtcaccgtgcaaaatatttcctgctccgaaaggagtgggtaaccccttgaac
ccatttcgtgatggggattgggcattgtaattattgcccatgaacgaggaattcccagta
agcgtgagtcattagcttgcgttgattacg
>O.rubicundus
cggatattcttttttacatggataactgtggtaattctagagctaatacatgaacaagtg
ttccaacc-acggctt----g----------------cc--------gttggaaggatcg
catttattagtacaagaccaatgactcttat--tca--ctctgga-accctgttcagtga
tttcggtcgct--------------gtttaaggac-------tagaagtgagggtc-taa
gcactt--tc-------------------g-a-gtgcatttcttgtgatgactctgaat-
aactgagcaaatcgtatggcctctgagccgacgatgtatccctcaagcaactgccttatc
aactgtcgatggtaggttatgcgcctaccatggttgtaacgggtaacggggaattagggt
tcgattccggagagggagcctgagaaacggctaccacatctaaggaaggcagcaggcgcg
caaattacacaatcccagtacggggatgtagtgacgaaaaataacaatacgggactctat
tgaggccccgtaattggaatgagtacaatttaaatcctttaacgaggatctattggaggg
caagtctggtgccagcagccgcggtaattccagctccaatagcgtatattaaagttgctg
cggttaaaaagctcgtagttggatttcagtcgaacctatggggtccactga-ttaaaggg
ttagatggtgatgttaggtttct----tgc-ttg-tgactacggttgcat--------gc
ttgaacctt--cat-tcctctttcctggtggttacattca-tagtgtttagacagaaaat
t-gctcgatatttgctatcaatgctctttaccgagtg-ttgattcaagcgatcgagactt
ttaccttgaaaaaatcagagtgctcaaagcaggcgtccaaaacctcgaaagaggtgccta
aaaacggtatggtca---------------accatctata---tgatgc---gtacca-c
taccttaacttgaatgatcttgcatggaataatggaataggaccttggttctatttt-gt
tggtcttaagaatccaaggtaatgattaagagggacagacgggggcatttgtattgcggc
gctagaggtgaaattcttggaccgtcgcaagacaaactacagcgaaagcatttgccaaga
atgttttcattaatcaagaacgaaagttagaggttcgaaggcgatcagataccgccctag
ttctaaccataaacgatgccaaccagcgatcattctgagtaactaatttcatgactcgaa
tggaagcttccgggaaaccaaagtttttgggttccgggggaagtatggttgcaaagctga
aacttaaaggaattgacggaagggcaccaccaggagtggagcttgcggcttaatttgact
caacacgggaaaactcacccggcccggacactgagaggattgacagattgagagctcttt
cttgattcagtgggtggtggtgcatggccgttcttagttggtggagtgatttgtctggtt
aattccgataacgaacgagactctagcctactaaatagacttgcagtttacactgcagtt
ttcccccttagtcaacctgcg--ggtggtagtatcttt-ggatggttt-cggctgttcaa
agc------------------tctgctgct-a-ttagcctgtagaatt--ggctagggta
aggatgctgtagcactgtaaggacttcttagagggacaagcggcg-ctcgcagccgcacg
aaacagagcaataacaggtctgtgatgcccttagatgtccggggccgcacgcgtgctaca
ctgaagtggtcatcgtgcatactgtttcctgctccgaaaggagtgggtaaccgcttgaac
ccatttcgtgatggggattgggcattgtaattattgcccatgaacgaggaattcccagta
agcgtgagtcattagcttgcgttgattacg
>O.ununguis
cggatattccattttacatggataactgtggtaattctagagctaatacatgaacaagtg
atccgacc-tcagctt----g----------------ct--------gatggaaggatcg
catttattcttacaagaccaatgatccattcaactatac--ttga-aacttgttt-----
------------------------------------------cttgtatggggatc-tag
taactc--tac----------------g-gag-ttacaatgctcaa-atgactttgaat-
aactgagcaaatcgtatggcctctgtgccgacgatgtatccctcaagcaactgccttatc
aactttcgatggtaggttatgcgcctaccatggttgtaacgggtaacggggaataagggt
tctattccggagagggagccttaaaaacggctaccacatccaaggaaggcagcaggcgcg
caaattacacaatcccagtacggggatgtagtgacgaaaaataacgatacgggactctat
tgaggccccgtaatcggaatgagcacaacttaaatcctttaacgaggacctattggaggg
caagtctggtgccagcagccgcggtaattccagctccaatagcgtatattaaagttgctg
cggttaaaaagctcgtagttggatttcagtctcacctattgggtccactga-taaaggga
acagcagtgtatggcagagacttgt--act-ctt-tctt--cggattgagc-------ta
cttgtcccg--cat-cactctttcctggtggttactttta-tagtgtgttgacag-aaat
t-gtccaatatttgctaccgatgctcttcattgagtg-tcggttcaagcaattggaccct
ttaccttgaacaattcaaattgctcaaagaaggcgtcccaatcctcgcaagaggtgccta
atcacggtatggtt--------------acactacagcaatgtatgtgt---cttcca-t
taccttaccttgaatgatcttgcatggaataatagaataggaccttggtcttatttt-gt
tggtcttaaagacacaaggtaatgattaagagggacagacgggggcatttgtattgcgac
gctagaggtgaaattcttggaccgtcgcaagacaaactacagcgaaagcatttgccaaga
atgttttcattaatcaagaacgaaagttagaggttcgaaggcgatcagataccgccctag
ttctaaccataaacgatgccaaccagcgatcattctgagtaa-catttacatgactcgaa
tggaagcttccgggaaaccaaagtttttgggttccgggggaagtatggttgcaaagctga
aacttaaaggaattgacggaagggcaccaccaggagtggagcttgcggcttaatttgact
caacacgggaaaactcacccggcccggacactgaaaggattgacagattgagagctcttt
cttgattcagtgggtggtggtgcatggccgttcttagttggtggagtgatttgtctggtt
aattccgataacgaacgagactctcacctactaaatagacttgcagtttaaactgcagta
cacccccttgaatgacctatg--ggtggtagtatcttt-cg-agtctt-cggacaa-ggg
agc------------------tctattatc-a-tcaacccatagaatca--tttgaggta
ggggtgctgtagcactgtaaggacttcttagagggacaaggggcgcctctaagcctcacg
aaacagagcaataacaggtctgtgatgcccttagatgtccggggccgcacgcgtgctaca
ctgaagtggtcaccgtgcaaaatgtttcctgctccgaaaggagtgggtaaccccttgaac
ccatttcgtgatggggattgggcattgtaattattgcccatgaacgaggaattcccagta
agcgtgagtcattagcttgcgttgattacg
>A.quercivorus
cggatattcctttttacatggataactgtggtaattctagagctaatacatgaacaagtg
atccaacc-tcagcct----g----------------ct--------gacggaaggatcg
catttattagtacaagaccaatgattcttat--tca--c-ctaga-accctgcttgggaa
tttcggtttcc--------------tcgtaaggaa-------tagcagtggggatc-tac
gcaaac--tgcttcg------------g-cat-ttgcaaagctcaagatgactctgaat-
aactgagcaaatcgtatggcctctgagccgacgatgtatccctcaagcaactgccttatc
aactttcgatggtaggttatgcgcctaccatggttgtaacgggtaacggggaatcagggt
tcggttccggagagggagcccgagaaacggctaccacatctaaggaaggcagcaggcgcg
caaattacacaatcccggcacggggatgtagtgacgaaaaataacaatacgggactctat
tgaggccccgtaattggaatgagtacaatttaaatcctttaacaaggatctattggaggg
caagtctggtgccagcagccgcggtaattccagctccaatagcgtatattaaagttgctg
cggttaaaaagctcgtagttggatttcagttcaacctatggggtccactga-tacaaggg
ttagatgggcatgttagggacct----gct-tggcttgcttcggtttgatca------gg
ctggccccg--cat-acctctttcctggtggctacttcca-tagtgttggtacag-aaat
t-gctcgatatttgctatcaatgctcttcattgagtg-ttgattcaagcgatcgagactt
ttaccttgaaaaaatcagagtgctcaaagcaggcgtaccaaaccttgaaagaggtgccta
aaaacggtatggtca---------------accatctttc---agatgc---gtacta-t
caccttaacttgaatgatcttgcatggaataatagaataggaccttggttctatttt-gt
tggtcttaagaatccaaggtaatgattaagagggacagacgggggcatttgtattgcggc
gctagaggtgaaattcttggaccgtcgcaagacaaactacagcgaaagcatttgccaaga
atgttttcattaatcaagaacgaaagttagaggttcgaaggcgatcagataccgccctag
ttctaaccataaacgatgccaaccagcgatcattctgagtaattatttacatgactcgaa
tggaagcttccgggaaaccaaagtttttgggttccgggggaagtatggttgcaaagctga
aacttaaaggaattgacggaagggcaccaccaggagtggagcttgcggcttaatttgact
caacacgggaaaactcacccggcccggacactgagaggattgacagattgagagctcttt
cttgattcagtgggtggtggtgcatggccgttcttagttggtggagtgatttgtctggtt
aattccgataacgaacgagactctagcctactaaatagacttgcagtttacactgcagta
ctcccccttagttaacctgta--ggtggtagcatcttt-ccacggttt-cgactatggga
agc------------------tctgttatc-a-tcagcctgcagaatt--agctagggta
aggatgctgtagcactgtaaggacttcttagagggacaagcggcg-ctcgcagccgcacg
aaacagagcaataacaggtctgtgatgcccttagatgtccggggccgcacgcgtgctaca
atgaagtggtcatcgtgcttaagcattcctactccgaaaggagtgggtaaccgcttgaac
ccatttcgtgatggggattgggcattgtaattattgcccatgaacgaggaattcccagta
agcgtgagtcattagcttgcgttgattacg
>A.viennensis
cggatattcctttttacatggataactgtggtaattctagagctaatacatgaacaagtg
atccaacc-tcagctt----g----------------ct--------gacggaaggatcg
catttattagtacaagaccaatgattcttat--tca--c-ctaga-accctgcttgggga
cttcggtttcc--------------ttgtaaggac-------tagcagtggggatc-tac
gcaaac--tgcttcg------------g-cat-ttgcaaagctcaagatgactctgaat-
aactgagcaaatcgtatggcctctgagccgacgatgtatccctcaagcaactgccttatc
aactttcgatggtaggttatgcgcctaccatggttgtaacgggtaacggggaatcagggt
tcggttccggagagggagcccgagaaacggctaccacatctaaggaaggcagcaggcgcg
caaattacacaatcccggcacggggatgtagtgacgaaaaataacaatacgggactctat
tgaggccccgtaattggaatgagtacaatttaaatcctttaacgaggatctattggaggg
caagtctggtgccagcagccgcggtaattccagctccaatagcgtatattaaagttgctg
cggttaaaaagctcgtagttggatttcagttcaacctatggggtccactga-tacaaggg
ttagatgggcatgttagggacct----tct-tgactgacttcggtttgcttg------ag
ttggccccg--cat-acctctttcctggtggctacttcca-tagtgttggtacag-aaat
t-gctcgatatttgctatcaatgctcttcattgagtg-ttgattcaagcgatcgagactt
ttaccttgaaaaaatcagagtgctcaaagcaggcgtaccaaacctcgaaagaggtgccta
aaaacggtatggtca---------------accatcttcac--agatgc---gtacca-t
caccttaacttgaatgatcttgcatggaataatagaataggaccttggttctatttt-gt
tggtcttaagaatccaaggtaatgattaagagggacagacgggggcatttgtattgcggc
gctagaggtgaaattcttggaccgtcgcaagacaaactacagcgaaagcatttgccaaga
atgttttcattaatcaagaacgaaagttagaggttcgaaggcgatcagataccgccctag
ttctaaccataaacgatgccaaccagcgatcattctgagtaattatttacatgactcgaa
tggaagcttccgggaaaccaaagtttttgggttccgggggaagtatggttgcaaagctga
aacttaaaggaattgacggaagggcaccaccaggagtggagcttgcggcttaatttgact
caacacgggaaaactcacccggcccggacactgagaggattgacagattgagagctcttt
cttgattcagtgggtggtggtgcatggccgttcttagttggtggagtgatttgtctggtt
aattccgataacgaacgagactctagcctactaaatagacttgcagtttacactgcagta
ctcccccttagttaacctgta--ggtggtagtatcttt-tcatggttt-cggctgtggaa
agc------------------tctgctatc-a-tcagcctgcagaatt--agctagggta
aggatgctgtagcactgtaaggacttcttagagggacaagcggcg-ctcgcagccgcacg
aaacagagcaataacaggtctgtgatgcccttagatgtccggggccgcacgcgtgctaca
atgaagtggtcatcgtgcttaagcattcctgctccgaaaggagtgggtaaccgcttgaac
ccatttcgtgatggggattgggcattgtaattattgcccatgaacgaggaattcccagta
agcgtgagtcattagcttgcgttgattacg
>T.bambusae
cggatattcttttttacatggataactgtggtaattctagagctaatacatgaacaattg
tttcaacc-acggctt----g----------------cc--------gttggaaggaatg
catttattagtacaagaccaatgattctttt--tca--c-ctggaccccctattcaatga
tttacgtcgtt--------------gttt-aggac-------cagtagtggggatc-taa
gcactt--tc-------------------gta-gtgcatttcttgtgatgactctgaat-
aactgagcaaatcgtatggcctctgagccgacgatgtatccctcaagcaactgccttatc
aactgtcgatggtaggttatgcgcctaccatggttgtaacgggtaacggggaattagggt
tcgattccggagagggagcctgagaaacggctaccacatctaaggaaggcagcaggcgcg
caaattacacaatcccagtacggggatgtagtgacgaaaaataacaatacgggactctat
tgaggccccgtaattggaatgagtacaatttaaatcctttaacgaggatctattggaggg
caagtctggtgccagcagccgcggtaattccagctccaatagcgtatattaaagttgctg
cggttaaaaagctcgtagttggatttcagtcgaacctatggggtccactga-ttaaaggg
ttagatggtgatgttaggtttct----tgc-ttg-tgactacggttgctg--------gc
ttgaacctt--cat-tcctctttcctggtggttacattca-tagtgtttagacagaaaat
t-gctcgatatttgctatcaatgctctttaccgagtg-ttgattcaagcgatcgagactt
ttaccttgaaaaaatcagagtgctcaaagcaggcgtcccaaacctcgaaagaggtgccta
aaaacggtatggtca---------------accatctata---tgatgc---gtacca-c
taccttaacttgaatgatcttgcatggaataatggaataggaccttggttctatttt-gt
tggtcttaagaatccaaggtaatgattaagagggacagacgggggcatttgtattgcggc
gctagaggtgaaattcttggaccgtcgcaagacaaactacagcgaaagcatttgccaaga
atgttttcattaatcaagaacgaaagttagaggttcgaaggcgatcagataccgccctag
ttctaaccataaacgatgccaaccagcgatcattctgagtaactaatttcatgactcgaa
tggaagcttccgggaaaccaaagtttttgggttccgggggaagtatggttgcaaagctga
aacttaaaggaattgacggaagggcaccaccaggagtggagcttgcggcttaatttgact
caacacgggaaaactcacccggcccggacactgagaggattgacagattgagagctcttt
cttgattcagtgggtggtggtgcatggccgttcttagttggtggagtgatttgtctggtt
aattccgataacgaacgagactctagcctactaaatagacttgcagtttactctgcagta
ttccgccttagtcaacctgca--agtggtagtatcttt-gaatggttt-cggctgtttaa
agc------------------tctgctgct-a-atagcttgtagaatt--ggctagggta
aggattctgtagcactgtaaggacttcttagagggacaagcggcg-ctcgcagccgcacg
aaacagagcaataacaggtctgtgatgcccttagatgtccggggccgcacgcgtgctaca
ctgaagtggtcatcgtgcatattgtttcctgctccgaaaggagtgggtaaccccttgaac
ccatttcgtgatggggattgggcattgtaattattgcccatgaacgaggaattcccagta
agcgtgagtcattagcttgcgttgattacg
>T.evansi
cggatattcttttttacatggataactgtggtaattctagagctaatacatgaacaagtg
ttccaacc-tcagctt----g----------------ct--------gacggaaggatcg
catttattagtacaagaccaatgatccttat--tca--c-ctaga-accctgttcagtga
tttcggtcgct--------------gtctaaggac-------tagcagtggggatc-taa
gcaatt--tc-------------------g-a-ttgcatttcttgtgatgactctgaat-
aactgagcaaatcgtatggcctctgagccgacgatgtatccctcaagcaactgccttatc
aactgtcgatggtaggttatgcgcctaccatggttgtaacgggtaacggggaattagggt
tcgattccggagagggagcctgagaaacggctaccacatctaaggaaggcagcaggcgcg
caaattacacaatcccagtacggggatgtagtgacgaaaaataacaatacgggactctat
tgaggccccgtaattggaatgagtacaatttaaatcctttaacgaggatctattggaggg
caagtctggtgccagcagccgcggtaattccagctccaatagcgtatattaaagttgctg
cggttaaaaagctcgtagttggatttcagtcgaacctatggggtccactga-ttaaaggg
ttagatggtgatgttaggtttct----tgc-ttg-tgtctacggatgctg--------gc
ttgaacctt--cat-tcctctttcctggtggttacattca-tagtgtttagacagaaaat
t-gctcgatatttgctatcaatgctctttaccgagtg-ttgattcaagcgatcgagactt
ttaccttgaaaaaatcagagtgctcaaagcaggcgtccaaaacctcgaaagaggtgccta
aaaacggtatggtca---------------accatctata---tgatgc---gtacca-c
taccttaacttgaatgatcttgcatggaataatggaataggaccttggttctatttt-gt
tggtcttaagaatccaaggtaatgattaagagggacagacgggggcatttgtattgcggc
gctagaggtgaaattcttggaccgtcgcaagacaaactacagcgaaagcatttgccaaga
atgttttcattaatcaagaacgaaagttagaggttcgaaggcgatcagataccgccctag
ttctaaccataaacgatgccaaccagcgatcattctgagtaactaatttcatgactcgaa
tggaagcttccgggaaaccaaagtttttgggttccgggggaagtatggttgcaaagctga
aacttaaaggaattgacggaagggcaccaccaggagtggagcttgcggcttaatttgact
caacacgggaaaactcacccggcccggacactgagaggattgacagattgagagctcttt
cttgattcagtgggtggtggtgcatggccgttcttagttggtggagtgatttgtctggtt
aattccgataacgaacgagactctagcctactaaatagacttgcagtttacactgcagta
ctcctccttagtcaacctgta--ggtggtagtatctct-tgatggttt-cgactgttaag
agc------------------tctgctgct-a-ttagcttgcagaatt--ggctagggta
aggatgctgtagcactgtaaggacttcttagagggacaagcggcg-ctcgcagccgcacg
aaacagagcaataacaggtctgtgatgcccttagatgtccggggccgcacgcgtgctaca
ctgaagtggtcatcgtgcatactgtttcctgctccgaaaggagtgggtaaccgcttgaac
ccatttcgtgatggggattgggcattgtaattattgcccatgaacgaggaattcccagta
agcgtgagtcattagcttgcgttgattacg
>T.ezoensis
cggatattcttttttacatggataactgtggtaattctagagctaatacatgaacaagtg
ttccaacc-tcagctt----g----------------ct--------gacggaaggatcg
catttattagtacaagaccaatgattcttat--tca--c-ctaga-accctgttcagtga
tttcggtcgct--------------gtctaaggac-------tagcagtggggatc-tta
gcaact--tc-------------------g-g-ttgcatttcttgtgatgactctgaat-
aactgagcaaatcgtatggcctctgagccgacgatgtatccctcaagcaactgccttatc
aactgtcgatggtaggttatgcgcctaccatggttgtaacgggtaacggggaattagggt
tcgattccggagagggagcctgagaaacggctaccacatctaaggaaggcagcaggcgcg
caaattacacaatcccagtacggggatgtagtgacgaaaaataacaatacgggactctat
tgaggccccgtaattggaatgagtacaatttaaatcctttaacgaggatctattggaggg
caagtctggtgccagcagccgcggtaattccagctccaatagcgtatattaaagttgctg
cggttaaaaagctcgtagttggatttcagtcgaacctatggggtccactga-ttaaaggg
ttagatggtgatgttaggtttct----tgc-ttg-tgtctacggatgcta--------gc
ttgaacctt--cat-tcctctttcctggtggttacattca-tagtgtttagacagaaaat
t-gctcgatatttgctatcaatgctctttaccgagtg-ttgattcaagcgatcgagactt
ttaccttgaaaaaatcagagtgctcaaagcaggcgtccaaaacctcgaaagaggtgccta
aaaacggtatggtca---------------accatctata---tgatgc---gtacca-c
taccttaacttgaatgatcttgcatggaataatggaataggaccttggttctatttt-gt
tggtcttaagaatccaaggtaatgattaagagggacagacgggggcatttgtattgcggc
gctagaggtgaaattcttggaccgtcgcaagacaaactacagcgaaagcatttgccaaga
atgttttcattaatcaagaacgaaagttagaggttcgaaggcgatcagataccgccctag
ttctaaccataaacgatgccaaccagcgatcattctgagtaactaatttcatgactcgaa
tggaagcttccgggaaaccaaagtttttgggttccgggggaagtatggttgcaaagctga
aacttaaaggaattgacggaagggcaccaccaggagtggagcttgcggcttaatttgact
caacacgggaaaactcacccggcccggacactgagaggattgacagattgagagctcttt
cttgattcagtgggtggtggtgcatggccgttcttagttggtggagtgatttgtctggtt
aattccgataacgaacgagactctagcctactaaatagacttgcagtttacactgcagta
ctcccccttagtcaacctgtg--ggtggtagtatctct-tgatggttt-cggctgttgag
ggc------------------tctgctgct-a-ttagcctgcagaatt--ggctagggta
aggatgctgtagcactgtaaggacttcttagagggacaagcggcg-ctcgcagccgcacg
aaacagagcaataacaggtctgtgatgcccttagatgtccggggccgcacgcgtgctaca
ctgaagtggtcatcgtgcatactgtttcctgctccgaaaggagtgggtaaccgcttgaac
ccatttcgtgatggggattgggcattgtaattattgcccatgaacgaggaattcccagta
agcgtgagtcattagcttgcgttgattacg
>T.huhhotensis
cggatattcttttttacatggataactgtggtaattctagagctaatacatgaacaagtg
ttccaacc-tcagctt----g----------------ct--------gacggaaggatcg
catttattagtacaagaccaatgattcttat--tca--c-ctaga-accctgttcagtga
tttcggtcgct--------------gtctaaggac-------tagcagtggggatc-tta
gcaatt--tc-------------------g-a-ttgcatttcttgtgatgactctgaat-
aactgagcaaatcgtatggcctctgagccgacgatgtatccctcaagcaactgccttatc
aactgtcgatggtaggttatgcgcctaccatggttgtaacgggtaacggggaattagggt
tcgattccggagagggagcctgagaaacggctaccacatctaaggaaggcagcaggcgcg
caaattacacaatcccagtacggggatgtagtgacgaaaaataacaatacgggactctat
tgaggccccgtaattggaatgagtacaatttaaatcctttaacgaggatctattggaggg
caagtctggtgccagcagccgcggtaattccagctccaatagcgtatattaaagttgctg
cggttaaaaagctcgtagttggatttcagtcgaacctatggggtccactga-ttaaaggg
ttagatggtgatgttaggtttct----tgc-ttg-tgtctacggatgcta--------gc
ttgaacctt--cat-tcctctttcctggtggttacattca-tagtgtttagacagaaaat
t-gctcgatatttgctatcaatgctctttaccgagtg-ttgattcaagcgatcgagactt
ttaccttgaaaaaatcagagtgctcaaagcaggcgtccaaaacctcgaaagaggtgccta
aaaacggtatggtca---------------accatctata---tgatgc---gtacca-c
taccttaacttgaatgatcttgcatggaataatggaataggaccttggttctatttt-gt
tggtcttaagaatccaaggtaatgattaagagggacagacgggggcatttgtattgcggc
gctagaggtgaaattcttggaccgtcgcaagacaaactacagcgaaagcatttgccaaga
atgttttcattaatcaagaacgaaagttagaggttcgaaggcgatcagataccgccctag
ttctaaccataaacgatgccaaccagcgatcattctgagtaactaatttcatgactcgaa
tggaagcttccgggaaaccaaagtttttgggttccgggggaagtatggttgcaaagctga
aacttaaaggaattgacggaagggcaccaccaggagtggagcttgcggcttaatttgact
caacacgggaaaactcacccggcccggacactgagaggattgacagattgagagctcttt
cttgattcagtgggtggtggtgcatggccgttcttagttggtggagtgatttgtctggtt
aattccgataacgaacgagactctagcctactaaatagacttgcagtttacactgcagta
ctcccccttagtcaacctgtg--ggtggtagtatctct-tgatggttt-cggctgttgag
ggc------------------tctgctgct-a-ttagcctgcagaatt--ggctagggta
aggatgctgtagcactgtaaggacttcttagagggacaagcggcg-ctcgcagccgcacg
aaacagagcaataacaggtctgtgatgcccttagatgtccggggccgcacgcgtgctaca
ctgaagtggtcatcgtgcatactgtttcctgctccgaaaggagtgggtaaccgcttgaac
ccatttcgtgatggggattgggcattgtaattattgcccatgaacgaggaattcccagta
agcgtgagtcattagcttgcgttgattacg
>T.kanzawai
cggatattcttttttacatggataactgtggtaattctagagctaatacatgaacaagtg
ttccaacc-tcagctt----g----------------ct--------gacggaaggatcg
catttattagtacaagaccaatgattcttat--tca--c-ctaga-accctgttcagtga
tttcggtcgct--------------gtctaaggac-------tagcagtggggatc-tta
gcaact--tc-------------------g-g-ttgcatttcttgtgatgactctgaat-
aactgagcaaatcgtatggcctctgagccgacgatgtatccctcaagcaactgccttatc
aactgtcgatggtaggttatgcgcctaccatggttgtaacgggtaacggggaattagggt
tcgattccggagagggagcctgagaaacggctaccacatctaaggaaggcagcaggcgcg
caaattacacaatcccagtacggggatgtagtgacgaaaaataacaatacgggactctat
tgaggccccgtaattggaatgagtacaatttaaatcctttaacgaggatctattggaggg
caagtctggtgccagcagccgcggtaattccagctccaatagcgtatattaaagttgctg
cggttaaaaagctcgtagttggatttcagtcgaacctatggggtccactga-ttaaaggg
ttagatggtgatgttaggtttct----tgc-ttg-tgtctacggatgcta--------gc
ttgaacctt--cat-tcctctttcctggtggttacattca-tagtgtttagacagaaaat
t-gctcgatatttgctatcaatgctctttaccgagtg-ttgattcaagcgatcgagactt
ttaccttgaaaaaatcagagtgctcaaagcaggcgtccaaaacctcgaaagaggtgccta
aaaacggtatggtca---------------accatctata---tgatgc---gtacca-c
taccttaacttgaatgatcttgcatggaataatggaataggaccttggttctatttt-gt
tggtcttaagaatccaaggtaatgattaagagggacagacgggggcatttgtattgcggc
gctagaggtgaaattcttggaccgtcgcaagacaaactacagcgaaagcatttgccaaga
atgttttcattaatcaagaacgaaagttagaggttcgaaggcgatcagataccgccctag
ttctaaccataaacgatgccaaccagcgatcattctgagtaactaatttcatgactcgaa
tggaagcttccgggaaaccaaagtttttgggttccgggggaagtatggttgcaaagctga
aacttaaaggaattgacggaagggcaccaccaggagtggagcttgcggcttaatttgact
caacacgggaaaactcacccggcccggacactgagaggattgacagattgagagctcttt
cttgattcagtgggtggtggtgcatggccgttcttagttggtggagtgatttgtctggtt
aattccgataacgaacgagactctagcctactaaatagacttgcagtttacactgcagta
ctcccccttagtcaacctgtg--ggtggtagtatctct-tgatggttt-cggctgttgag
ggc------------------tctgctgct-a-ttagcctacagaatt--ggctagggta
aggatgctgtagcactgtaaggacttcttagagggacaagcggcg-ctcgcagccgcacg
aaacagagcaataacaggtctgtgatgcccttagatgtccggggccgcacgcgtgctaca
ctgaagtggtcatcgtgcatactgtttcctgctccgaaaggagtgggtaaccgcttgaac
ccatttcgtgatggggattgggcattgtaattattgcccatgaacgaggaattcccagta
agcgtgagtcattagcttgcgttgattacg
>T.lombardinii
cggatattcttttttacatggataactgtggtaattctagagctaatacatgaacaagtg
ttccaacc-tcagctt----g----------------ct--------gacggaaggatcg
catttattagtacaagaccaatgattcttat--tca--c-ctaga-accctgttcagtga
tttcggtcgct--------------gtctaaggac-------tagcagtggggatc-ttc
gcaatt--tc-------------------gta-ttgcatttcttgtgatgactctgaat-
aactgagcaaatcgtatggcctctgagccgacgatgtatccctcaagcaactgccttatc
aactgtcgatggtaggttatgcgcctaccatggttgtaacgggtaacggggaattagggt
tcgattccggagagggagcctgagaaacggctaccacatctaaggaaggcagcaggcgcg
caaattacacaatcccagtacggggatgtagtgacgaaaaataacaatacgggactctat
tgaggccccgtaattggaatgagtacaatttaaatcctttaacgaggatctattggaggg
caagtctggtgccagcagccgcggtaattccagctccaatagcgtatattaaagttgctg
cggttaaaaagctcgtagttggatttcagtcgaacctatggggtccactga-ttaaaggg
ttagatggtgatgttaggtttct----tgc-ttg-tggctaaggttgcta--------gc
ttgaacctt--cat-tcctctttcctggtggttacattca-tagtgtttagacagaaaat
t-gctcgatatttgctatcaatgctctttaccgagtg-ttgattcaagcgatcgagactt
ttaccttgaaaaaatcagagtgctcaaagcaggcgtccaaaacctcgaaagaggtgccta
aaaacggtatggtca---------------accatcttta---tgatgc---gtacca-c
taccttaacttgaatgatcttgcatggaataatggaataggaccttggttctatttt-gt
tggtcttaagaatccaaggtaatgattaagagggacagacgggggcatttgtattgcggc
gctagaggtgaaattcttggaccgtcgcaagacaaactacagcgaaagcatttgccaaga
atgttttcattaatcaagaacgaaagttagaggttcgaaggcgatcagataccgccctag
ttctaaccataaacgatgccaaccagcgatcattctgagtaactaatttcatgactcgaa
tggaagcttccgggaaaccaaagtttttgggttccgggggaagtatggttgcaaagctga
aacttaaaggaattgacggaagggcaccaccaggagtggagcttgcggcttaatttgact
caacacgggaaaactcacccggcccggacactgagaggattgacagattgagagctcttt
cttgattcagtgggtggtggtgcatggccgttcttagttggtggagtgatttgtctggtt
aattccgataacgaacgagactctagcctactaaatagacttgcagtttacactgcagta
ctcccccttagtcaacctgta--ggtggtagtatctct-tggtggctt-cggctattaag
ggc------------------tctgctgct-a-ttagcctgcagaatt--ggctagggta
aggatgctgtagcattgcaaggacttcttagagggacaagcggcg-ctcgcagccgcacg
aaacagagcaataacaggtctgtgatgcccttagatgtccggggccgcacgcgtgctaca
ctgaagtggtcatcgtgcatactgtttcctgctccgaaaggagtgggtaaccgcttgaac
ccatttcgtgatggggattgggcattgtaattattgcccatgaacgaggaattcccagta
agcgtgagtcattagcttgcgttgattacg
>T.ludeni
cggatattcttttttacatggataactgtggtaattctagagctaatacatgaacaagtg
ttccaacc-tcagctt----g----------------ct--------gacggaaggatcg
catttattagtacaagaccaatgattcttat--tca--c-ctaga-accctgttcagtga
tttcggtcgct--------------gtctaaggac-------tagcagtggggatc-taa
gcaatt--tc-------------------g-a-ttgcatttcttgtgatgactctgaat-
aactgagcaaatcgtatggcctctgagccgacgatgtatccctcaagcaactgccttatc
aactgtcgatggtaggttatgcgcctaccatggttgtaacgggtaacggggaattagggt
tcgattccggagagggagcctgagaaacggctaccacatctaaggaaggcagcaggcgcg
caaattacacaatcccagtacggggatgtagtgacgaaaaataacaatacgggactctat
tgaggccccgtaattggaatgagtacaatttaaatcctttaacgaggatctattggaggg
caagtctggtgccagcagccgcggtaattccagctccaatagcgtatattaaagttgctg
cggttaaaaagctcgtagttggatttcagtcgaacctatggggtccactga-ttaaaggg
ttagatggtgatgttaggtttct----tgc-ttg-tgtctacggatgctt--------gc
ttgaatctt--cat-tcctctttcctggtggttacattca-tagtgtttagacagaaaat
t-gctcgatatttgctatcaatgctctttaccgagtg-ttgattcaagcgatcgagactt
ttaccttgaaaaaatcagagtgctcaaagcaggcgtccaaagcctcgaaagaggtgccta
aaaacggtatggtca---------------accatctata---tgatgc---gtacca-c
taccttaacttgaatgatcttgcatggaataatggaataggaccttggttctatttt-gt
tggtcttaagaatccaaggtaatgattaagagggacagacgggggcatttgtattgcggc
gctagaggtgaaattcttggaccgtcgcaagacaaactacagcgaaagcatttgccaaga
atgttttcattaatcaagaacgaaagttagaggttcgaaggcgatcagataccgccctag
ttctaaccataaacgatgccaaccagcgatcattctgagtaactaatttcatgactcgaa
tggaagcttccgggaaaccaaagtttttgggttccgggggaagtatggttgcaaagctga
aacttaaaggaattgacggaagggcaccaccaggagtggagcttgcggcttaatttgact
caacacgggaaaactcacccggcccggacactgagaggattgacagattgagagctcttt
cttgattcagtgggtggtggtgcatggccgttcttagttggtggagtgatttgtctggtt
aattccgataacgaacgagactctagcctactaaatagacttgcagtttacactgcagta
ctcccccttagtcaacctgta--ggtggtagtatctct-tgatggttt-cggctgttgag
agc------------------tctgctgct-a-ttagcttgcagaatt--ggctagggta
aggatgctgtagcactgtaaggacttcttagagggacaagcggcg-ctcgcagccgcacg
aaacagagcaataacaggtctgtgatgcccttagatgtccggggccgcacgcgtgctaca
ctgaagtggtcatcgtgcatactgtttcctgctccgaaaggagtgggtaaccgcttgaac
ccatttcgtgatggggattgggcattgtaattattgcccatgaacgaggaattcccagta
agcgtgagtcattagcttgcgttgattacg
>T.macfarlanei
cggatattcttttttacatggataactgtggtaattctagagctaatacatgaacaagtg
ttccaacc-tcggctt----g----------------cc--------gatggaaggatcg
catttattagtacaagaccaatgattcttat--tca--c-ctaga-accctgttcagtga
tttcggtcgct--------------gtctaaggac-------tagcagtggggatc-tta
gcaatt--tc-------------------gta-ttgcatttcttgtgatgactctgaat-
aactgagcaaatcgtatggcctctgagccgacgatgtatccctcaagcaactgccttatc
aactgtcgatggtaggttatgcgcctaccatggttgtaacgggtaacggggaattagggt
tcgattccggagagggagcctgagaaacggctaccacatctaaggaaggcagcaggcgcg
caaattacacaatcccagtacggggatgtagtgacgaaaaataacaatacgggactctat
tgaggccccgtaattggaatgagtacaatttaaatcctttaacgaggatctattggaggg
caagtctggtgccagcagccgcggtaattccagctccaatagcgtatattaaagttgctg
cggttaaaaagctcgtagttggatttcagtcgaacctatggggtccactga-ttaaaggg
ttagatggtgatgttaggtttct----tgc-ttg-tggccacggttgcta--------gc
ttgaacctt--cat-tcctctttcctggtggttacattca-tagtgtttagacagaaaat
t-gctcgatatttgctatcaatgcccttaaccgagtg-ttgattcaagcgatcgagactt
ttaccttgaaaaaatcagagtgctcaaagcaggcgtccaaaacctcgaaagaggtgccta
aaaacggtatggtca---------------accatctata---tgatgc---gtacca-c
taccttaacttgaatgatcttgcatggaataatggaataggaccttggttctatttt-gt
tggtcttaagaatccaaggtaatgattaagagggacagacgggggcatttgtattgcggc
gctagaggtgaaattcttggaccgtcgcaagacaaactacagcgaaagcatttgccaaga
atgttttcattaatcaagaacgaaagttagaggttcgaaggcgatcagataccgccctag
ttctaaccataaacgatgccaaccagcgatcattctgagtaactaatttcatgactcgaa
tggaagcttccgggaaaccaaagtttttgggttccgggggaagtatggttgcaaagctga
aacttaaaggaattgacggaagggcaccaccaggagtggagcttgcggcttaatttgact
caacacgggaaaactcacccggcccggacactgagaggattgacagattgagagctcttt
cttgattcagtgggtggtggtgcatggccgttcttagttggtggagtgatttgtctggtt
aattccgataacgaacgagactctagcctactaaatagacttgcagtttacactgcagta
ctcccccttagtcaacctgcg--ggtagtggtatctca-ggatggttt-cggctgttctg
agc------------------tctgctact-a-ttagcccgtagaatt--ggctatggta
aggaatctgtggcactgtaaggacttcttagagggacaagcggcg-ctcgcagccgcacg
aaacagagcaataacaggtctgtgatgcccttagatgtccggggccgcacgcgtgctaca
ctgaagtggtcatcgtgcatactgtttcctgctccgaaaggagtgggtaaccgcttgaac
ccatttcgtgatggggattgggcattgtaattattgcccatgaacgaggaattcccagta
agcgtgagtcattagcttgcgttgattacg
>T.merganser
cggatattcttttttacatggataactgtggtaattctagagctaatacatgaacaagtg
ttccaacc-tcagctt----g----------------ct--------gacggaaggatcg
catttattagtacaagaccaatgattcttat--tca--c-ctaga-accctgttcagtga
tttcggtcgct--------------gtctaaggac-------tagcagtggggatc-ttc
gcaatt--tc-------------------g-a-ttgcaattcttgtgatgactctgaat-
aactgagcaaatcgtatggcctctgagccgacgatgtatccctcaagcaactgccttatc
aactgtcgatggtaggttatgcgcctaccatggttgtaacgggtaacggggaattagggt
tcgattccggagagggagcctgagaaacggctaccacatctaaggaaggcagcaggcgcg
caaattacacaatcccagtacggggatgtagtgacgaaaaataacaatacgggactctat
tgaggccccgtaattggaatgagtacaatttaaatcctttaacgaggatctattggaggg
caagtctggtgccagcagccgcggtaattccagctccaatagcgtatattaaagttgctg
cggttaaaaagctcgtagttggatttcagtcgaacctatggggtccactga-ttaaaggg
ttagatggtgatgttaggtttct----tgc-ttg-tgtctacggatgctt--------gc
ttgaacctt--cat-tcctctttcctggtggttacattca-tagtgtttagacagaaaat
t-gctcgatatttgctatcaatgctcttcaccgagtg-ttgattcaagcgatcgagactt
ttaccttgaaaaaatcagagtgctcaaagcaggcgtccaaaacctcgaaagaggtgccta
aaaacggtatggtca---------------accatctata---tgatgc---gtacca-c
taccttaacttgaatgatcttgcatggaataatggaataggaccttggttctatttt-gt
tggtcttaagaatccaaggtaatgattaagagggacagacgggggcatttgtattgcggc
gctagaggtgaaattcttggaccgtcgcaagacaaactacagcgaaagcatttgccaaga
atgttttcattaatcaagaacgaaagttagaggttcgaaggcgatcagataccgccctag
ttctaaccataaacgatgccaaccagcgatcattctgagtaactaatttcatgactcgaa
tggaagcttccgggaaaccaaagtttttgggttccgggggaagtatggttgcaaagctga
aacttaaaggaattgacggaagggcaccaccaggagtggagcttgcggcttaatttgact
caacacgggaaaactcacccggcccggacactgagaggattgacagattgagagctcttt
cttgattcagtgggtggtggtgcatggccgttcttagttggtggagtgatttgtctggtt
aattccgataacgaacgagactctagcctactaaatagacttgcagtttacactgcagta
ctcccccttagtcaacctgaa--ggtggtagtatcctt-tgatggttt-cggctgtcttg
ggc------------------tctgctgct-a-ttagccttcagaatt--ggctagggta
aggatgctgtagcactgtaaggacttcttagagggacaagcggcg-ctcgcagccgcacg
aaacagagcaataacaggtctgtgatgcccttagatgtccggggccgcacgcgtgctaca
ctgaagtggtcatcgtgcatactgtttcctgctccgaaaggagtgggtaaccgcttgaac
ccatttcgtgatggggattgggcattgtaattattgcccatgaacgaggaattcccagta
agcgtgagtcattagcttgcgttgattacg
>T.misumaiensis
cggatattcttttttacatggataactgtggtaattctagagctaatacatgaacaagtg
ttccaacc-tcagctt----g----------------ct--------gacggaaggatcg
catttattagtacaagaccaatgattcttat--tca--c-ctaga-accctgttcagtga
tttcggtcgct--------------gtctaaggac-------tagcagtggggatc-tta
gcaatt--tc-------------------g-a-ttgcatttcttgtgatgactctgaat-
aactgagcaaatcgtatggcctctgagccgacgatgtatccctcaagcaactgccttatc
aactgtcgatggtaggttatgcgcctaccatggttgtaacgggtaacggggaattagggt
tcgattccggagagggagcctgagaaacggctaccacatctaaggaaggcagcaggcgcg
caaattacacaatcccagtacggggatgtagtgacgaaaaataacaatacgggactctat
tgaggccccgtaattggaatgagtacaatttaaatcctttaacgaggatctattggaggg
caagtctggtgccagcagccgcggtaattccagctccaatagcgtatattaaagttgctg
cggttaaaaagctcgtagttggatttcagtcgaacctatggggtccactga-ttaaaggg
ttagatggtgatgttaggtttct----tgc-ttg-tgtctacggatgctg--------gc
ttgaacctt--cat-tcctctttcctggtggttacattca-tagtgtttagacagaaaat
t-gctcgatatttgctatcaatgctctttaccgagtg-ttgattcaagcgatcgagactt
ttaccttgaaaaaatcagagtgctcaaagcaggcgtccaaaacctcgaaagaggtgccta
aaaacggtatggtca---------------accatctata---tgatgc---gtacca-c
taccttaacttgaatgatcttgcatggaataatggaataggaccttggttctatttt-gt
tggtcttaagaatccaaggtaatgattaagagggacagacgggggcatttgtattgcggc
gctagaggtgaaattcttggaccgtcgcaagacaaactacagcgaaagcatttgccaaga
atgttttcattaatcaagaacgaaagttagaggttcgaaggcgatcagataccgccctag
ttctaaccataaacgatgccaaccagcgatcattctgagtaactaatttcatgactcgaa
tggaagcttccgggaaaccaaagtttttgggttccgggggaagtatggttgcaaagctga
aacttaaaggaattgacggaagggcaccaccaggagtggagcttgcggcttaatttgact
caacacgggaaaactcacccggcccggacactgagaggattgacagattgagagctcttt
cttgattcagtgggtggtggtgcatggccgttcttagttggtggagtgatttgtctggtt
aattccgataacgaacgagactctagcctactaaatagacttgcagtttacactgcagta
ctcccccttagtcaacctgtg--ggtggtagtatctct-tgatggttt-cggctgttgag
ggc------------------tctgctact-a-ttagcctgcagaatt--ggctagggta
aggatgctgtagcactgtaaggacttcttagagggacaagcggcg-ctcgcagccgcacg
aaacagagcaataacaggtctgtgatgcccttagatgtccggggccgcacgcgtgctaca
ctgaagtggtcatcgtgcatactgtttcctgctccgaaaggagtgggtaaccgcttgaac
ccatttcgtgatggggattgggcattgtaattattgcccatgaacgaggaattcccagta
agcgtgagtcattagcttgcgttgattacg
>T.neocaledonicus
cggatattcttttttacatggataactgtggtaattctagagctaatacatgaacaagtg
ttccaacc-tcagctt----g----------------ct--------gacggaaggatcg
catttattagtacaagaccaatgattcttat--tca--c-ctaga-accctgttcagtga
tttcggtcgct--------------gtctaaggac-------tagcagtggggatc-ttc
gcaatt--tc-------------------gta-ttgcatttcttgtgatgactctgaat-
aactgagcaaatcgtatggcctctgagccgacgatgtatccctcaagcaactgccttatc
aactgtcgatggtaggttatgcgcctaccatggttgtaacgggtaacggggaattagggt
tcgattccggagagggagcctgagaaacggctaccacatctaaggaaggcagcaggcgcg
caaattacacaatcccagtacggggatgtagtgacgaaaaataacaatacgggactctat
tgaggccccgtaattggaatgagtacaatttaaatcctttaacgaggatctattggaggg
caagtctggtgccagcagccgcggtaattccagctccaatagcgtatattaaagttgctg
cggttaaaaagctcgtagttggatttcagtcgaacctatggggtccactga-ttaaaggg
ttagatggtgatgttaggtttct----tgc-ttg-tggctacggttgcta--------gc
ttgaacctt--cat-tcctctttcctggtggttacattca-tagtgtttagacagaaaat
t-gctcgatatttgctatcaatgctctttaccgagtg-ttgattcaagcgatcgagactt
ttaccttgaaaaaatcagagtgctcaaagcaggcgtccaaaacctcgaaagaggtgccta
aaaacggtatggtca---------------accatctata---tgatgc---gtacca-c
taccttaacttgaatgatcttgcatggaataatggaataggaccttggttctatttt-gt
tggtcttaagaatccaaggtaatgattaagagggacagacgggggcatttgtattgcggc
gctagaggtgaaattcttggaccgtcgcaagacaaactacagcgaaagcatttgccaaga
atgttttcattaatcaagaacgaaagttagaggttcgaaggcgatcagataccgccctag
ttctaaccataaacgatgccaaccagcgatcattctgagtaactaatttcatgactcgaa
tggaagcttccgggaaaccaaagtttttgggttccgggggaagtatggttgcaaagctga
aacttaaaggaattgacggaagggcaccaccaggagtggagcttgcggcttaatttgact
caacacgggaaaactcacccggcccggacactgagaggattgacagattgagagctcttt
cttgattcagtgggtggtggtgcatggccgttcttagttggtggagtgatttgtctggtt
aattccgataacgaacgagactctagcctactaaatagacttgcagtttacactgcagta
ctcccccttagtcaacctgtg--ggtggtagtatctct-tgatggttt-cggctgttgag
ggc------------------tctgctgct-a-ttagctctcagaatt--ggctagggta
aggatgctgtagcactgtaaggacttcttagagggacaagcggcg-ctcgcagccgcacg
aaacagagcaataacaggtctgtgatgcccttagatgtccggggccgcacgcgtgctaca
ctgaagtggtcatcgtgcatactgtttcctgctccgaaaggagtgggtaaccgcttgaac
ccatttcgtgatggggattgggcattgtaattattgcccatgaacgaggaattcccagta
agcgtgagtcattagcttgcgttgattacg
>T.okinawanus
cggatattcttttttacatggataactgtggtaattctagagctaatacatgaacaagtg
ttccaacc-tcagctt----g----------------ct--------gatggaaggatcg
catttattagtacaagaccaatgattcttat--tca--c-ctaga-accctgttcagtga
tttcggtcgct--------------gtctaaggac-------tagcagtggggatc-ttc
gcaatt--tt-------------------ata-ttgcatttcttgtgatgactctgaat-
aactgagcaaatcgtatggcctctgagccgacgatgtatccctcaagcaactgccttatc
aactgtcgatggtaggttatgcgcctaccatggttgtaacgggtaacggggaattagggt
tcgattccggagagggagcccgagaaacggctaccacatctaaggaaggcagcaggcgcg
caaattacacaatcccagtacggggatgtagtgacgaaaaataacaatacgggactctat
tgaggccccgtaattggaatgagtacaatttaaatcctttaacgaggatctattggaggg
caagtctggtgccagcagccgcggtaattccagctccaatagcgtatattaaagttgctg
cggttaaaaagctcgtagttggatttcagtcgaacctatggggtccactga-ttaaaggg
atagatggtaatgttaggtttat----tgc-ttg-tgactacggttgctg--------gc
ttgaatctt--cat-tcctctttcctggtggttacattca-tagtgtttagacagaaaat
t-gctcgatatttgctatcaatgctctttaccgagtg-ttgattcaagcgatcgagactt
ttaccttgaaaaaatcagagtgctcaaagcaggcgtccaaaacctcgaaagaggtgccta
aaaacggtatggtca---------------accatctata---tgatgc---gtacca-c
taccttaacttgaatgatcttgcatggaataatggaataggaccttggttctatttt-gt
tggtcttaagaatccaaggtaatgattaagagggacagacgggggcatttgtattgcggc
gctagaggtgaaattcttggaccgtcgcaagacaaactacagcgaaagcatttgccaaga
atgttttcattaatcaagaacgaaagttagaggttcgaaggcgatcagataccgccctag
ttctaaccataaacgatgccaaccagcgatcattctgagtaactaatttcatgactcgaa
tggaagcttccgggaaaccaaagtttttgggttccgggggaagtatggttgcaaagctga
aacttaaaggaattgacggaagggcaccaccaggagtggagcttgcggcttaatttgact
caacacgggaaaactcacccggcccggacactgagaggattgacagattgagagctcttt
cttgattcagtgggtggtggtgcatggccgttcttagttggtggagtgatttgtctggtt
aattccgataacgaacgagactctagcctactaaatagacttgcagtttacactgcagta
ctcccccttagtcaacctgcg--ggtggtagtatccct-ttatggttt-cggctgtaagg
ggc------------------tctgctact-a-ttagccttcagaatt--ggctagggta
aggatgctgtggcactgtaaggacttcttagagggacaagcggcg-ctcgcagccgcacg
aaacagagcaataacaggtctgtgatgcccttagatgtccggggccgcacgcgtgctaca
ctgaagtggtcatcgtgcatactgtttcctgctccgaaaggagtgggtaaccgcttgaac
ccatttcgtgatggggattgggcattgtaattattgcccatgaacgaggaattcccagta
agcgtgagtcattagcttgcgttgattacg
>T.parakanzawai
cggatattcttttttacatggataactgtggtaattctagagctaatacatgaacaagtg
ttccaacc-tcagctt----g----------------ct--------gacggaaggatcg
catttattagtacaagaccaatgattcttat--tca--c-ctaga-accctgttcagtga
tttcggtcgct--------------gtctaaggac-------tagcagtggggatc-tta
gcaact--tc-------------------g-g-ttgcatttcttgtgatgactctgaat-
aactgagcaaatcgtatggcctctgagccgacgatgtatccctcaagcaactgccttatc
aactgtcgatggtaggttatgcgcctaccatggttgtaacgggtaacggggaattagggt
tcgattccggagagggagcctgagaaacggctaccacatctaaggaaggcagcaggcgcg
caaattacacaatcccagtacggggatgtagtgacgaaaaataacaatacgggactctat
tgaggccccgtaattggaatgagtacaatttaaatcctttaacgaggatctattggaggg
caagtctggtgccagcagccgcggtaattccagctccaatagcgtatattaaagttgctg
cggttaaaaagctcgtagttggatttcagtcgaacctatggggtccactga-ttaaaggg
ttagatggtgatgttaggtttct----tgc-ttg-tgtctacggatgcta--------gc
ttgaacctt--cat-tcctctttcctggtggttacattca-tagtgtttagacagaaaat
t-gctcgatatttgctatcaatgctctttaccgagtg-ttgattcaagcgatcgagactt
ttaccttgaaaaaatcagagtgctcaaagcaggcgtccaaaacctcgaaagaggtgccta
aaaacggtatggtca---------------accatctata---tgatgc---gtacca-c
taccttaacttgaatgatcttgcatggaataatggaataggaccttggttctatttt-gt
tggtcttaagaatccaaggtaatgattaagagggacagacgggggcatttgtattgcggc
gctagaggtgaaattcttggaccgtcgcaagacaaactacagcgaaagcatttgccaaga
atgttttcattaatcaagaacgaaagttagaggttcgaaggcgatcagataccgccctag
ttctaaccataaacgatgccaaccagcgatcattctgagtaactaatttcatgactcgaa
tggaagcttccgggaaaccaaagtttttgggttccgggggaagtatggttgcaaagctga
aacttaaaggaattgacggaagggcaccaccaggagtggagcttgcggcttaatttgact
caacacgggaaaactcacccggcccggacactgagaggattgacagattgagagctcttt
cttgattcagtgggtggtggtgcatggccgttcttagttggtggagtgatttgtctggtt
aattccgataacgaacgagactctagcctactaaatagacttgcagtttacactgcagta
ctcccccttagtcaacctgtg--ggtggtagtatctct-tgatggttt-cggctgttgag
ggc------------------tctgctgct-a-ttagcctgcagaatt--ggctagggta
aggatgctgtagcactgtaaggacttcttagagggacaagcggcg-ctcgcagccgcacg
aaacagagcaataacaggtctgtgatgcccttagatgtccggggccgcacgcgtgctaca
ctgaagtggtcatcgtgcatactgtttcctgctccgaaaggagtgggtaaccgcttgaac
ccatttcgtgatggggattgggcattgtaattattgcccatgaacgaggaattcccagta
agcgtgagtcattagcttgcgttgattacg
>T.phaselus
cggatattcttttttacatggataactgtggtaattctagagctaatacatgaacaagtg
ttccaacc-tcagctt----g----------------ct--------gatggaaggatcg
catttattagtacaagaccaatgattcttat--tca--c-ctaga-accctgttcagtga
tttcggtcgct--------------gtctaaggac-------tagcagtggggatc-tta
gcaact--cc-------------------g-g-ttgcatttcttgtgatgactctgaat-
aactgagcaaatcgtatggcctctgagccgacgatgtatccctcaagcaactgccttatc
aactgtcgatggtaggttatgcgcctaccatggttgtaacgggtaacggggaattagggt
tcgattccggagagggagcctgagaaacggctaccacatctaaggaaggcagcaggcgcg
caaattacacaatcccagtacggggatgtagtgacgaaaaataacaatacgggactctat
tgaggccccgtaattggaatgagtacaatttaaatcctttaacgaggatctattggaggg
caagtctggtgccagcagccgcggtaattccagctccaatagcgtatattaaagttgctg
cggttaaaaagctcgtagttggatttcagtcgaacctatggggtccactga-ttaaaggg
ttagatggtgatgttaggtttct----tgc-ttg-tgtctacggatgctg--------gc
ttgaacctt--cat-tcctctttcctggtggttacattca-tagtgtttagacagaaaat
t-gctcgatatttgctatcaatgctctttaccgagtg-ttgattcaagcgatcgagactt
ttaccttgaaaaaatcagagtgctcaaagcaggcgtccaaaacctcgaaagaggtgccta
aaaacggtatggtca---------------accatctata---tgatgc---gtacca-c
taccttaacttgaatgatcttgcatggaataatggaataggaccttggttctatttt-gt
tggtcttaagaatccaaggtaatgattaagagggacagacgggggcatttgtattgcggc
gctagaggtgaaattcttggaccgtcgcaagacaaactacagcgaaagcatttgccaaga
atgttttcattaatcaagaacgaaagttagaggttcgaaggcgatcagataccgccctag
ttctaaccataaacgatgccaaccagcgatcattctgagtaactaatttcatgactcgaa
tggaagcttccgggaaaccaaagtttttgggttccgggggaagtatggttgcaaagctga
aacttaaaggaattgacggaagggcaccaccaggagtggagcttgcggcttaatttgact
caacacgggaaaactcacccggcccggacactgagaggattgacagattgagagctcttt
cttgattcagtgggtggtggtgcatggccgttcttagttggtggagtgatttgtctggtt
aattccgataacgaacgagactctagcctactaaatagacttgcagtttacactgcagta
ctcccccttagtcaacctgtg--ggtggtagtatctct-tgatggttt-cggctgtcaag
ggc------------------tctgctgct-a-ttagcctgcagaatt--ggctgtggta
aggatgctgtagcactgtaaggacttcttagagggacaagcggcg-ctcgcagccgcacg
aaacagagcaataacaggtctgtgatgcccttagatgtccggggccgcacgcgtgctaca
ctgaagtggtcatcgtgcatactgtttcctgctccgaaaggagtgggtaaccgcttgaac
ccatttcgtgatggggattgggcattgtaattattgcccatgaacgaggaattcccagta
agcgtgagtcattagcttgcgttgattacg
>T.piercei
cggatattcttttttacatggataactgtggtaattctagagctaatacatgaacaagtg
ttccaacc-tcagctt----g----------------ct--------gacggaaggatcg
catttattagtacaagaccaatgattcttat--tca--c-ctaga-accctgttcagtga
tttcggtcgct--------------gtctaaggac-------tagcagtggggatc-tta
gcaatt--tc-------------------g-a-ttgcatttcttgtgatgactctgaat-
aactgagcaaatcgtatggcctctgagccgacgatgtatccctcaagcaactgccttatc
aactgtcgatggtaggttatgcgcctaccatggttgtaacgggtaacggggaattagggt
tcgattccggagagggagcctgagaaacggctaccacatctaaggaaggcagcaggcgcg
caaattacacaatcccagtacggggatgtagtgacgaaaaataacaatacgggactctat
tgaggccccgtaattggaatgagtacaatttaaatcctttaacgaggatctattggaggg
caagtctggtgccagcagccgcggtaattccagctccaatagcgtatattaaagttgctg
cggttaaaaagctcgtagttggatttcagtcgaacctatggggtccactga-ttaaaggg
ttagatggtgatgttaggtttct----tgc-ttg-tgtctaaggatgcta--------gc
ttgaacctt--cat-tcctctttcctggtggttacattca-tagtgtttagacagaaaat
t-gctcgatatttgctatcaatgctctttaccgagtg-ttgattcaagcgatcgagactt
ttaccttgaaaaaatcagagtgctcaaagcaggcgtccaaaacctcgaaagaggtgccta
aaaacggtatggtca---------------accatctata---tgatgc---gtacca-c
taccttaacttgaatgatcttgcatggaataatggaataggaccttggttctatttt-gt
tggtcttaagaatccaaggtaatgattaagagggacagacgggggcatttgtattgcggc
gctagaggtgaaattcttggaccgtcgcaagacaaactacagcgaaagcatttgccaaga
atgttttcattaatcaagaacgaaagttagaggttcgaaggcgatcagataccgccctag
ttctaaccataaacgatgccaaccagcgatcattctgagtaactaatttcatgactcgaa
tggaagcttccgggaaaccaaagtttttgggttccgggggaagtatggttgcaaagctga
aacttaaaggaattgacggaagggcaccaccaggagtggagcttgcggcttaatttgact
caacacgggaaaactcacccggcccggacactgagaggattgacagattgagagctcttt
cttgattcagtgggtggtggtgcatggccgttcttagttggtggagtgatttgtctggtt
aattccgataacgaacgagactctagcctactaaatagacttgcagtttacactgcagta
ctcccccttagtcaacctgta--ggtggtagtatatct-tgatggttt-cggctgttgag
ggc------------------tctgctact-a-ttagcctgcagaatt--ggctagggta
aggatgctgtagcactgtaaggacttcttagagggacaagcggcg-ctcgcagccgcacg
aaacagagcaataacaggtctgtgatgcccttagatgtccggggccgcacgcgtgctaca
ctgaagtggtcatcgtgcatactgtttcctgctccgaaaggagtgggtaaccgcttgaac
ccatttcgtgatggggattgggcattgtaattattgcccatgaacgaggaattcccagta
agcgtgagtcattagcttgcgttgattacg
>T.pueraricola
cggatattcttttttacatggataactgtggtaattctagagctaatacatgaacaagtg
ttccaacc-tcagctt----g----------------ct--------gacggaaggatcg
catttattagtacaagaccaatgattcttat--tca--c-ctaga-accctgttcagtga
tttcggtcgct--------------gtctaaggac-------tagcagtggggatc-tta
gcaact--tc-------------------g-g-ttgcatttcttgtgatgactctgaat-
aactgagcaaatcgtatggcctctgagccgacgatgtatccctcaagcaactgccttatc
aactgtcgatggtaggttatgcgcctaccatggttgtaacgggtaacggggaattagggt
tcgattccggagagggagcctgagaaacggctaccacatctaaggaaggcagcaggcgcg
caaattacacaatcccagtacggggatgtagtgacgaaaaataacaatacgggactctat
tgaggccccgtaattggaatgagtacaatttaaatcctttaacgaggatctattggaggg
caagtctggtgccagcagccgcggtaattccagctccaatagcgtatattaaagttgctg
cggttaaaaagctcgtagttggatttcagtcgaacctatggggtccactga-ttaaaggg
ttagatggtgatgttaggtttct----tgc-ttg-tgtctacggatgcta--------gc
ttgaacctt--cat-tcctctttcctggtggttacattca-tagtgtttagacagaaaat
t-gctcgatatttgctatcaatgctctttaccgagtg-ttgattcaagcgatcgagactt
ttaccttgaaaaaatcagagtgctcaaagcaggcgtccaaaacctcgaaagaggtgccta
aaaacggtatggtca---------------accatctata---tgatgc---gtacca-c
taccttaacttgaatgatcttgcatggaataatggaataggaccttggttctatttt-gt
tggtcttaagaatccaaggtaatgattaagagggacagacgggggcatttgtattgcggc
gctagaggtgaaattcttggaccgtcgcaagacaaactacagcgaaagcatttgccaaga
atgttttcattaatcaagaacgaaagttagaggttcgaaggcgatcagataccgccctag
ttctaaccataaacgatgccaaccagcgatcattctgagtaactaatttcatgactcgaa
tggaagcttccgggaaaccaaagtttttgggttccgggggaagtatggttgcaaagctga
aacttaaaggaattgacggaagggcaccaccaggagtggagcttgcggcttaatttgact
caacacgggaaaactcacccggcccggacactgagaggattgacagattgagagctcttt
cttgattcagtgggtggtggtgcatggccgttcttagttggtggagtgatttgtctggtt
aattccgataacgaacgagactctagcctactaaatagacttgcagtttacactgcagta
ctcccccttagtcaacctgtg--ggtggtagtatctct-tgatggttt-cggctgttgag
ggc------------------tctgctgct-a-ttagcctacagaatt--ggctagggta
aggatgctgtagcactgtaaggacttcttagagggacaagcggcg-ctcgcagccgcacg
aaacagagcaataacaggtctgtgatgcccttagatgtccggggccgcacgcgtgctaca
ctgaagtggtcatcgtgcatactgtttcctgctccgaaaggagtgggtaaccgcttgaac
ccatttcgtgatggggattgggcattgtaattattgcccatgaacgaggaattcccagta
agcgtgagtcattagcttgcgttgattacg
>T.truncatus
cggatattcttttttacatggataactgtggtaattctagagctaatacatgaacaagtg
ttccaacc-tcagctt----g----------------ct--------gacggaaggatcg
catttattagtacaagaccaatgattcttat--tca--c-ctaga-accctgttcagtga
tttcggtcgct--------------gtctaaggac-------tagcagtggggatc-tta
gcaact--tc-------------------g-g-ttgcatttcttgtgatgactctgaat-
aactgagcaaatcgtatggcctctgagccgacgatgtatccctcaagcaactgccttatc
aactgtcgatggtaggttatgcgcctaccatggttgtaacgggtaacggggaattagggt
tcgattccggagagggagcctgagaaacggctaccacatctaaggaaggcagcaggcgcg
caaattacacaatcccagtacggggatgtagtgacgaaaaataacaatacgggactctat
tgaggccccgtaattggaatgagtacaatttaaatcctttaacgaggatctattggaggg
caagtctggtgccagcagccgcggtaattccagctccaatagcgtatattaaagttgctg
cggttaaaaagctcgtagttggatttcagtcgaacctatggggtccactga-ttaaaggg
ttagatggtgatgttaggtttct----tgc-ttg-tgtctacggatgcta--------gc
ttgaacctt--cat-tcctctttcctggtggttacattca-tagtgtttagacagaaaat
t-gctcgatatttgctatcaatgctctttaccgagtg-ttgattcaagcgatcgagactt
ttaccttgaaaaaatcagagtgctcaaagcaggcgtccaaaacctcgaaagaggtgccta
aaaacggtatggtca---------------accatctata---tgatgc---gtacca-c
taccttaacttgaatgatcttgcatggaataatggaataggaccttggttctatttt-gt
tggtcttaagaatccaaggtaatgattaagagggacagacgggggcatttgtattgcggc
gctagaggtgaaattcttggaccgtcgcaagacaaactacagcgaaagcatttgccaaga
atgttttcattaatcaagaacgaaagttagaggttcgaaggcgatcagataccgccctag
ttctaaccataaacgatgccaaccagcgatcattctgagtaactaatttcatgactcgaa
tggaagcttccgggaaaccaaagtttttgggttccgggggaagtatggttgcaaagctga
aacttaaaggaattgacggaagggcaccaccaggagtggagcttgcggcttaatttgact
caacacgggaaaactcacccggcccggacactgagaggattgacagattgagagctcttt
cttgattcagtgggtggtggtgcatggccgttcttagttggtggagtgatttgtctggtt
aattccgataacgaacgagactctagcctactaaatagacttgcagtttacactgcagta
ctcccccttagtcaacctgtg--ggtggtagtatctct-tgatggttt-cggctgttgag
ggc------------------tctgctgct-a-ttagcctacagaatt--ggctagggta
aggatgctgtagcactgtaaggacttcttagagggacaagcggcg-ctcgcagccgcacg
aaacagagcaataacaggtctgtgatgcccttagatgtccggggccgcacgcgtgctaca
ctgaagtggtcatcgtgcatactgtttcctgctccgaaaggagtgggtaaccgcttgaac
ccatttcgtgatggggattgggcattgtaattattgcccatgaacgaggaattcccagta
agcgtgagtcattagcttgcgttgattacg
>T.turkestani
cggatattcttttttacatggataactgtggtaattctagagctaatacatgaacaagtg
ttccaacc-tcagctt----g----------------ct--------gacggaaggatcg
catttattagtacaagaccaatgattcttat--tca--c-ctaga-accctgttcagtga
tttcggtcgct--------------gtctaaggac-------tagcagtggggatc-tta
gcaact--tc-------------------g-g-ttgcatttcttgtgatgactctgaat-
aactgagcaaatcgtatggcctctgagccgacgatgtatccctcaagcaactgccttatc
aactgtcgatggtaggttatgcgcctaccatggttgtaacgggtaacggggaattagggt
tcgattccggagagggagcctgagaaacggctaccacatctaaggaaggcagcaggcgcg
caaattacacaatcccagtacggggatgtagtgacgaaaaataacaatacgggactctat
tgaggccccgtaattggaatgagtacaatttaaatcctttaacgaggatctattggaggg
caagtctggtgccagcagccgcggtaattccagctccaatagcgtatattaaagttgctg
cggttaaaaagctcgtagttggatttcagtcgaacctatggggtccactga-ttaaaggg
ttagatggtgatgttaggtttct----tgc-ttg-tgtctacggatgcta--------gc
ttgaacctt--cat-tcctctttcctggtggttacattca-tagtgtttagacagaaaat
t-gctcgatatttgctatcaatgctctttaccgagtg-ttgattcaagcgatcgagactt
ttaccttgaaaaaatcagagtgctcaaagcaggcgtccaaaacctcgaaagaggtgccta
aaaacggtatggtca---------------accatctata---tgatgc---gtacca-c
taccttaacttgaatgatcttgcatggaataatggaataggaccttggttctatttt-gt
tggtcttaagaatccaaggtaatgattaagagggacagacgggggcatttgtattgcggc
gctagaggtgaaattcttggaccgtcgcaagacaaactacagcgaaagcatttgccaaga
atgttttcattaatcaagaacgaaagttagaggttcgaaggcgatcagataccgccctag
ttctaaccataaacgatgccaaccagcgatcattctgagtaactaatttcatgactcgaa
tggaagcttccgggaaaccaaagtttttgggttccgggggaagtatggttgcaaagctga
aacttaaaggaattgacggaagggcaccaccaggagtggagcttgcggcttaatttgact
caacacgggaaaactcacccggcccggacactgagaggattgacagattgagagctcttt
cttgattcagtgggtggtggtgcatggccgttcttagttggtggagtgatttgtctggtt
aattccgataacgaacgagactctagcctactaaatagacttgcagtttacactgcagta
ctcccccttagtcaacctgtg--ggtggtagtatctct-tgatggttt-cggctgttgag
ggc------------------tctgctgct-a-ttagcctacagaatt--ggctagggta
aggatgctgtagcactgtaaggacttcttagagggacaagcggcg-ctcgcagccgcacg
aaacagagcaataacaggtctgtgatgcccttagatgtccggggccgcacgcgtgctaca
ctgaagtggtcatcgtgcatactgtttcctgctccgaaaggagtgggtaaccgcttgaac
ccatttcgtgatggggattgggcattgtaattattgcccatgaacgaggaattcccagta
agcgtgagtcattagcttgcgttgattacg
>T.urticaeG
cggatattcttttttacatggataactgtggtaattctagagctaatacatgaacaagtg
ttccaacc-tcagctt----g----------------ct--------gacggaaggatcg
catttattagtacaagaccaatgattcttat--tca--c-ctaga-accctgttcagtga
tttcggtcgct--------------gtctaaggac-------tagcagtggggatc-tta
gcaact--tc-------------------g-g-ttgcatttcttgtgatgactctgaat-
aactgagcaaatcgtatggcctctgagccgacgatgtatccctcaagcaactgccttatc
aactgtcgatggtaggttatgcgcctaccatggttgtaacgggtaacggggaattagggt
tcgattccggagagggagcctgagaaacggctaccacatctaaggaaggcagcaggcgcg
caaattacacaatcccagtacggggatgtagtgacgaaaaataacaatacgggactctat
tgaggccccgtaattggaatgagtacaatttaaatcctttaacgaggatctattggaggg
caagtctggtgccagcagccgcggtaattccagctccaatagcgtatattaaagttgctg
cggttaaaaagctcgtagttggatttcagtcgaacctatggggtccactga-ttaaaggg
ttagatggtgatgttaggtttct----tgc-ttg-tgtctacggatgcta--------gc
ttgaacctt--cat-tcctctttcctggtggttacattca-tagtgtttagacagaaaat
t-gctcgatatttgctatcaatgctctttaccgagtg-ttgattcaagcgatcgagactt
ttaccttgaaaaaatcagagtgctcaaagcaggcgtccaaaacctcgaaagaggtgccta
aaaacggtatggtca---------------accatctata---tgatgc---gtacca-c
taccttaacttgaatgatcttgcatggaataatggaataggaccttggttctatttt-gt
tggtcttaagaatccaaggtaatgattaagagggacagacgggggcatttgtattgcggc
gctagaggtgaaattcttggaccgtcgcaagacaaactacagcgaaagcatttgccaaga
atgttttcattaatcaagaacgaaagttagaggttcgaaggcgatcagataccgccctag
ttctaaccataaacgatgccaaccagcgatcattctgagtaactaatttcatgactcgaa
tggaagcttccgggaaaccaaagtttttgggttccgggggaagtatggttgcaaagctga
aacttaaaggaattgacggaagggcaccaccaggagtggagcttgcggcttaatttgact
caacacgggaaaactcacccggcccggacactgagaggattgacagattgagagctcttt
cttgattcagtgggtggtggtgcatggccgttcttagttggtggagtgatttgtctggtt
aattccgataacgaacgagactctagcctactaaatagacttgcagtttacactgcagta
ctcccccttagtcaacctgtg--ggtggtagtatctct-tgatggttt-cggctgttgag
ggc------------------tctgctgct-a-ttagcctacagaatt--ggctagggta
aggatgctgtagcactgtaaggacttcttagagggacaagcggcg-ctcgcagccgcacg
aaacagagcaataacaggtctgtgatgcccttagatgtccggggccgcacgcgtgctaca
ctgaagtggtcatcgtgcatactgtttcctgctccgaaaggagtgggtaaccgcttgaac
ccatttcgtgatggggattgggcattgtaattattgcccatgaacgaggaattcccagta
agcgtgagtcattagcttgcgttgattacg
>T.urticaeR
cggatattcttttttacatggataactgtggtaattctagagctaatacatgaacaagtg
ttccaacc-tcagctt----g----------------ct--------gacggaaggatcg
catttattagtacaagaccaatgattcttat--tca--c-ctaga-accctgttcagtga
tttcggtcgct--------------gtctaaggac-------tagcagtggggatc-tta
gcaact--tc-------------------g-g-ttgcatttcttgtgatgactctgaat-
aactgagcaaatcgtatggcctctgagccgacgatgtatccctcaagcaactgccttatc
aactgtcgatggtaggttatgcgcctaccatggttgtaacgggtaacggggaattagggt
tcgattccggagagggagcctgagaaacggctaccacatctaaggaaggcagcaggcgcg
caaattacacaatcccagtacggggatgtagtgacgaaaaataacaatacgggactctat
tgaggccccgtaattggaatgagtacaatttaaatcctttaacgaggatctattggaggg
caagtctggtgccagcagccgcggtaattccagctccaatagcgtatattaaagttgctg
cggttaaaaagctcgtagttggatttcagtcgaacctatggggtccactga-ttaaaggg
ttagatggtgatgttaggtttct----tgc-ttg-tgtctacggatgcta--------gc
ttgaacctt--cat-tcctctttcctggtggttacattca-tagtgtttagacagaaaat
t-gctcgatatttgctatcaatgctctttaccgagtg-ttgattcaagcgatcgagactt
ttaccttgaaaaaatcagagtgctcaaagcaggcgtccaaaacctcgaaagaggtgccta
aaaacggtatggtca---------------accatctata---tgatgc---gtacca-c
taccttaacttgaatgatcttgcatggaataatggaataggaccttggttctatttt-gt
tggtcttaagaatccaaggtaatgattaagagggacagacgggggcatttgtattgcggc
gctagaggtgaaattcttggaccgtcgcaagacaaactacagcgaaagcatttgccaaga
atgttttcattaatcaagaacgaaagttagaggttcgaaggcgatcagataccgccctag
ttctaaccataaacgatgccaaccagcgatcattctgagtaactaatttcatgactcgaa
tggaagcttccgggaaaccaaagtttttgggttccgggggaagtatggttgcaaagctga
aacttaaaggaattgacggaagggcaccaccaggagtggagcttgcggcttaatttgact
caacacgggaaaactcacccggcccggacactgagaggattgacagattgagagctcttt
cttgattcagtgggtggtggtgcatggccgttcttagttggtggagtgatttgtctggtt
aattccgataacgaacgagactctagcctactaaatagacttgcagtttacactgcagta
ctcccccttagtcaacctgtg--ggtggtagtatctct-tgatggttt-cggctgttgag
ggc------------------tctgctgct-a-ttagcctacagaatt--ggctagggta
aggatgctgtagcactgtaaggacttcttagagggacaagcggcg-ctcgcagccgcacg
aaacagagcaataacaggtctgtgatgcccttagatgtccggggccgcacgcgtgctaca
ctgaagtggtcatcgtgcatactgtttcctgctccgaaaggagtgggtaaccgcttgaac
ccatttcgtgatggggattgggcattgtaattattgcccatgaacgaggaattcccagta
agcgtgagtcattagcttgcgttgattacg
>T.zeae
cggatattcttttttacatggataactgtggtaattctagagctaatacatgaacaagtg
ttccaacc-tcagctt----g----------------ct--------gacggaaggatcg
catttattagtacaagaccaatgattcttat--tca--c-ctaga-accctgttcagtga
tttcggtcgct--------------gtctaaggac-------tagcagtggggatc-tta
gcaatt--tc-------------------g-a-ttgcatttcttgtgatgactctgaat-
aactgagcaaatcgtatggcctctgagccgacgatgtatccctcaagcaactgccttatc
aactgtcgatggtaggttatgcgcctaccatggttgtaacgggtaacggggaattagggt
tcgattccggagagggagcctgagaaacggctaccacatctaaggaaggcagcaggcgcg
caaattacacaatcccagtacggggatgtagtgacgaaaaataacaatacgggactctat
tgaggccccgtaattggaatgagtacaatttaaatcctttaacgaggatctattggaggg
caagtctggtgccagcagccgcggtaattccagctccaatagcgtatattaaagttgctg
cggttaaaaagctcgtagttggatttcagtcgaacctatggggtccactga-ttaaaggg
ttagatggtgatgttaggtttct----tgc-ttg-tgtctacggatgcta--------gc
ttgaacctt--cat-tcctctttcctggtggttacattca-tagtgtttagacagaaaat
t-gctcgatatttgctatcaatgctctttaccgagtg-ttgattcaagcgatcgagactt
ttaccttgaaaaaatcagagtgctcaaagcaggcgtccaaaacctcgaaagaggtgccta
aaaacggtatggtca---------------accatctata---tgatgc---gtacca-c
taccttaacttgaatgatcttgcatggaataatggaataggaccttggttctatttt-gt
tggtcttaagaatccaaggtaatgattaagagggacagacgggggcatttgtattgcggc
gctagaggtgaaattcttggaccgtcgcaagacaaactacagcgaaagcatttgccaaga
atgttttcattaatcaagaacgaaagttagaggttcgaaggcgatcagataccgccctag
ttctaaccataaacgatgccaaccagcgatcattctgagtaactaatttcatgactcgaa
tggaagcttccgggaaaccaaagtttttgggttccgggggaagtatggttgcaaagctga
aacttaaaggaattgacggaagggcaccaccaggagtggagcttgcggcttaatttgact
caacacgggaaaactcacccggcccggacactgagaggattgacagattgagagctcttt
cttgattcagtgggtggtggtgcatggccgttcttagttggtggagtgatttgtctggtt
aattccgataacgaacgagactctagcctactaaatagacttgcagtttacactgcagta
ctcccccttagtcaacctgtg--ggtggtagtatctct-tgatggttt-cggctgttgag
ggc------------------tctgctgct-a-ttagcctgcagaatt--ggctagggta
aggatgctgtagcactgtaaggacttcttagagggacaagcggcg-ctcgcagccgcacg
aaacagagcaataacaggtctgtgatgcccttagatgtccggggccgcacgcgtgctaca
ctgaagtggtcatcgtgcatactgtttcctgctccgaaaggagtgggtaaccgcttgaac
ccatttcgtgatggggattgggcattgtaattattgcccatgaacgaggaattcccagta
agcgtgagtcattagcttgcgttgattacg
