# Supplementary material for: Phylogenetic Analysis of the Spider Mite Sub-Family Tetranychinae (Acari: Tetranychidae) Based on the Mitochondrial COI Gene and the 18S and the 5′ End of the 28S rRNA Genes Indicates That Several Genera Are Polyphyletic
Source: PLoS One. 2014 Oct 7;9(10):e108672. doi: 10.1371/journal.pone.0108672 (PMC4188524; doi:10.1371/journal.pone.0108672)
Supplement: File S3 — Aligned 28S sequences in FASTA format. (ZIP) [file pone.0108672.s003.zip]

>B.eharai
aaagaagaccctgttgagcttgactctagtctgactttgtgaagagacatgagaggtgta
gcataagtgggagatgggggatcaatctcggccgttacttcggtaatggtcgggacccct
catcgacagtgaaataccactactctcatagtttctttacttacacgattaaaaggaagt
tgggatagtgc--ttctctcac----tt---gggc-ttc-ggctcaaggctcggg--aag
gcctcctatccttattttctggcgctaagtgcgggtaccttcatatatg-cttgggaccc
tttgt--tg-ggcttgtt--cgttcaggtagccggtaacggtgtcttgtttcggg-caat
g--------------------cacttcagagacccaagtttgaagggtaa---cgtgagt
gt-tccgtcaaaggaggctttc-----------------gggtttcctggttcactacac
aatctgcatgatcctcaccgtggacattgtcaggcggggagtttgactggggcggtacat
ctgtcaaaaggtaacgcaggtgtcctaaggctagctcagtgaggacagaaacctcgcgta
gagcaaaagggcaaaagctggcttgatccagattttcagtacgaatacggaccgcgaaag
cggggcctatcgatccttttgagatattgagagtttcaatcaagaggtgtcagaaaagtt
accacagggataactggcttgtggcggccaagcgttcatagcgacgtcgctttttgatcc
ttcgatgtcg
>B.praetiosa
aaagaagaccctgttgagcttgactctagtctgactttgtgaagagacatgagaggtgta
gcataagtgggagatgagggaccaatcttggctgttacttcggtgatggttgagacccct
tgtcgaaagtgaaataccactactctcatagtttctttacttacacgattgaaaggaagt
tgggatagtgc--ttctctcac----tt---gggc-ttc-ggttcaaggttcggg--aag
gcctcctatccttatattctggcgctaagtgcgggtaccttcatatatg-ccttggaccc
tttgtagcc-tatctggt--tagtggc-------------------------tgg-actt
cggcccactgctagctagtgtggttgcagagaccttggtttgaggggtaa---cgtgagt
gt-tccacacaaggtagctctctctctctttcgggagtgaggttgcctggttcacttcac
aatctgcatgatcctcaccgtggacattgtcaggcggggagtttgactggggcggtacat
ctgtcaaaaggtaacgcaggtgtcctaaggctagctcagtgaggacagaaacctcgcgta
gagcaaaagggcaaaagctggcttgatccagattttcagtacgaatacggaccgcgaaag
cggggcctatcgatccttttgaattattgagagtttcaatcaagaggtgtcagaaaagtt
accacagggataactggcttgtggcggccaagcgttcatagcgacgtcgctttttgatcc
ttcgatgtcg
>P.latens
aaagaagaccctgttgagcttgactctagtctgactttgtgaagagacatgagaggtgta
gcataagtgggagctttgggaccaatcttagccgttacctcggtggcggttaagacccct
tggcgactgtgaaataccactactctcatagtttctttacttacacggttaaaaggaagt
tgggatagtgc--ttctctcac----tt---gtcc-ttcgggttcaaggttcggg--aag
gcctcctatccttatcttctggagctaagtgtgggtactcccatggatg-cctaagaccc
tatgt--ct-aggcttta--gctctaa------------------ggcctcacgg-actt
ggact------------ggagtcggccatagacttaggtttgggaggtaa---cgtgggt
gt-tccgctaagggtggcttgg-------------aaacaggttacctggttcacttgac
aatctgcatgatcctcaccgtggacattgtcaggcggggagtttgactggggcggtacat
ctgtcaaaaggtaacgcaggtgtcctaaggccagctcagtgaggacagaaacctcgcgta
gagcaaaagggcaaaagctggcttgatccagattttcagtacgaatacggaccgcgaaag
cggggcctatcgatccttttgattaattgagagtttcaatcaagaggtgtcagaaaagtt
accacagggataactggcttgtggcggccaagcgttcatagcgacgtcgctttttgatcc
ttcgatgtcg
>T.harti
aaagaagaccctgttgagcttgactctagtctgactttgtgaagagacatgagaggtgta
gcataagtgggagccttgggaccaatcttggttgttgccttggtagcagtcaagacccct
tggcaactgtgaaataccactactctcatagtttctttacttacacggttaaaaggaagt
tgggatagtgt--ctttctcac----ta---ggcc-ttcgggttctaggttcggg--agg
gcctcctatccttatcttctggagccaagtgtgggtactcccatcaatg-cctaagaccc
tatgt--ct-gggtttca--gctccga------------------g--ttttcgg-attt
ggact------------gggactcaccatagacttaggtttgggaggtaa---cgtggtt
gt-tccattaagggtggctcgc-------------aa--gggttacctggttcaattcac
aatctgcattatcctcaccgtggacattgtcaggcggggagtttgactggggcggtacat
ctgtcaaaaggtaacgcaggtgtcctaaggccagctcagtgaggacagaaacctcgcgta
gagcaaaagggcaaaagctggcttgatccagattttcagtacgaatacggaccgcgaaag
cggggcctatcgatccttttgattaattgagagtttcaatcaagaggtgtcagaaaagtt
accacagggataactggcttgtggcggccaagcgttcatagcgacgtcgctttttgatcc
ttcgatgtcg
>E.africanus
aaagaagaccctgttgagcttgactctagtctgactttgtgaagagacatgagaggtgta
gcataagtgggagctaagggatcaatcttggtcatcattc--gtggtggctgagacccct
tagcaaaagtgaaataccactactctcatagtttctttacttacacggttaaagggaagt
tgggatagtgt--cgactctgc--------------------cttcgggtacgag--tag
gccaactatccttaaattctagagcaaagtgtggatactttctacacaa-ttgtagaccc
caagt--tg-ttccttgt--tcttcac-------------------------ggg-actt
g--------------------gttcacttggactataatttgaaagttaa---ct-----
---------------------------------------------------------tac
catctgcatgatcctcaccgtggacattgtcaggcggggagtttgactggggcggtacat
ctgtcaaaaggtaacgcaggtgtcctaaggccagctcagtgaggacagaaacctcgcgta
gagcaaaagggcaaaagctggcttgatccagattttcagtacgaatacggaccgcgaaag
cggggcctatcgatccttttga-tgattgagagtttcaatcaagaggtgtcagaaaagtt
accacagggataactggcttgtggcggccaagcgttcatagcgacgtcgctttttgatcc
ttcgatgtcg
>E.japonicus
aaagaagaccctgttgagcttgactctagtctgactttgtgaagagacatgagaggtgta
gcataagtgggagcgtagggatcaatctcggctgttgcctcggcggcagtcgagacccct
tagcaaaagtgaaataccactactctcatagtttctttacttacacggttaaagggaagt
tgggatagtgt--cgactctgc----ct--------------ttcgaggttcgag--tag
gcgtcctatccttaaattctagagcaaagtgtggatactttctacacaa-ttcaagaccc
tgtcg--tg-agttctgt--tcttcgg-------------------------gac-ggtt
---------------------cttgcttcagacttgaatttgaaagttaa---ctt----
---------------------------------------------------------tac
catctgcatgatcctcaccgtggacattgtcaggcggagagttcgactggggcggtacat
ctgtcaaaaggtaacgcaggtgtcctaaggccagctcagtgaggacagaaacctcgcgta
gagcaaaagggcaaaagctggcttgatccagattttcagtacgaatacggaccgcgaaag
cggggcctatcgatccttttga-tgattgagagtttcaatcaagaggtgtcagaaaagtt
accacagggataactggcttgtggcggccaagcgttcatagcgacgtcgctttttgatcc
ttcgatgtcg
>A.corpuzae
aaagaagaccctgttgagcttgactctagtctgactttgtgaagagacatgagaggtgta
gcataagtgggagctatgggatcaatcttgattgctacttcggtggtagttaagacccct
tagcgacattgaaataccactactctcatagtttctttacttacacgattaaaaggaagt
tgggatagtgt--cgactgtac----ct--------------ttcgaggtttcag--tag
gccacctatccttaaattctagagcaaagtgtggatactttctacacaa-tttaagaccc
taagt--tg-agacttgt--tcttcg---------------------------gg-actt
g--------------------tttctcttagacttgaatttgaaagttac---tta----
---------------------------------------------------------ccc
tatctgcatgatcctcatcgtggacattgtcaggcggggagtttgactggggcggtacat
ctgtcaaaaggtaacgcaggtgtcctaaggccagctcagtgaggacagaaacctcgcgta
gagcaaaagggcaaaagctggcttgatccagattttcagtacgaatacggaccgcgaaag
cggggcctatcgatccttttga-tgattgagagtttcaatcaagaggtgtcagaaaagtt
accacagggataactggcttgtggcggccaagcgttcatagcgacgtcgctttttgatcc
ttcgatgtcg
>A.firmianae
aaagaagaccctgttgagcttgactctagtctgactttgtgaagagacatgagaggtgta
gcataagtgggagctaagggatcaatcttgctcatcatttcggtggtgggtaagacccct
tagcgacagtgaaataccactactctcatagtttctttacttacacgattaaaaggaagt
tgggatagtgt--cgactgtgc----ct--------------ttcgaggtttcag--tag
gccacctatccttaaattctagagcaaagtgtggatactttctacacaa-ttcgagaccc
taagt--gg-ttgcttgt--tcttcac-------------------------ggg-actt
g--------------------tagctcttagacttgaatttgaaagttaa---ctta---
---------------------------------------------------------ccc
tatctgcatgatcctcatcgtggacattgtcaggcggggagtttgactggggcggtacat
ctgtcaaaaggtaacgcaggtgtcctaaggccagctcagtgaggacagaaacctcgcgta
gagcaaaagggcaaaagctggcttgatccagattttcagtacgaatacggaccgcgaaag
cggggcctatcgatccttttga-tgattgagagtttcaatcaagaggtgtcagaaaagtt
accacagggataactggcttgtggcggccaagcgttcatagcgacgtcgctttttgatcc
ttcgatgtcg
>P.bambusicola
aaagaagaccctgttgagcttgactctagtctgactttgtgaagagacatgagaggtgta
gcataagtgggagcattgggatcaatcttgactagagtttcggctttagttgagacccca
ttgcaccaatgaaataccactactctcatcgtttctttacttacacggtaaaaaggaaat
tgtgatagtgt--ctctctctt----ct---ggac-ttc--ggttcatgaacgag--gag
gccacctatcactaaattctagagcaaaatgtggttccaaccatacatg-cctttgacac
ctaag--gt-tatcatgt--tctttc-------------------------gggg-actt
ga-------------------tgctttaaagacaagggtttggttggtaa---ccagtgt
aa-cttgtactc--acgt-----------------------------acaagatttacat
-aaccgcataatcccaaccgtggacattgtcaggttgggggtttgactggggcggtacat
ctgtcaaaaggtaacgcaggtgtcctaaggccagctcagtgaggccagaaacctcacgta
gagcaaaagggcaaaagctggcttgatccagactttcagtacgaatacggaccgcgaaag
cggggcctatcgatcctttcga-tgaatgagagtttcatccgagaggtgtcagaaaagtt
accacagggataactggcttgtggcagccaagcgttcatagcgacgttgctttttgatcc
ttcgatgtcg
>P.caglei
aaagaagaccctgttgagcttgactctagtctgactttgtgaagagacatgagaggtgta
gcataagtgggagctttgggatcaatcttgactagagtttcggctttagttgagacccca
ttgcgccaatgaaataccactactctcatcgtttctttacttacacggtaaaaaggaaat
tgtgatagtgt--ctctctctt----ct---ggac-ttc--ggttcatgaacgag--gag
gccacctatcactaaattctagagcaaaatgtggttccaaccatacatg-cctttgacac
ctaag--gtatctcttgt--tctttc-------------------------gggg-actt
gag------------------atctttaaagacaaaggtttggttggtaa---ccagtgt
aa-cttgtactc--acgt-----------------------------acaagacctacac
-aaccgcataatcccaaccgtggacattgtcaggttgggggtttgactggggcggtacat
ctgtcaaaaggtaacgcaggtgtcctaaggccagctcagtgaggccagaaacctcacgta
gagcaaaagggcaaaagctggcttgatccagactttcagtacgaatacggaccgcgaaag
cggggcctatcgatcctttcga-tgaatgagagtttcatccgagaggtgtcagaaaagtt
accacagggataactggcttgtggcagccaagcgttcatagcgacgttgctttttgatcc
ttcgatgtcg
>P.citri
aaagaagaccctgttgagcttgactctagtctgactttgtgaagagacatgagaggtgta
gcataagtgggagctttgggatcaatcttgactagagtttcggctttagttgagacccct
ttgcgccaatgaaataccactactctcatcgtttctttacttacacggtaaaaaggaaat
tgtgatagtgt--ctctctctt----ct---gggc-ttc--ggttcatgaacgag--gag
gccacctatcactaaattctagagcaaaatgtggttccaaccatacatg-cctttgacac
ctaag--gt-tctcttgt--tcttta-------------------------cggg-actt
ga-------------------gactttaaagacaaaggtttggttggtaa---cccgtgt
aa-cttgtactc--acgt-----------------------------acaagacctacac
-aaccgcataatcccaaccgtggacattgtcaggttgggggtttgactggggcggtacat
ctgtcaaaaggtaacgcaggtgtcctaaggccagctcagtgaggccagaaacctcacgta
gagcaaaagggcaaaagctggcttgatccagactttcagtacgaatacggaccgcgaaag
cggggcctatcgatcctttcga-tgaatgagagtttcatccgagaggtgtcagaaaagtt
accacagggataactggcttgtggcagccaagcgttcatagcgacgttgctttttgatcc
ttcgatgtcg
>P.elongatus
aaagaagaccctgttgagcttgactctagtctgactttgtgaagagacatgagaggtgta
gcataagtgggagctttgggatcaatcttgactagagtttcggctttagttgagacccca
ttgcgccaatgaaataccactactctcatcgtttctttacttacacggtaaaaaggaaat
tgtgatagtgt--ctctctctt----ct---ggac-ttc--ggttcatgaacgag--gag
gccacctatcactaaattctagagcaaaatgtggttccaaccatacatg-cctttgacac
ctaag--gt-tctcttgt--ccttta-----------------------accggg-actt
ga-------------------gactttaaagacaaaggtttggttggtaa---ccagtgt
aa-cttgtactc--acgt-----------------------------acaagacctacac
-aaccgcataatcccaaccgtggacattgtcaggttgggggtttgactggggcggtacat
ctgtcaaaaggtaacgcaggtgtcctaaggccagctcagtgaggccagaaacctcacgta
gagcaaaagggcaaaagctggcttgatccagactttcagtacgaatacggaccgcgaaag
cggggcctatcgatcctttcga-tgaatgagagtttcatccgagaggtgtcagaaaagtt
accacagggataactggcttgtggcagccaagcgttcatagcgacgttgctttttgatcc
ttcgatgtcg
>P.mori
aaagaagaccctgttgagcttgactctagtctgactttgtgaagagacatgagaggtgta
gcataagtgggagctttgggatcaatcttgactagagtttcggctttagttgagacccca
ttgcgccaatgaaataccactactctcatcgtttctttacttacacggtgaaaaggaaat
tgtgatagtgt--ctctctctt----ct---ggac-ttc--ggttcatgaacgag--gag
gccacctatcactaaattctagagcaaaatgtggttccaaccatacatg-cctttgacac
ctaga--gtatctcttgt--tctttc-------------------------gggg-actt
gag------------------tactttaaagacaaaggtttggttggtaa---ccagtgt
aa-cttgtactttactgt-----------------------------acaagatctacac
-aaccgcataatcccaaccgtggacattgtcaggttgggggtttgactggggcggtacat
ctgtcaaaaggtaacgcaggtgtcctaaggccagctcagtgaggccagaaacctcacgta
gagcaaaagggcaaaagctggcttgatccagactttcagtacgaatacggaccgcgaaag
cggggcctatcgatcctttcga-tgaatgagagtttcatccgagaggtgtcagaaaagtt
accacagggataactggcttgtggcagccaagcgttcatagcgacgttgctttttgatcc
ttcgatgtcg
>P.osmanthi
aaagaagaccctgttgagcttgactctagtctgactttgtgaagagacatgagaggtgta
gcataagtgggagctttgggatcaatcttgactagagtttcggctttagttgagacccct
ttgcgccaatgaaataccactactctcatcgtttctttacttacacggtaaaaaggaaat
tgtgatagtgt--ctctctctt----ct---gggc-ttc--ggttcatgaacgag--gag
gccacctatcactaaattctagagcaaaatgtggttccaaccatacatg-cctttgacac
ctaag--gt-tctcttgt--tcttta-------------------------cggg-actt
ga-------------------gactttaaagacaaaggtttggttggtaa---cccgtgt
aa-cttgtactc--acgt-----------------------------acaagacctacac
-aaccgcataatcccaaccgtggacattgtcaggttgggggtttgactggggcggtacat
ctgtcaaaaggtaacgcaggtgtcctaaggccagctcagtgaggccagaaacctcacgta
gagcaaaagggcaaaagctggcttgatccagactttcagtacgaatacggaccgcgaaag
cggggcctatcgatcctttcga-tgaatgagagtttcatccgagaggtgtcagaaaagtt
accacagggataactggcttgtggcagccaagcgttcatagcgacgttgctttttgatcc
ttcgatgtcg
>P.thelytokus
aaagaagaccctgttgagcttgactctagtctgactttgtgaagagacatgagaggtgta
gcataagtgggagctttgggatcaatcttgactagagtttcggctttagttgagacccca
ttgcgccaatgaaataccactactctcatcgtttctttacttacacggtaaaaaggaaac
tgtgatagtgt--ctctctctt----ct---ggac-ttc--ggttcatgaacgag--gag
gccacctatcactaaattctagagcaaaatgtggttccaaccatacatg-cctttgacac
ctaag--gtatctcttgt--tcttta-------------------------cggg-actt
gag------------------atctttaaagacaaaggtttggttggtaa---ccagtgt
aaccttgtacctaaccgt-----------------------------ataagacttacac
-aaccgcataatcccaaccgtggacattgtcaggttgggggtttgactggggcggtacat
ctgtcaaaaggtaacgcaggtgtcctaaggccagctcagtgaggccagaaacctcacgta
gagcaaaagggcaaaagctggcttgatccagactttcagtacgaatacggaccgcgaaag
cggggcctatcgatcctttcga-tgaatgagagtttcatccgagaggtgtcagaaaagtt
accacagggataactggcttgtggcagccaagcgttcatagcgacgttgctttttgatcc
ttcgatgtcg
>P.ulmi
aaagaagaccctgttgagcttgactctagtctgactttgtgaagagacatgagaggtgta
gcataagtgggagctttgggatcaatcttgactagagtttcggctttagttgagacccct
ttgcgccaatgaaataccactactctcatcgtttctttacttacacggtaaaaaggaaat
tgtgatagtgt--ctctctctt----ct---ggac-ttc--ggttcatgaacgag--gag
gccacctatcactaaattctagagcaaaatgtggttccaaccatacatg-cctttgacac
ctaag--gtatctcttgt--tctttc-------------------------gggg-actt
gag------------------atctttaaagacaaaggtttggttggtaa---ccagtgt
aa-cttgtactc--acgt-----------------------------acaagacctacac
-aaccgcataatcccaaccgtggacattgtcaggttgggggtttgactggggcggtacat
ctgtcaaaaggtaacgcaggtgtcctaaggccagctcagtgaggccagaaacctcacgta
gagcaaaagggcaaaagctggcttgatccagactttcagtacgaatacggaccgcgaaag
cggggcctatcgatcctttcga-tgaatgagagtttcatccgagaggtgtcagaaaagtt
accacagggataactggcttgtggcagccaagcgttcatagcgacgttgctttttgatcc
ttcgatgtcg
>S.akitanus
aaagaagaccctgttgagcttgactctagtctgactttgtgaagagacatgagaggtgta
gcataagtgggagctttgggaccactcttgactttagcttcggctttagttgagacccct
tggcgatcatgaaataccactactctcatcgtttctttacttacacggtaaaaaggaagt
tgggatagtgc--ctctctctt----ct---gggc-ttc--ggtccatgaacgag--gag
gccacctatctctaaattctagagcaaaatgtggttccaaccatacatgcctcaagacac
taact--gt-tgtcttgt--ttctctt---------------------cggggag-actt
ga-------------------ctctttaaagacttgggtttggttggtaa---cccgtgt
at-atatgtactttgtac-------------------------------atattttacac
aaaccgcatgatcctcgccgtggacattgtcaggcgggcagtttgactggggcggtacat
ctgtcaaaaggtaacgcaggtgtcctaaggccagctcagtgaggccagaaacctcacgta
gagcaaaagggcaaaagctggcttgatccagactttcagtacgaatacggaccgcgaaag
cggggcctatcgatcctttcga-tgaatgagagtttcatccgagaggtgtcagaaaagtt
accacagggataactggcttgtggcagccaagcgttcatagcgacgttgctttttgatcc
ttcgatgtcg
>S.pusillus
aaagaagaccctgttgagcttgactctagtctgactttgtgaagagacatgagaggtgta
gcataagtgggagctttgggaccactcttgactttagcttcggctttagttgagacccct
tggcgatcatgaaataccactactctcatcgtttctttacttacacggtaaaaaggaagt
tgggatagtgc--ctctctctt----ct---gggc-ttc--ggtccatgaacgag--gag
gccacctatctctaaattctagagcaaaatgtggttccagccatacatgcctcaagacac
taatt--gt-tgtcttgt--ttctctt---------------------cggggag-actt
ga-------------------ctcattaaagacttgggtttggttggtaa---cccgtgt
at-atatgtac-ttgtac-------------------------------atattttacac
aaaccgcatgatcctcgccgtggacattgtcaggcgggcagtttgactggggcggtacat
ctgtcaaaaggtaacgcaggtgtcctaaggccagctcagtgaggccagaaacctcacgta
gagcaaaagggcaaaagctggcttgatccagactttcagtacgaatacggaccgcgaaag
cggggcctatcgatcctttcga-tgaatgagagtttcatccgagaggtgtcagaaaagtt
accacagggataactggcttgtggcagccaagcgttcatagcgacgttgctttttgatcc
ttcgatgtcg
>S.bambusae
aaagaagaccctgttgagcttgactctagtctgactttgtgaagagacatgagaggtgta
gcataagtgggagctttgggaccaatcttagctttagcttcggctttagttgagacccct
tggcgatcatgaaataccactactctcatcgtttctttacttacacggtaaaaaggaagt
tgggatagtgc--ctctctctt----ct---ggac-ttc--ggttcatgaacgag--gag
gccacctatctctaaattctagagcaaaatgtggttccaaccatacatgcctcaagacac
ctaaa--gt-tgtcttgt--ttcttct---------------------cggagag-actt
ga-------------------ctctttaaagacttgggtttggttggtaa---cccgtgt
at-atatgtac-ttgtac-------------------------------atattttacac
aaactgcatgatcctcgccgtggacattgtcaggcgggcagtttgactggggcggtacat
ctgtcaaaaggtaacgcaggtgtcctaaggccagctcagtgaggccagaaacctcacgta
gagcaaaagggcaaaagctggcttgatccagactttcagtacgaatacggaccgcgaaag
cggggcctatcgatcctttcga-tgaatgagagtttcatccgagaggtgtcagaaaagtt
accacagggataactggcttgtggcagccaagcgttcatagcgacgttgctttttgatcc
ttcgatgtcg
>S.brevisetosus
aaagaagaccctgttgagcttgactctagtctgactttgtgaagagacatgagaggtgta
gcataagtgggagctttgggatcaatcttgactttagtttcggctttagttgagacccct
tggcgatcatgaaataccactactctcatcgtttctttacttacacggtaaaaaggaagt
tgggatagtgc--ttctctctt----ct---gggc-ttc--ggttcatgaacgag--gag
gccacctatctctaaattctagagcaaaatgtggttccatccatacatgccctaagacac
ctagt--tg-tgttttgt--tgcttc-------------------------ggtg-actt
ga-------------------ctaactaaagacttgggtttggttggtaa---cccgtgt
at-gtatcattcttcgga---------------------------gtgtttacactacac
aaaccgcatgatcctagccgtggacattgtcaggcaggcagtttgactggggcggtacat
ctgtcaaaaggtaacgcaggtgtcctaaggccagctcagtgaggccagaaacctcacgta
gagcaaaagggcaaaagctggcttgatccagactttcagtacgaatacggaccgcgaaag
cggggcctatcgatcctttcga-tgaatgagagtttcatccgagaggtgtcagaaaagtt
accacagggataactggcttgtggcagccaagcgttcatagcgacgttgctttttgatcc
ttcgatgtcg
>S.cercidiphylli
aaagaagaccctgttgagcttgactctagtctgactttgtgaagagacatgagaggtgta
gcataagtgggagccttgggatcaatcttgattattgcttcggctttagttaagacccct
tggcgatcatgaaataccactactctcatcgtttctttacttacacggtaaaaaggaagt
tgggatagtgc--ctctctctc----at---ggat-ttc--ggttcatg-ttgag--gag
gccacctatctctaaattctagagcaaaatgtggttccatccatacatgcctcaagacac
ctagt--tg-agttttgt--tcttctt------------------ttcggagaag-gctg
aa-------------------cttactaaagacttgggtttggttggtaa---cccgtgt
aa-g-ttggtcagtgctt---------------------gca--ctaccatacattacac
aaaccgcatgatcctcgccgtggacattgtcaggcggggcgtttgactggggcggtacat
ctgtcaaaaggtaacgcaggtgtcctaaggccagctcagtgaggccagaaacctcacgta
gagcaaaagggcaaaagctggcttgatccagactttcagtacgaatacggaccgcgaaag
cggggcctatcgatcctttcga-tgaatgagagtttcatccgagaggtgtcagaaaagtt
accacagggataactggcttgtggcagccaagcgttcatagcgacgttgctttttgatcc
ttcgatgtcg
>S.gilvus
aaagaagaccctgttgagcttgactctagtctgactttgtgaagagacatgagaggtgta
gcataagtgggagctttgggatcaatctcgactattgcttcggctttagttgagacccct
tggcaataatgaaataccactactctcatcgtttctttacttacacggtaaaaaggaagt
tgggatagtgt--ctctctctt----ct---ggac-ttc--ggttcatgaacgag--gag
gccacctatctctaaattctagagcaaaatgtggttccatccatacatgcctcaagacac
ctagt--tg-tgtcttgt--tacttc-------------------------ggta-actt
ga-------------------ctgactaaagacttgggtttggttggtaa---cccgtgt
gt-gtatcattcttcgga---------------------------atgtttacattacac
aaaccgcatgatcctagccgtggacattgtcaggcaggcagtttgactggggcggtacat
ctgtcaaaaggtaacgcaggtgtcctaaggccagctcagtgaggccagaaacctcacgta
gagcaaaagggcaaaagctggcttgatccagactttcagtacgaatacggaccgcgaaag
cggggcctatcgatcctttcga-tgaatgagagtttcatccgagaggtgtcagaaaagtt
accacagggataactggcttgtggcagccaagcgttcatagcgacgttgctttttgatcc
ttcgatgtcg
>S.lespedezae
aaagaagaccctgttgagcttgactctagtctgactttgtgaagagacatgagaggtgta
gcataagtgggagctttgggaccaatcttggcatcagtttcggctggtgttaagacccct
tggcgatcatgaaataccactactctcatcgtttctttacttacacggtaaaaaggaagt
tgggatagtgt--ctctctctg----ca---gact-ttc--gggtt-tgtacgag--gag
gccacctatctctaaattctagagcaaaatgtggttccattcatacatg-ccacagacac
ctagg--ga-agtcttgt--tctcggt------------------ttcggtcgag-tctt
ggc------------------taacctaaagactatggtttgattggtaa---ccc-tgt
gt-aggagatggacttgt---------------------------ccattctccctgcac
aaaccgcatgatcctcgccgtggacattgtcaggcgggtagtttgactggggcggtacat
ctgtcaaaaggtaacgcaggtgtcctaaggccagctcagtgaggccagaaacctcacgta
gagcaaaagggcaaaagctggcttgatccagactttcagtacgaatacggaccgcgaaag
cggggcctatcgatcctttcga-tgaatgagagtttcatccgagaggtgtcagaaaagtt
accacagggataactggcttgtggcagccaagcgttcatagcgacgttgctttttgatcc
ttcgatgtcg
>S.recki
aaagaagaccctgttgagcttgactctagtctgactttgtgaagagacatgagaggtgta
gcataagtgggagctttgggatcactcttgactttaacttcggttttagttgagacccct
tggcgatcatgaaataccactactctcatcgtttctttacttacacggtaaaaaggaagt
tgggatagtgc--ctctctctt----ct---gggc-ttc--ggttcatgaatgag--gag
gccacctatctctaaattctagagcaaaatgtggttccaatcatacatgcctcaagacac
ctaaa--gt-tgtcttgt--ttctttt---------------------cggagag-actt
ga-------------------ctctttaaagacttgggtttggttggtaa---cccgtgt
aa-atatgtac-ttgtac-------------------------------ataatttacac
aaaccgcatgatcctcgccgtggacattgtcaggcgggcagtttgactggggcggtacat
ctgtcaaaaggtaacgcaggtgtcctaaggccagctcagtgaggccagaaacctcacgta
gagcaaaagggcaaaagctggcttgatccagactttcagtacgaatacggaccgcgaaag
cggggcctatcgatcctttcga-tgaatgagagtttcatccgagaggtgtcagaaaagtt
accacagggataactggcttgtggcagccaagcgttcatagcgacgttgctttttgatcc
ttcgatgtcg
>S.schizopus
aaagaagaccctgttgagcttgactctagtctgactttgtgaagagacatgagaggtgta
gcataagtgggagctttgggatccctcttggcgctagtttcggctagtgtcaagacccct
tggcgatcatgaaataccactactctcatcgtttctttacttacacggtaaaaaggaagt
tgggatagtgt--ctctctctg----ca---ggct-ttc--gggtc-tgtttgag--gag
gccatctatctctaaattctagagcaaaatgtggttccaatcatacatgccacaagaccc
ctaga--ga-aggcttgt--tctttgc------------------ttcgggaaag-actt
gac------------------tttgctaaagactttggtttgattggtaa---ccc-tgt
gt-acgcgggactcgcgt-------------------------------tccaactacac
taaccgcatgatcctcgccgtggacattgtcaggcgggtagtttgactggggcggtacat
ctgtcaaaaggtaacgcaggtgtcctaaggccagctcagtgaggccagaaacctcacgta
gagcaaaagggcaaaagctggcttgatccagactttcagtacgaatacggaccgcgaaag
cggggcctatcgatcctttcga-tgaatgagagtttcatccgagaggtgtcagaaaagtt
accacagggataactggcttgtggcagccaagcgttcatagcgacgttgctttttgatcc
ttcgatgtcg
>S.shii
aaagaagaccctgttgagcttgactctagtctgactttgtgaagagacatgagaggtgta
gcataagtgggagctttgggatcaatcttgactattgtttcggctttagttgagacccct
tggcgatcatgaaataccactactctcatcgtttctttacttacacggtaaaaaggaagt
tgggatagtgc--ctctctctt----ct---ggac-ttc--ggttcatgaacgag--gag
gccacctatctctaaattctagagcaaaatgtggttccatccatacatgcctcaagacac
ctagt--tg-tgttttgt--tacttaa-----------------------cggta-gctt
ga-------------------ctgactaaagacttgggtttggttggtaa---cccgtgt
at-gtatcattcttcgga---------------------------gtgtttacactacac
aaaccgcatgatcctcgccgtggacattgtcaggctgggtgtttgactggggcggtacat
ctgtcaaaaggtaacgcaggtgtcctaaggccagctcagtgaggccagaaacctcacgta
gagcaaaagggcaaaagctggcttgatccagattttcagtacgaatacggaccgcgaaag
cggggcctatcgatcctttcga-tgaatgagagtttcatccgagaggtgtcagaaaagtt
accacagggataactggcttgtggcagccaagcgttcatagcgacgttgctttttgatcc
ttcgatgtcg
>S.celarius
aaagaagaccctgttgagcttgactctagtctgactttgtgaagagacatgagaggtgta
gcataagtgggagccaagggatcaatcttggttattacttcggtggttatcaagacccct
tggcgacagtgaaataccactactctcatagtttctttacttacacggttaaagggaagt
tgggatagtgt--ctctctcac----tt---gttcacttgtgttcaaggttcggg--aag
gccccctatccttaaattctagagcaaagtgtggatactttcatcaatg-ctcagaattc
taagt--tt-tactttgt--tctctca-----------------------cgagg-actt
tgttt------------t---tcttacgagtttctgagtttgaaaggtaaacacatgtgt
at-actactcttaacgg---------------------------agtgtttacatactgt
gatctgcatgatcctcaccgtggacattgtcaggcggggagtttgactggggcggtacat
ctgtcaaaaggtaacgcaggtgtcctaaggccagctcagtgaggacagaaacctcgcgta
gagcaaaagggcaaaagctggcttgatccagattttcagtacgaatacggaccgcgaaag
cggggcctatcgatccttttga-tgattgagagtttcaatcaagaggtgtcagaaaagtt
accacagggataactggcttgtggcggccaagcgttcatagcgacgtcgctttttgatcc
ttcgatgtcg
>S.longus
aaagaagaccctgttgagcttgactctagtctgactttgtgaagagacatgagaggtgta
gcataagtgggagccaagggatcaatcttggttattacttcggtggttatcaagacccct
tggcgacagtgaaataccactactctcatagtttctttacttacacggttaaagggaagt
tgggatagtgt--ctctctcac----tt---gttcacttgtgttcaaggttcggg--aag
gccccctatccttaaattctagagcaaagtgtggatactttcatcaatg-ctcagaattc
taagt--tt-tacttagt--tctctca-----------------------cgggg-actt
tgttt------------t---tcttacgagtttctgagtttgaaaggtaaacacatgtgt
at-tctactcttaacgg---------------------------agtgtttacatactgt
gatctgcatgatcctcaccgtggacattgtcaggcggggagtttgactggggcggtacat
ctgtcaaaaggtaacgcaggtgtcctaaggccagctcagtgaggacagaaacctcgcgta
gagcaaaagggcaaaagctggcttgatccagattttcagtacgaatacggaccgcgaaag
cggggcctatcgatccttttga-tgattgagagtttcaatcaagaggtgtcagaaaagtt
accacagggataactggcttgtggcggccaagcgttcatagcgacgtcgctttttgatcc
ttcgatgtcg
>S.miscanthi
aaagaagaccctgttgagcttgactctagtctgactttgtgaagagacatgagaggtgta
gcataagtgggagccaagggatcaatcttggttattacttcggtggttatcaagacccct
tggcgacagtgaaataccactactctcatagtttctttacttacacggttaaagggaagt
tgggatagtgt--ctctctcac----tt---gttcacttgtgttcaaggttcggg--aag
gccccctatccttaaattctagagcaaagtgtggatactttcatcaatg-ctcagaattc
taagt--tt-tacttagt--tctctca-----------------------cgagg-gctt
tgttt------------t---tcttacgagtttctgagtttgaaaggtaaacacatgtgc
at-tctactcttaacgg---------------------------agtgtttacatactgt
gatctgcatgatcctcaccgtggacattgtcaggcggggagtttgactggggcggtacat
ctgtcaaaaggtaacgcaggtgtcctaaggccagctcagtgaggacagaaacctcgcgta
gagcaaaagggcaaaagctggcttgatccagattttcagtacgaatacggaccgcgaaag
cggggcctatcgatccttttga-tgattgagagtttcaatcaagaggtgtcagaaaagtt
accacagggataactggcttgtggcggccaagcgttcatagcgacgtcgctttttgatcc
ttcgatgtcg
>S.saharai
aaagaagaccctgttgagcttgactctagtctgactttgtgaagagacatgagaggtgta
gcataagtgggagccaagggatcaatcttggttattacttcggtggttatcaagacccct
tggcgacagtgaaataccactactctcatagtttctttacttacacggttaaagggaagt
tgggatagtgt--ctctctcac----tt---gttcacttgtgttcaaggttcggg--aag
gccccctatccttaaattctagagcaaagtgtggatactttcatcaatg-ctcagaattc
taagt--tt-tactttgt--tctctca-----------------------cgggg-actt
tgttt------------t---tcttacgagtttctgagtttgaaaggtaaacacatgtgt
at-tctactcttaacgg---------------------------agtgtttacatactgt
gatctgcatgatcctcaccgtggacattgtcaggcggggagtttgactggggcggtacat
ctgtcaaaaggtaacgcaggtgtcctaaggccagctcagtgaggacagaaacctcgcgta
gagcaaaagggcaaaagctggcttgatccagattttcagtacgaatacggaccgcgaaag
cggggcctatcgatccttttga-tgattgagagtttcaatcaagaggtgtcagaaaagtt
accacagggataactggcttgtggcggccaagcgttcatagcgacgtcgctttttgatcc
ttcgatgtcg
>S.takahashii
aaagaagaccctgttgagcttgactctagtctgactttgtgaagagacatgagaggtgta
gcataagtgggagccaagggatcaatcttggttattacttcggtggtgatcaagacccct
tggcgacagtgaaataccactactctcatagtttctttacttacacggttaaagggaagt
tgggatagtgt--ctctctcac----tt---gttcacttgtgttcaaggttcggg--aag
gccccctatccttaaattctagagcaaagtgtggatactttcatcaatg-ctcagaattc
taagt--tt-tactttgt--tccttta-----------------------cgggg-actt
tgttt------------t---tcttacgagtttctgagtttgaaaggtaaacacatgtgt
at-tctactcttcacgg---------------------------agtgattacatactgt
gatctgcatgatcctcaccgtggacattgtcaggcggggagtttgactggggcggtacat
ctgtcaaaaggtaacgcaggtgtcctaaggccagctcagtgaggacagaaacctcgcgta
gagcaaaagggcaaaagctggcttgatccagattttcagtacgaatacggaccgcgaaag
cggggcctatcgatccttttga-tgattgagagtttcaatcaagaggtgtcagaaaagtt
accacagggataactggcttgtggcggccaagcgttcatagcgacgtcgctttttgatcc
ttcgatgtcg
>Y.sapporensis
aaagaagaccctgttgagcttgactctagtctgactttgtgaagagacatgagaggtgta
gcataagtgggagctttgggaccactcttgactttagtttcggctttagttgagacccct
tggcgatcatgaaataccactactctcatcgtttctttacttacacggtaaaaaggaagt
tgggatagtgc--ctctctctt----ct---gggc-ttc--ggtccatgaatgag--gag
gccacctatctctaaattctagagcaaaatgtggttccaaccatacatgcctcaagacac
ctaaa--gt-tgtcttgt--ttctctt---------------------cggggag-actt
ga-------------------ctctttaaagacttgggtttggttggtaa---cccgtgt
at-atatgtac-ttgtac-------------------------------atattttacac
aaaccgcatgatcctcgccgtggacattgtcaggcggacagtttgactggggcggtacat
ctgtcaaaaggtaacgcaggtgtcctaaggccagctcagtgaggccagaaacctcacgta
gagcaaaagggcaaaagctggcttgatccagactttcagtacgaatacggaccgcgaaag
cggggcctatcgatcctttcga-tgaatgagagtttcatccgagaggtgtcagaaaagtt
accacagggataactggcttgtggcagccaagcgttcatagcgacgttgctttttgatcc
ttcgatgtcg
>E.asiaticus
aaagaagaccctgttgagcttgactctagtctgactttgtgaagagacatgagaggtgta
gcataagtgggagccttgggatcaatcttgattattgtttcggctttagttgagacccct
tggcgatcatgaaataccactactctcatcgtttctttacttacacggtaaaaaggaagt
tgggatagtgc--ctctctctc----at---ggat-ttc--ggttcatg-ttgag--gag
gccacctatctctaaattctagagcaaaatgtggttccatccatacatgcctcaagacac
ctagt--tg-agttttgt--tcttctt------------------ttcggagaag-gctg
aa-------------------tttactaaagacttgggtttggttggtaa---cccgtgt
aa-g-ttggtcagtgctt---------------------gca--ctaccatacattacac
aaaccgcatgatcctcgccgtggacattgtcaggcggggcgtttgactggggcggtacat
ctgtcaaaaggtaacgcaggtgtcctaaggccagctcagtgaggccagaaacctcacgta
gagcaaaagggcaaaagctggcttgatccagactttcagtacgaatacggaccgcgaaag
cggggcctatcgatcctttcga-tgaatgagagtttcatccgagaggtgtcagaaaagtt
accacagggataactggcttgtggcagccaagcgttcatagcgacgttgctttttgatcc
ttcgatgtcg
>E.boreus
aaagaagaccctgttgagcttgactctagtctgactttgtgaagagacatgagaggtgta
gcataagtgggagccttgggatcaatcttgattattgcttcggctttagttgagacccct
tggcgatcatgaaataccactactctcatcgtttctttacttacacggtaaaaaggaagt
tgggatagtgcctctctctctc----at---ggat-ttc--ggttcatg-ttgag--gag
gccacctatctctaaattctagagcaaaatgtggttccatccatacatgcctcaagaccc
ctagt--tg-agttttgt--tcttctt------------------ttcggagaag-gctg
aa-------------------cttactaaagacttgggtttggttggtaa---cccgtgt
aa-g-ttggtcagtgctt---------------------gca--ctaccatacattacac
aaaccgcatgatcctcgccgtggacattgtcaggcggggcgtttgactggggcggtacat
ctgtcaaaaggtaacgcaggtgtcctaaggccagctcagtgaggccagaaacctcacgta
gagcaaaagggcaaaagctggcttgatccagactttcagtacgaatacggaccgcgaaag
cggggcctatcgatcctttcga-tgaatgagagtttcatccgagaggtgtcagaaaagtt
accacagggataactggcttgtggcagccaagcgttcatagcgacgttgctttttgatcc
ttcgatgtcg
>E.celtis
aaagaagaccctgttgagcttgactctagtctgactttgtgaagagacatgagaggtgta
gcataagtgggagctttgggatcaatcttgattattgcttcggctttagttgagacccct
tggcgatcatgaaataccactactctcatcgtttctttacttacacggtaaaaaggaaat
tgggatagtgc--ttctctctc----at---ggat-ttc--ggttcatg-ttgag--gag
gccacctatctctaaattctagagctaaatgtggttccatccatatatgccttaagacac
ctagt--tt-tgttttgt--tcttctt------------------ttcggagaag-gctt
aa-------------------tgaactaaagacttgggtttggttggtaa---cccgtgt
at-gtttggttgatgctt---------------------gca--tctctattcattacac
-aaccgcatgatcctcgccgtggacattgtcaggcggggcgtttgactggggcggtacat
ctgtcaaaaggtaacgcaggtgtcctaaggccagctcagtgaggccagaaacctcacgta
gagcaaaagggcaaaagctggcttgatccagactttcagtacgaatacggaccgcgaaag
cggggcctatcgatcctttcga-tgaatgagagtttcatccgagaggtgtcagaaaagtt
accacagggataactggcttgtggcagccaagcgttcatagcgacgttgctttttgatcc
ttcgatgtcg
>E.cornicola
aaagaagaccctgttgagcttgactctagtctgactttgtgaagagacatgagaggtgta
gcataagtgggagccttgggatcaatcttgattattgcttcggctttagttgagacccct
tggcgatcatgaaataccactactctcatcgtttctttacttacacggtaaaaaggaagt
tgggatagtgc--ctctctctc----at---ggat-ttc--ggttcatg-ttgag--gag
gccacctatctctaaattctagagcaaaatgtggttccatccatacatgcctcaagacac
ctagt--tg-agttttgt--tcttctt------------------ttcggagaag-gctg
aa-------------------cttactaaagacttgggtttggttggtaa---cccgtgt
aa-g-ttggtcagtgctt---------------------gca--ctaccatacattacac
aaaccgcatgatcctcgccgtggacattgtcaggcggggcgtttgactggggcggtacat
ctgtcaaaaggtaacgcaggtgtcctaaggccagctcagtgaggccagaaacctcacgta
gagcaaaagggcaaaagctggcttgatccagactttcagtacgaatacggaccgcgaaag
cggggcctatcgatcctttcga-tgaatgagagtttcatccgagaggtgtcagaaaagtt
accacagggataactggcttgtggcagccaagcgttcatagcgacgttgctttttgatcc
ttcgatgtcg
>E.dissectus
aaagaagaccctgttgagcttgactctagtctgactttgtgaagagacatgagaggtgta
gcataagtgggagccttgggatcaatcttgattattgcttcggctttagttgagacccct
tggcaatcatgaaataccactactctcatcgtttctttacttacacggtaaaaaggaagt
tgggatagtgc--ctctctctc----at---ggat-ttc--ggttcatg-ttgag--gag
gccacctatctctaaattctagagcaaaatgtggttccatccatacatgcctcaagacac
ctagt--tg-cgttttgt--tcttctt------------------ctcggagaag-gctt
ga-------------------ctgactaaagacttgggtttggttggtaa---cccgtgt
gt-g-ttggtcagtgctt---------------------gca--ctaccgtacattacac
aaaccgcatgatcctcgccgtggacattgtcaggcggggcgtttgactggggcggtacat
ctgtcaaaaggtaacgcaggtgtcctaaggccagctcagtgaggccagaaacctcacgta
gagcaaaagggcaaaagctggcttgatccagactttcagtacgaatacggaccgcgaaag
cggggcctatcgatcctttcga-tgaatgagagtttcatccgagaggtgtcagaaaagtt
accacagggataactggcttgtggcagccaagcgttcatagcgacgttgctttttgatcc
ttcgatgtcg
>E.nomurai
aaagaagaccctgttgagcttgactctagtctgactttgtgaagagacatgagaggtgta
gcataagtgggagctttgggatcaatcttgattattgcctcggtgataattgagacccct
tggcgatcatgaaataccactactctcatcgtttctttacttacacggtaaaaaggaaat
tgggatagtgc--ctctctctc----at---ggat-ttc--ggttcatg-ttgag--gag
gccacctatctctaaattctagagctaaatgtggttccatccatacatgccttaagacac
ctagt--tt-tgttttgc--tcttctt------------------tacg--gaag-actg
aa-------------------cgaactaaagacttgggtttggttggtaa---cccgtgt
at-g-ttgg-tgatgctt---------------------gca--tctccatacattacac
-aaccgcatgatcctcgccgtggacattgtcaggcggggcgtttgactggggcggtacat
ctgtcaaaaggtaacgcaggtgtcctaaggccagctcagtgaggccagaaacctcacgta
gagcaaaagggcaaaagctggcttgatccagactttcagtacgaatacggaccgcgaaag
cggggcctatcgatcctttcga-tgaatgagagtttcatccgagaggtgtcagaaaagtt
accacagggataactggcttgtggcagccaagcgttcatagcgacgttgctttttgatcc
ttcgatgtcg
>E.pruni
aaagaagaccctgttgagcttgactctagtctgactttgtgaagagacatgagaggtgta
gcataagtgggagccttgggatcaatcttgattatagcttcggctttagttgagacccct
tggcgatcatgaaataccactactctcatcgtttctttacttacacggtaaaaaggaagt
tgggatagtgc--ttctctctt----ct---ggac-ttc--ggttca-g-ttgag--gag
gccacctatctctaaattctagagcaaaatgtggttccaaccatacatgcctcaagacac
ctagt--tg-tgttttgt--ttttctc------------------ttcggaggagaactt
ga-------------------ctcactaaagacttgggtttggttggtaa---cccgtgt
gt-g-ttgg-tggtgctt---------------------gca--ctacc-ttcattacac
aaaccatatgatcctcgccgtggacattgtcaggcggggcgtttgactggggcggtacat
ctgtcaaaaggtaacgcaggtgtcctaaggccagctcagtgaggccagaaacctcacgta
gagcaaaagggcaaaagctggcttgatccagactttcagtacgaatacggaccgcgaaag
cggggcctatcgatcctttcga-tgaatgagagtttcatccgagaggtgtcagaaaagtt
accacagggataactggcttgtggcagccaagcgttcatagcgacgttgctttttgatcc
ttcgatgtcg
>E.querci
aaagaagaccctgttgagcttgactctagtctgactttgtgaagagacatgagaggtgta
gcataagtgggagccttgggaccaatcttgattatagcttcggctttagttgagacccct
tggcgaacatgaaataccactactctcatcgtttctttacttacacggtaaaaaggaagt
tgggatagtgc--ctctctctc----at---ggac-ttc--ggttcatg--tgag--gag
gccacctatctctaaattctagagcaaaatgtggttccttccatacatgcctcaagacac
ctagt--tg-tgttttgt--tcttctc------------------ttcggaggga-gctt
aa-------------------ccaactaaagacttgggtttggttggtaa---cccgtgt
at-a-tcggtcagtgctt---------------------gca--ctaccgtacattacac
aaaccgcatgatcctcgccgtggacattgtcaggcggggcgtttgactggggcggtacat
ctgtcaaaaggtaacgcaggtgtcctaaggccagctcagtgaggccagaaacctcacgta
gagcaaaagggcaaaagctggcttgatccagactttcagtacgaatacggaccgcgaaag
cggggcctatcgatcctttcga-tgaatgagagtttcatccgagaggtgtcagaaaagtt
accacagggataactggcttgtggcagccaagcgttcatagcgacgttgctttttgatcc
ttcgatgtcg
>E.quercifoliae
aaagaagaccctgttgagcttgactctagtctgactttgtgaagagacatgagaggtgta
gcataagtgggagctttgggatcaatcttgattattgcttcggctttagttgagacccct
tggcaatcatgaaataccactactctcatcgtttctttacttacacggtaaaaaggaaat
tgggatagtgc--ttctctctc----at---ggat-ttc--ggttcatg-ttgag--gag
gccacctatctctaaattctagagctaaatgtggttccatccatacatgccttaagacac
ctagt--tt-tgttttgt--tcttctt------------------ttcggagaag-actg
aa-------------------cgagctaaagacttgggtttggttggtaa---cccgtgt
at-g-ttggttgatgctt---------------------gca--tctccatacattacac
-aaccgcatgatcctcgccgtggacattgtcaggcggggcgtttgactggggcggtacat
ctgtcaaaaggtaacgcaggtgtcctaaggccagctcagtgaggccagaaacctcacgta
gagcaaaagggcaaaagctggcttgatccagactttcagtacgaatacggaccgcgaaag
cggggcctatcgatcctttcga-tgaatgagagtttcatccgagaggtgtcagaaaagtt
accacagggataactggcttgtggcagccaagcgttcatagcgacgttgctttttgatcc
ttcgatgtcg
>E.rubricans
aaagaagaccctgttgagcttgactctagtctgactttgtgaagagacatgagaggtgta
gcataagtgggagctttgggatcaatcttgattattgcttcggctttagttgagacccct
tggcgatcatgaaataccactactctcatcgtttctttacttacacggtaaaaaggaaat
tgggatagtgc--ctctctctc----at---ggat-ttc--ggttcatg-ttgag--gag
gccacctatctctaaattctagagctaaatgtggttccatccatacatgccttaagacac
ctagt--tt-tgttttgt--tcttctt------------------ttcggagtag-actc
aa-------------------cgaactaaagacttgggtttggttggtaa---cccgtgt
at-g-ttggttgatgctt---------------------gca--tctccacacattacac
-aaccgcatgatcctcgccgtggacattgtcaggcggggcgtttgactggggcggtacat
ctgtcaaaaggtaacgcaggtgtcctaaggccagctcagtgaggccagaaacctcacgta
gagcaaaagggcaaaagctggcttgatccagactttcagtacgaatacggaccgcgaaag
cggggcctatcgatcctttcga-tgaatgagagtttcatccgagaggtgtcagaaaagtt
accacagggataactggcttgtggcagccaagcgttcatagcgacgttgctttttgatcc
ttcgatgtcg
>E.smithi
aaagaagaccctgttgagcttgactctagtctgactttgtgaagagacatgagaggtgta
gcataagtgggagccttgggatcaatctcgattattgcttcggctttggttgagacccct
tggcgatcatgaaataccactactctcatcgtttctttacttacacggtaaaaaggaagt
tgggatagtgc--ctctctctc----tt---ggat-ttc--ggttcatg-ttgag--gag
gccacctatctctaaattctagagctaaatgtggttccatccatacatgcctcaagacac
ctagt--tt-tgttttgt--tcttctc------------------ctcggagaag-actt
ga-------------------ctgactaaagacttgggtttggttggtaa---cccgtgt
at-g-ttggtcagtgctt---------------------gca--ctaccatacattacac
aaaccgcatgatcctcgccgtggacattgtcaggcggggcgtttgactggggcggtacat
ctgtcaaaaggtaacgcaggtgtcctaaggccagctcagtgaggccagaaacctcacgta
gagcaaaagggcaaaagctggcttgatccagactttcagtacgaatacggaccgcgaaag
cggggcctatcgatcctttcga-tgaatgagagtttcatccgagaggtgtcagaaaagtt
accacagggataactggcttgtggcagccaagcgttcatagcgacgttgctttttgatcc
ttcgatgtcg
>E.spectabilis
aaagaagaccctgttgagcttgactctagtctgactttgtgaagagacatgagaggtgta
gcataagtgggagccttgggatcaatctcgactattgcttcggctttggttgagacccct
tggcgatcatgaaataccactactctcatcgtttctttacttacacggtaaaaaggaagt
tgggatagtgc--ctctctctc----tt---ggat-ttc--ggttcatg-ttgag--gag
gccacctatctctaaattctagagctaaatgtggttccatccataaatgcctcaagacac
ctagt--tt-tgttttgt--tcttatt------------------ttcggatgag-actt
ga-------------------ctgactaaagacttgggtttggttggtaa---cccgtgt
at-g-ttggtcagtgctc---------------------gca--ctaccatacattacac
aaaccgcatgatcctcgccgtggacattgtcaggcggggggtttgactggggcggtacat
ctgtcaaaaggtaacgcaggtgtcctaaggccagctcagtgaggccagaaacctcacgta
gagcaaaagggcaaaagctggcttgatccagactttcagtacgaatacggaccgcgaaag
cggggcctatcgatcctttcga-tgaatgagagtttcatccgagaggtgtcagaaaagtt
accacagggataactggcttgtggcagccaagcgttcatagcgacgttgctttttgatcc
ttcgatgtcg
>E.suginamensis
aaagaagaccctgttgagcttgactctagtctgactttgtgaagagacatgagaggtgta
gcataagtgggagccttgggattcatcttgattattgcttcggctttagttgagacccct
tggcgatcatgaaataccactactctcatcgtttctttacttacacggtaaaaaggaaat
tgggatagtgc--ctctctctt----ct---ggat-ttc--ggttcatg-ttgag--gag
gccacctatctctaaattctagagctaaatgtggttccatccatatatgccttaagacac
ctagt--ct-tgatctcc--t------------------------cgcggagaga-----
---------------------gagactaaagacttgggtttggttggtaa---cccgtgt
at-gtttggtgaatgctt---------------------gcatctctccatacattacac
-aaccgcatgatcctcgccgtggacattgtcaggcggggcgtttgactggggcggtacat
ctgtcaaaaggtaacgcaggtgtcctaaggccagctcagtgaggccagaaacctcacgta
gagcaaaagggcaaaagctggcttgatccagactttcagtacgaatacggaccgcgaaag
cggggcctatcgatcctttcga-tgaatgagagtttcatccgagaggtgtcagaaaagtt
accacagggataactggcttgtggcagccaagcgttcatagcgacgttgctttttgatcc
ttcgatgtcg
>E.tiliarium
aaagaagaccctgttgagcttgactctagtctgactttgtgaagagacatgagaggtgta
gcataagtgggagccttgggaccaatcttgattatagcttcggctgtagttgagacccct
tggcgatcatgaaataccactactctcatcgtttctttacttacacggtaaaaaggaagt
tgggatagtgc--ctctctctc----at---ggac-ttc--ggttcatg-ttgag--gag
gccacctatctctaaattctagagcaaaatgtggttccttccatacatgcctcaagacac
ctagt--tg-tgttttgt--tcttctc------------------ttcggaggga-gctt
aa-------------------ccaactaaagacttgggtttggttggtaa---cccgtgt
at-g-tcggtcggtgctt---------------------gca--ctaccgtacattacac
aaaccgcatgatcctcgccgtggacattgtcaggcggggcgtttgactggggcggtacat
ctgtcaaaaggtaacgcaggtgtcctaaggccagctcagtgaggccagaaacctcacgta
gagcaaaagggcaaaagctggcttgatccagactttcagtacgaatacggaccgcgaaag
cggggcctatcgatcctttcga-tgaatgagagtttcatccgagaggtgtcagaaaagtt
accacagggataactggcttgtggcagccaagcgttcatagcgacgttgctttttgatcc
ttcgatgtcg
>E.toyoshimai
aaagaagaccctgttgagcttgactctagtctgactttgtgaagagacatgagaggtgta
gcataagtgggagccttgggatcaatcttgattattgcttcggctttagttgagacccct
tggcgatcatgaaataccactactctcatcgtttctttacttacacggtaaaaaggaagt
tgggatagtgc--ctctctctc----at---ggat-ttc--ggttcatg-ttgag--gag
gccacctatctctaaattctagagcaaaatgtggttccatccatacatgcctcaagacac
ctagt--tt-agttttgt--tcttctt------------------ttcggagaag-gctg
aa-------------------cttactaaagacttgggtttggttggtaa---cccgtgt
aa-g-ttggtcagtgctt---------------------gca--ctaccatacattacac
aaaccgcatgatcctcgccgtggacattgtcaggcggggcgtttgactggggcggtacat
ctgtcaaaaggtaacgcaggtgtcctaaggccagctcagtgaggccagaaacctcacgta
gagcaaaagggcaaaagctggcttgatccagactttcagtacgaatacggaccgcgaaag
cggggcctatcgatcctttcga-tgaatgagagtttcatccgagaggtgtcagaaaagtt
accacagggataactggcttgtggcagccaagcgttcatagcgacgttgctttttgatcc
ttcgatgtcg
>E.uchidai
aaagaagaccctgttgagcttgactctagtctgactttgtgaagagacatgagaggtgta
gcataagtgggagctttgggatcaatcttgactattgtttcggcaatagttgagacccct
tggcaataatgaaataccactactctcatcgtttctttacttacacggtaaaaaggaagt
tgggatagtgt--ctctctctt----ct---ggac-ttc--ggttcatgaatgag--gag
gccacctatctctaaattctagagcaaaatgtggttccaaccatacatgcctcaagacac
ctagt--tg-tgtttggt--tttcttt------------------aacg--agag-gcca
ga-------------------ttcactaaagacttgggtttggttggtaa---cccgtgt
at-gtcagaccattcttc---------------------gga--atactgtacattacac
-aaccacatgatcctcgccgtggacattgtcaggcgggcagtttgactggggcggtacat
ctgtcaaaaggtaacgcaggtgtcctaaggccagctcagtgaggccagaaacctcacgta
gagcaaaagggcaaaagctggcttgatccagactttcagtacgaatacggaccgcgaaag
cggggcctatcgatcctttcga-tgaatgagagtttcatccgagaggtgtcagaaaagtt
accacagggataactggcttgtggcagccaagcgttcatagcgacgttgctttttgatcc
ttcgatgtcg
>E.uncatus
aaagaagaccctgttgagcttgactctagtctgactttgtgaagagacatgagaggtgta
gcataagtgggagccttgggaccaatcttgattatagcttcggctttagttgagacccct
tggcgatcatgaaataccactactctcatcgtttctttacttacacggtaaaaaggaagt
tgggatagtgc--ctctctctt----ct---ggac-ttc--ggttca-g-ttgag--gag
gccacctatctctaaattctagagcaaaatgtggttccagccatacatgcctcaagacac
ctagt--tg-tgttttgt--ttttctc------------------ttcggaggagaactt
ga-------------------ccgactaaagacttgggtttggttggtaa---cccgtgt
gt-g-ttgg-tagtgctt---------------------gca--ctacc-ttcattacac
aaaccgcatgatcctcgccgtggacattgtcaggcggggcgtttgactggggcggtacat
ctgtcaaaaggtaacgcaggtgtcctaaggccagctcagtgaggccagaaacctcacgta
gagcaaaagggcaaaagctggcttgatccagactttcagtacgaatacggaccgcgaaag
cggggcctatcgatcctttcga-tgaatgagagtttcatccgagaggtgtcagaaaagtt
accacagggataactggcttgtggcagccaagcgttcatagcgacgttgctttttgatcc
ttcgatgtcg
>O.amiensis
aaagaagaccctgttgagcttgactctagtctgactttgtgaagagacatgagaggtgta
gcataagtgggagttttgggatccctcttgactatagtttcggctatagttgagacccct
taacgatcatgaaataccactactctcatcgtttctttacttacacggtgaaaaggaaat
tgggatagtgt--ctctctctt----ct---ggac-ttc--ggttca-gttagag--gag
gccacctatctctaagttctagagccaaatgtggttccatccatatacg-ctcgagacac
ctgat--tg--gccatgt--tcttc---------------------------ggg-actt
ggt------------------ttaattaagggcttgagtttggttggtag---ccaatgt
gt-a-tcagcaatgata--------------------------------------cacat
-aaccatatgatcctcgccgtggacattgtcaggcgggcagtttgactggggcggtacat
ctgtcaaaaggtaacgcaggtgtcctaaggccagctcagtgaggccagaaacctcacgta
gagcaaaagggcaaaagctggcttgatccagactttcagtacgaatacggaccgcgaaag
cggggcctatcgatcctttcga-tgaatgagagtttcatccgagaggtgtcagaaaagtt
accacagggataactggcttgtggcagccaagcgttcatagcgacgttgctttttgatcc
ttcgatgtcg
>O.biharensis
aaagaagaccctgttgagcttgactctagtctgactttgtgaagagacatgagaggtgta
gcataagtgggagccaagggatcactcttggctgttacctcggtggcagtcaagacccct
tggcaacagtgaaataccactactctcatagtttctttacttacacggttaaagggaagt
tgggatagtgt--ctctctcac----tt---gggt-tca--cct-gaggttcggg--aag
gccgcctatccttaaattctagagcaaagtgtgggtactttcatcaatg-ctcaagaccc
tatga--ct-tgtcttgt--tctt--c-------------------------ggg-actc
ga-------------------tgagacttagacttgagtttgaaaggtaa---cgtgggt
gt-accgtaaagaaactt------------------------gtttctggtgcatactac
aatctgcatgatcctcaccgtggacattgtcaggcgggtagtttgactggggcggtacat
ctgtcaaaaggtaacgcaggtgtcctaaggccagctcagtgaggacagaaacctcgcgta
gagcaaaagggcaaaagctggcttgatccagattttcagtacgaatacggaccgcgaaag
cggggcctatcgatccttttga-tgattgagagtttcaatcaagaggtgtcagaaaagtt
accacagggataactggcttgtggcggccaagcgttcatagcgacgtcgctttttgatcc
ttcgatgtcg
>O.camelliae
aaagaagaccctgttgagcttgactctagtctgactttgtgaagagacatgagaggtgta
gcataagtgggagttttgggattcctcttgattgcagtttcggctgtagttgagacccct
taacgatcatgaaataccactactctcatcgtttctttacttacacggtgaaaaggaaat
tgggatagtgt--ctctctctt----ct---ggac-ttc--ggttca-gtagcag--gag
gccacctatctctaaattctagagcaaaatgtggttccatccatatacg-ctcaagaaac
caaat--tg-catcttgt--tcttc---------------------------ggg-actt
gatg-----------------tggattaagggcttgagtttggttggtag---ccaatgt
at-a-tcagcaatgata--------------------------------------tgcat
-aaccacatgatcctcgccgtggacattgtcaggcgggcagtttgactggggcggtacat
ctgtcaaaaggtaacgcaggtgtcctaaggccagctcagtgaggccagaaacctcacgta
gagcaaaagggcaaaagctggcttgatccagactttcagtacgaatacggaccgcgaaag
cggggcctatcgatcctttcga-tgaatgagagtttcatccgagaggtgtcagaaaagtt
accacagggataactggcttgtggcagccaagcgttcatagcgacgttgctttttgatcc
ttcgatgtcg
>O.castaneae
aaagaagaccctgttgagcttgactctagtctgactttgtgaagagacatgagaggtgta
gcataagtgggagttttgggatccctcttgattgcagtttcggctgtagttgagacccct
taacaatcatgaaataccactactctcatcgtttctttacttacacggtgaaaaggaaat
tgggatagtgt--ctctctctt----ct---ggac-ttc--ggttca-gtagcag--gag
gccacctatctctaaattctagagcaaaatgtggttccatccatatatg-ctcaagacac
ctaat--tg-aaccttgt--tcttc---------------------------ggg-actt
ggt------------------ttgattaaagacttgagtttggttggtag---ccaatgt
gt-a-tcagcaatgatg--------------------------------------cacat
-aaccacatgatcctcgccgtggacattgtcaggcgggcagtttgactggggcggtacat
ctgtcaaaaggtaacgcaggtgtcctaaggccagctcagtgaggccagaaacctcacgta
gagcaaaagggcaaaagctggcttgatccagactttcagtacgaatacggaccgcgaaag
cggggcctatcgatcctttcga-tgaatgagagtttcatccgagaggtgtcagaaaagtt
accacagggataactggcttgtggcagccaagcgttcatagcgacgttgctttttgatcc
ttcgatgtcg
>O.clavatus
aaagaagaccctgttgagcttgactctagtctgactttgtgaagagacatgagaggtgta
gcataagtgggagttttgggattcctctttattgcagtttcggctgtagtaaagacccct
taacgatcatgaaataccactactctcatcgtttctttacttacacggtgaaaaggaaat
tgggatagtgt--ctctctctg----ttgtggact-ttt--agttca-gtttcag--gag
gccacctatctctagattctagagcaaaatggagttccatccatgtatg-ctcaagacac
ctaat--tg-aatcttgt--tcttc---------------------------ggg-actt
ggt------------------ttgattaaagacttgagtttggttggtaa---caattgt
aa-tgtcagcaatgatgt-------------------------------------tgcat
-aactgcatgatcctcgccgtggacattgtcaggcgggcagtttgactggggcggtacat
ctgtcaaaaggtaacgcaggtgtcctaaggccagctcagtgaggccagaaacctcacgta
gagcaaaagggcaaaagctggcttgatccagactttcagtacgaatacggaccgcgaaag
cggggcctatcgatcctttcga-tgaatgagagtttcatccgagaggtgtcagaaaagtt
accacagggataactggcttgtggcagccaagcgttcatagcgacgttgctttttgatcc
ttcgatgtcg
>O.coffeae
aaagaagaccctgttgagcttgactctagtctgactttgtgaagagacatgagaggtgta
gcataagtgggagttttgggaccactcttgactgcagtttcggctgtagttaagagccct
taacaatcatgaaataccactactctcatcgtttctttacttacacggtgaaaaggaaat
tgagatagtgt--ctctctctt----ct---ggac-ttc--ggttca-gttgcag--gag
gccacctatctctagattctagagccaaatgtggttccatccatatatg-ctggagacac
ctaat--ta-catcttgt--tcttc---------------------------ggg-actt
ggt------------------gtgattaaagactttagtttggttgg-------------
-------------------------------------------------------tactt
-aaccacatgatcctcgccgtggacattgtcaggcgggcagtttgactggggcggtacat
ctgtcaaaaggtaacgcaggtgtcctaaggccagctcagtgaggccagaaacctcacgta
gagcaaaagggcaaaagctggcttgatccagactttcagtacgaatacggaccgcgaaag
cggggcctatcgatcctttcga-tgaatgagagtttcatccgagaggtgtcagaaaagtt
accacagggataactggcttgtggcagccaagcgttcatagcgacgttgctttttgatcc
ttcgatgtcg
>O.gotohi
aaagaagaccctgttgagcttgactctagtctgactttgtgaagagacatgagaggtgta
gcataagtgggagttttgggatccctcttgattgcagtttcggctgtagttgagagccct
taacgatcatgaaataccactactctcatcgtttctttacttacacggtgaaaaggaaat
tgggatagtgt--ctctctctt----ct---gggc-ttc--ggttca-gtagcag--gag
gccacctatctctaaattctagagcaaaatgtggttccatccatacacg-ctcaagacac
ctaat--tg-caccttgt--ttctc---------------------------gga-actt
ggt------------------atgattaaagacttgggtttggttggtaa---ccaatgt
gc-a-tcagcaatgatgt-------------------------------------tacat
-aaccatatgatcctagccgtggacattgtcaggcgggcagtttgactggggcggtacat
ctgtcaaaaggtaacgcaggtgtcctaaggccagctcagtgaggccagaaacctcacgta
gagcaaaagggcaaaagctggcttgatccagactttcagtacgaatacggaccgcgaaag
cggggcctatcgatcctttcga-tgaatgagagtttcatccgagaggtgtcagaaaagtt
accacagggataactggcttgtggcagccaagcgttcatagcgacgttgctttttgatcc
ttcgatgtcg
>O.hondoensis
aaagaagaccctgttgagcttgactctagtctgactttgtgaagagacatgagaggtgta
gcataagtgggagttttgggattcctcttgattacagtttcggctgtagttgagacccct
taacgatcatgaaataccactactctcatcgtttctttacttacacggtgaaaaggagat
tgggatagtgt--ctctctctt----ct---ggac-ttc--ggttca-gtagcag--gag
gccacctatctctaaattctagagcaaaatgtggttccatccatgtatg-ctcaagacac
tgaat--tg-aatcttgt--tcttc---------------------------ggg-actt
ggt------------------ttgattaaagacttgagtttggttggtag---caaatgt
gc-a-tcagcaatgatg--------------------------------------tacat
-aactgcatgatcctcgccgtggacattgtcaggcgggcagtttgactggggcggtacat
ctgtcaaaaggtaacgcaggtgtcctaaggccagctcagtgaggccagaaacctcacgta
gagcaaaagggcaaaagctggcttgatccagactttcagtacgaatacggaccgcgaaag
cggggcctatcgatcctttcga-tgaatgagagtttcatccgagaggtgtcagaaaagtt
accacagggataactggcttgtggcagccaagcgttcatagcgacgttgctttttgatcc
ttcgatgtcg
>O.ilicis
aaagaagaccctgttgagcttgactctagtctgactttgtgaagagacatgagaggtgta
gcataagtgggagttttgggattcctcttgattacagtttcggctgtagttgagacccct
taacgatcatgaaataccactactctcatcgtttctttacttacacggtgaaaaggaaat
tgggatagtgt--ctctctctt----ct---ggac-ttc--ggttca-gtagcag--gag
gccacctatctctaaattctagagccaaatgtggttccatccatatatg-ctcaagacac
ctaat--tg-tatcttgt--tcttc---------------------------ggg-actt
gag------------------atgattaaagacttgggtttggttggtag---ccaatgt
ac-a-ccagcaatggtg--------------------------------------tacat
-aaccacatgatcctcgccgtggacattgtcaggcgggcagtttgactggggcggtacat
ctgtcaaaaggtaacgcaggtgtcctaaggccagctcagtgaggccagaaacctcacgta
gagcaaaagggcaaaagctggcttgatccagactttcagtacgaatacggaccgcgaaag
cggggcctatcgatcctttcga-tgaatgagagtttcatccgagaggtgtcagaaaagtt
accacagggataactggcttgtggcagccaagcgttcatagcgacgttgctttttgatcc
ttcgatgtcg
>O.karamatus
aaagaagaccctgttgagcttgactctagtctgactttgtgaagagacatgagaggtgta
gcataagtgggagttttgggattcctctttattgcagtttcggctgtgatgaagacccct
taacgatcatgaaataccactactctcatcgtttctttacttacacggtgaaaaggaaat
tgggatagtgt--ctctctctt----ct---ggac-ttc--ggttca-gtagcag--gag
gccacctatctctaaattctagagccaaatgtggttccatccatatacg-ctcaagacac
ctaat--tg-aatcttgt--tcttc---------------------------ggg-actt
ggt------------------ttgattaaagacttgagtttggttggtag---ccaatgt
tt-a-tcagcaatgata--------------------------------------aacat
-aaccacatgatcctcgccgtggacattgtcaggcgggcagtttgactggggcggtacat
ctgtcaaaaggtaacgcaggtgtcctaaggccagctcagtgaggccagaaacctcacgta
gagcaaaagggcaaaagctggcttgatccagactttcagtacgaatacggaccgcgaaag
cggggcctatcgatcctttcga-tgaatgagagtttcatccgagaggtgtcagaaaagtt
accacagggataactggcttgtggcagccaagcgttcatagcgacgttgctttttgatcc
ttcgatgtcg
>O.modestus
aaagaagaccctgttgagcttgactctagtctgactttgtgaagagacatgagaggtgta
gcataagtgggagccaagggatcaatcttggctgttatttcgatggcagtcaagacccct
tggctacagtgaaataccactactctcatagtttctttacttacacggttaaagggaagt
tgggatagtgt--ctctctcac----tt---gggt-ttt--cct-aaggttcggg--aag
gcctcctatccttaaattctagagcaaagtgtgggtactttcatcaatg-ctcaagaccc
tagaa--ct-tgtcttgt--tctt--c-------------------------ggg-actt
ga-------------------tgagatttagacttgagtttgaaaggtaa---cgtgggt
gt-accgtaaagagactt------------------------gtctctggtgcatactac
aatctgcatgatcctcaccgtggacattgtcaggcggggagtttgactggggcggtacat
ctgtcaaaaggtaacgcaggtgtcctaaggccagctcagtgaggacagaaacctcgcgta
gagcaaaagggcaaaagctggcttgatccagattttcagtacgaatacggaccgcgaaag
cggggcctatcgatccttttga-ttattgagagtttcaatcaagaggtgtcagaaaagtt
accacagggataactggcttgtggcggccaagcgttcatagcgacgtcgctttttgatcc
ttcgatgtcg
>O.orthius
aaagaagaccctgttgagcttgactctagtctgactttgtgaagagacatgagaggtgta
gcataagtgggagtcaagggatcaatcttggctgttacttcggtggcagtcaagacccct
tgactacagtgaaataccactactctcatagtttctttacttacacggttaaagggaagt
tgggatagtgt--ctctctcac----tt---gggg-tct--cct-aaggttcggg--aag
gcctcctatccttaaattctagagcaaagtgtgggtactttcatcaatg-ctcaagaccc
tatga--ct-tgtcttgt--tctt--c-------------------------ggg-actt
ga-------------------tgagacttagacttgagtttgaaaggtaa---cgtgggt
gt-accgtaaagagactt------------------------gtctctggtgcatactac
aatctgcatgatcctcaccgtggacattgtcaggcggggagtttgactggggcggtacat
ctgtcaaaaggtaacgcaggtgtcctaaggccagctcagtgaggacagaaacctcgcgta
gagcaaaagggcaaaagctggcttgatccagattttcagtacgaatacggaccgcgaaag
cggggcctatcgatccttttga-ttattgagagtttcaatcaagaggtgtcagaaaagtt
accacagggataactggcttgtggcggccaagcgttcatagcgacgtcgctttttgatcc
ttcgatgtcg
>O.perditus
aaagaagaccctgttgagcttgactctagtctgactttgtgaagagacatgagaggtgta
gcataagtgggagttttgggattcctcttgattacagtttcggctgtagtgaagacccct
tgacgatcatgaaataccactactctcatcgtttctttacttacacggtgaaaaggaaat
tgggatagtgt--ctctctcta----tt---gggc-ttc--ggttca-ttagcaggagag
gccacctatctctaaattctagagccaaatgtggttccatccatgtatg-ctcaagacac
ctaat--tg-aatattgt--tcttc---------------------------ggg-actt
tat------------------ttgattaaagacttgggtttggttggtag---ccaatgt
gc-a-tcagcaatgatg--------------------------------------tacat
-aaccacatgatcctcgccgtggacattgtcaggcgggcagtttgactggggcggtacat
ctgtcaaaaggtaacgcaggtgtcctaaggccagctcagtgaggccagaaacctcacgta
gagcaaaagggcaaaagctggcttgatccagactttcagtacgaatacggaccgcgaaag
cggggcctatcgatcctttcga-tgaatgagagtttcatccgagaggtgtcagaaaagtt
accacagggataactggcttgtggcagccaagcgttcatagcgacgttgctttttgatcc
ttcgatgtcg
>O.pustulosus
aaagaagaccctgttgagcttgactctagtctgactttgtgaagagacatgagaggtgta
gcataagtgggagtttagggactcctcttgattatagtttcggctgtaattaagacccct
taacaccaatgaaataccactactctcatcgtttctttacttacacggtgaaaaggagat
tgagatagtgt--ctctctgtttttact---ggac-ttc--ggttca-gtagcag--gag
gccacctatctctaaattctagagctaaatgtggttccatccatatatg-ctaaagacac
ctaat--tg-agacttgt--tcttc---------------------------ggg-actt
gga------------------ttgattaaagactttagtttggttggtag---caagtgt
tt-a-tcagcaatgata--------------------------------------aacat
-aaccacatgatcctcgccgtggacattgtcaggcgggcagtttgactggggcggtacat
ctgtcaaaaggtaacgcaggtgtcctaaggccagctcagtgaggccagaaacctcacgta
gagcaaaagggcaaaagctggcttgatccagactttcagtacgaatacggaccgcgaaag
cggggcctatcgatcctttcga-tgaatgagagtttcatccgagaggtgtcagaaaagtt
accacagggataactggcttgtggcagccaagcgttcatagcgacgttgctttttgatcc
ttcgatgtcg
>O.rubicundus
aaagaagaccctgttgagcttgactctagtctgactttgtgaagagacatgagaggtgta
gcataagtgggagccaagggatcaatcttggctgttacttcggtggcagttaagacccct
tggctacagtgaaataccactactctcatagtttctttacttacacggttaaagggaagt
tgggatagtgt--ctctctcac----tt---gggt-tct--cct-aaggttcggg--aag
gcctcctatccttaaattctagagcaaagtgtgggtactttcatcaatg-ctcaagaccc
tatga--ct-tgtcttgt--tctt--c-------------------------ggg-actt
ga-------------------tgagacttagacttgagtttgaaaggtaa---cgtgggt
gt-accgtatagaaactt------------------------gtttctggtgcatactac
aatctgcatgatcctcaccgtggacattgtcaggcggggagtttgactggggcggtacat
ctgtcaaaaggtaacgcaggtgtcctaaggccagctcagtgaggacagaaacctcgcgta
gagcaaaagggcaaaagctggcttgatccagattttcagtacgaatacggaccgcgaaag
cggggcctatcgatccttttga-ttattgagagtttcaatcaagaggtgtcagaaaagtt
accacagggataactggcttgtggcggccaagcgttcatagcgacgtcgctttttgatcc
ttcgatgtcg
>O.ununguis
aaagaagaccctgttgagcttgactctagtctgactttgtgaagagacatgagaggtgta
gcataagtgggagttttgggactcctcttgattacagtttcggctgtagttgagaaccct
taacgatcatgaaataccactactctcatcgtttctttacttacacggtgaaaaggaaat
tgggatagtgt--ctctctctt----ct---gaac-ttc--ggttca-gtagcag--gag
gccacctatctctaaattctagagcaaaatgtggttccatccatatatg-ctcaagacac
ctaat--tg-aatcatgttctcttt---------------------------ggg-actt
gat------------------ttgattaaagacttgggtttggttggtag---ccaatgt
at-a-tcagcaatgaca--------------------------------------tacat
-aaccgcatgatcctcgccgtggacattgtcaggcgggcagtttgactggggcggtacat
ctgtcaaaaggtaacgcaggtgtcctaaggccagctcagtgaggccagaaacctcacgta
gagcaaaagggcaaaagctggcttgatccagactttcagtacgaatacggaccgcgaaag
cggggcctatcgatcctttcga-tgaatgagagtttcatccgagaggtgtcagaaaagtt
accacagggataactggcttgtggcagccaagcgttcatagcgacgttgctttttgatcc
ttcgatgtcg
>A.quercivorus
aaagaagaccctgttgagcttgactctagtctgactttgtgaagagacatgagaggtgta
gcataagtgggagctttgggatcaatcttggttgttgcttctgtagcagctaagacccct
tggcaacaatgaaataccactactctcatagtttctttacttacacggttaaagggaaat
tgggatagtgt--ctctctcac----tt---gggt-tta---ctcaaggttcggg--aag
gccccctatccttaaattctagagcaaagtgtagatactttcattaacg-cttgagaccc
taact--tt-tgtcttgt--ccttcac-------------------------ggg-actt
ga-------------------tgatttttagactcaagtttgaaaggtaa---cgtagtt
gc-accgttaagatactt------------------------gtatctggtgtactctac
aatcagcatgatcctcaccgtggacattgtcaggctgggcgtttgactggggcggtacat
ctgtcaaaaggtaacgcaggtgtcctaaggccagctcagtgaggacagaaacctcgcgta
gagcaaaagggcaaaagctggcttgatccagattttcagtacgaatacggaccgcgaaag
cggggcctatcgatccttttga-tgattgagagtttcaatcaagaggtgtcagaaaagtt
accacagggataactggcttgtggcggccaagcgttcatagcgacgtcgctttttgatcc
ttcgatgtcg
>A.viennensis
aaagaagaccctgttgagcttgactctagtctgactttgtgaagagacatgagaggtgta
gcataagtgggagctttgggatcaatcttggttgttgcttctgtagcagctaagacccct
tggcaacaatgaaataccactactctcatagtttctttacttacacggttaaagggaaat
tgggatagtgt--ctctctcac----tt---gggt-tta---ctcaaggttcggg--aag
gccccctatccttaaattctagagcaaagtgtagatactttcattaacg-cttgagaccc
taact--tt-tgtcttgt--ccttcac-------------------------ggg-actt
ga-------------------tgatttttagactcaagtttgaaaggtaa---cgtagtt
gc-accgttaagatactt------------------------gtatctggtgtactctac
aatcagcatgatcctcaccgtggacattgtcaggctgggcgtttgactggggcggtacat
ctgtcaaaaggtaacgcaggtgtcctaaggccagctcagtgaggacagaaacctcgcgta
gagcaaaagggcaaaagctggcttgatccagattttcagtacgaatacggaccgcgaaag
cggggcctatcgatccttttga-tgattgagagtttcaatcaagaggtgtcagaaaagtt
accacagggataactggcttgtggcggccaagcgttcatagcgacgtcgctttttgatcc
ttcgatgtcg
>T.bambusae
aaagaagaccctgttgagcttgactctagtctgactttgtgaagagacatgagaggtgta
gcataagtgggagccaagggatcaatcttgattgttacttcggtggcagttaagacccct
tggctacagtgaaataccactactctcatagtttctttacttacacggttaaaaggga-t
acaagtagtgc--cccaccccc----aa---ggga-a----accttggcatcgga--agg
gccgcctat-tttgctttctagag-aaagtgcagatactttcaggtata-cctgagaccc
tatga--ct-tgtcttgt--tcttcac-------------------------ggg-actt
ga-------------------taaggcttagacttgggtttgaaaggtaa---agtgggt
gt-gctgag------------------------------tatttacttggtacacactgc
attctgtataaccctcatcgtggacattgtcaggcggggagtttgactggggcggtacat
ctgtcaaaaggtaacgcaggtgtcctaaggccagctcagtgaggacagaaacctcgcgta
gagcaaaagggcaaaagctggcttgatccagattttcagtacgaatacggaccgcgaaag
cggggcctatcgatccttttga-ttattgagagtttcaatcaagaggtgtcagaaaagtt
accacagggataactggcttgtggcggccaagcgttcatagcgacgtcgctttttgatcc
ttcgatgtcg
>T.evansi
aaagaagaccctgttgagcttgactctagtctgactttgtgaagagacatgagaggtgta
gcataagtgggagcctagggatcaatcttggctgttacttcggtggcagttaagacccct
tagctacagtgaaataccactactctcatagtttctttacttacacggttaaagggaagt
tgggatagtgt--ctctctcac----tt---gggt-tta--cctcagggttcggg--aag
gcctcctatccttaaattctagagcaaagtgtgggtactttcatcaatg-ctcaagaccc
tatga--ct-tgtcatgt--tcttcac-------------------------ggg-actt
ga-------------------tgagacttagacttgagtttgaaaggtaa---cgtgggt
gt-accgtaaagaaactt------------------------gtttctggtgcatactac
aatctgcatgatcctcaccgtggacattgtcaggcggggagtttgactggggcggtacat
ctgtcaaaaggtaacgcaggtgtcctaaggccagctcagtgaggacagaaacctcgcgta
gagcaaaagggcaaaagctggcttgatccagattttcagtacgaatacggaccgcgaaag
cggggcctatcgatccttttga-ttattgagagtttcaatcaagaggtgtcagaaaagtt
accacagggataactggcttgtggcggccaagcgttcatagcgacgtcgctttttgatcc
ttcgatgtcg
>T.ezoensis
aaagaagaccctgttgagcttgactctagtctgactttgtgaagagacatgagaggtgta
gcataagtgggagccaagggatcaatcttggctgttacttcggtggcagttaagacccct
tggctacagtgaaataccactactctcatagtttctttacttacacggttaaagggaagt
tgggatagtgt--ctctctcac----tt---gggt-tta--cctcagggttcggg--aag
gcctcctatccttaaattctagagcaaagtgtgggtactttcatcaatg-ctcaagaccc
tatga--ct-tgtcttgt--tcct--c-------------------------ggg-actt
ga-------------------tgagacttagacttgggtttgaaaggtaa---cgtgggt
gt-accgtaaagaaactt------------------------gtttctggtgcatactac
aatctgcatgatcctcaccgtggacattgtcaggcggggagtttgactggggcggtacat
ctgtcaaaaggtaacgcaggtgtcctaaggccagctcagtgaggacagaaacctcgcgta
gagcaaaagggcaaaagctggcttgatccagattttcagtacgaatacggaccgcgaaag
cggggcctatcgatccttttga-ttattgagagtttcaatcaagaggtgtcagaaaagtt
accacagggataactggcttgtggcggccaagcgttcatagcgacgtcgctttttgatcc
ttcgatgtcg
>T.huhhotensis
aaagaagaccctgttgagcttgactctagtctgactttgtgaagagacatgagaggtgta
gcataagtgggagccaagggatcaatcttggctgttacttcggtggcagttaagacccct
tggctacagtgaaataccactactctcatagtttctttacttacacggttaaagggaagt
tgggatagtgt--ctctctcac----tt---gggt-tta--tctcagggttcggg--aag
gcctcctatccttaaattctagagcaaagtgtgggtactttcatcaatg-ctcaagaccc
tatga--ct-tgtttcgt--tctt--c-------------------------ggg-actt
ga-------------------tgagacttagacttgagtttgaaaggtaa---cgtgggt
gt-accgtaaagaaactt------------------------gtttctggtgcatactac
aatctgcatgatcctcaccgtggacattgtcaggcggggagtttgactggggcggtacat
ctgtcaaaaggtaacgcaggtgtcctaaggccagctcagtgaggacagaaacctcgcgta
gagcaaaagggcaaaagctggcttgatccagattttcagtacgaatacggaccgcgaaag
cggggcctatcgatccttttga-ttattgagagtttcaatcaagaggtgtcagaaaagtt
accacagggataactggcttgtggcggccaagcgttcatagcgacgtcgctttttgatcc
ttcgatgtcg
>T.kanzawai
aaagaagaccctgttgagcttgactctagtctgactttgtgaagagacatgagaggtgta
gcataagtgggagccgagggatcaatcttggctgttacttcggtggcagttaagacccct
tggctacagtgaaataccactactctcatagtttctttacttacacggttaaagggaagt
tgggatagtgt--ctctctcac----tt---gggt-tta--cctcagggttcggg--aag
gcctcctatccttaaattctagagcaaagtgtgggtactttcatcaatg-ctcaagaccc
tatga--ct-tgtcttgt--tctt--c-------------------------ggg-actt
ga-------------------tgagacttagacttgggtttgaaaggtaa---cgtgggt
gt-accgtaaagaaactt------------------------gtttctggtgcatactac
aatctgcatgatcctcaccgtggacattgtcaggcggggagtttgactggggcggtacat
ctgtcaaaaggtaacgcaggtgtcctaaggccagctcagtgaggacagaaacctcgcgta
gagcaaaagggcaaaagctggcttgatccagattttcagtacgaatacggaccgcgaaag
cggggcctatcgatccttttga-ttattgagagtttcaatcaagaggtgtcagaaaagtt
accacagggataactggcttgtggcggccaagcgttcatagcgacgtcgctttttgatcc
ttcgatgtcg
>T.lombardinii
aaagaagaccctgttgagcttgactctagtctgactttgtgaagagacatgagaggtgta
gcataagtgggagccaagggatcaatcttggctgttacttcggtggcagttaagacccct
tggctacagtgaaataccactactctcatagtttctttacttacacggttaaagggaagt
tgggatagtgt--ctctctcac----tt---gggt-tta--tctcagggttcggg--aag
gcctcctatccttaaattctagagcaaagtgtgggtactttcatcaatg-ctcaagaccc
tatga--ct-tgtcttgt--tctttac-------------------------ggg-actt
ga-------------------tgagacttagacttgagtttgaaaggtaa---cgtgggt
gt-accgtaaagaaactt------------------------gtttctggtgcatactac
aatctgcatgatcctcaccgtggacattgtcaggcggggagtttgactggggcggtacat
ctgtcaaaaggtaacgcaggtgtcctaaggccagctcagtgaggacagaaacctcgcgta
gagcaaaagggcaaaagctggcttgatccagattttcagtacgaatacggaccgcgaaag
cggggcctatcgatccttttga-ttattgagagtttcaatcaagaggtgtcagaaaagtt
accacagggataactggcttgtggcggccaagcgttcatagcgacgtcgctttttgatcc
ttcgatgtcg
>T.ludeni
aaagaagaccctgttgagcttgactctagtctgactttgtgaagagacatgagaggtgta
gcataagtgggagctgagggatcaatcttggctgttacttcggtggcagttaagacccct
tagctacagtgaaataccactactctcatagtttctttacttacacggttaaagggaagt
tgggatagtgt--ctctctcac----tt---gggt-tta--cctcagggttcggg--aag
gcctcctatccttaaattctagagcaaagtgtgggtactttcatcaatg-ctcaagaccc
tatga--ct-tgtcttgt--tcttcac-------------------------ggg-actt
ga-------------------tgggacatagacttgagtttgaaaggtaa---cgtgggt
gt-accgtaaagaaactt------------------------gtttctggtgcatactac
aatctgcatgatcctcaccgtggacattgtcaggcggggagtttgactggggcggtacat
ctgtcaaaaggtaacgcaggtgtcctaaggccagctcagtgaggacagaaacctcgcgta
gagcaaaagggcaaaagctggcttgatccagattttcagtacgaatacggaccgcgaaag
cggggcctatcgatccttttga-ttattgagagtttcaatcaagaggtgtcagaaaagtt
accacagggataactggcttgtggcggccaagcgttcatagcgacgtcgctttttgatcc
ttcgatgtcg
>T.macfarlanei
aaagaagaccctgttgagcttgactctagtctgactttgtgaagagacatgagaggtgta
gcataagtgggagccaagggatcaatcttggctgttacttcggtggcagttaagacccct
tggctacagtgaaataccactactctcatagtttctttacttacacggttaaagggaagt
tgggatagtgt--ctctctcac----tt---gggt-tta--tctcagggttcggg--aag
gcctcctatccttaaattctagagcaaagtgtgggtactttcatcaatg-ctcaagaccc
tatga--ct-tgtcttgt--tcttcac-------------------------ggg-actt
ga-------------------tgagacttagacttgagtttgaaaggtaa---cgtgggt
gt-accgtatagaaactt------------------------gtttctggtgcatactac
aatctgcatgatcctcaccgtggacattgtcaggcggggagtttgactggggcggtacat
ctgtcaaaaggtaacgcaggtgtcctaaggccagctcagtgaggacagaaacctcgcgta
gagcaaaagggcaaaagctggcttgatccagattttcagtacgaatacggaccgcgaaag
cggggcctatcgatccttttga-ttattgagagtttcaatcaagaggtgtcagaaaagtt
accacagggataactggcttgtggcggccaagcgttcatagcgacgtcgctttttgatcc
ttcgatgtcg
>T.merganser
aaagaagaccctgttgagcttgactctagtctgactttgtgaagagacatgagaggtgta
gcataagtgggagccaagggatcaatcttggctgttacttcggtggcagttaagacccct
tggctacagtgaaataccactactctcatagtttctttacttacacggttaaagggaagt
tgggatagtgt--ctctctcac----tt---gggt-tta--cctcagggttcggg--aag
gcctcctatccttaaattctagagcaaagtgtgggtactttcatcaatg-ctcaagaccc
tatga--ct-tgtcttgt--tcttcac-------------------------ggg-actt
ga-------------------tgagacttagacttgagtttgaaaggtaa---cgtgggt
gt-accgcaaagaaactt------------------------gtttctggtgcatactac
aatctgcatgatcctcaccgtggacattgtcaggcggggagtttgactggggcggtacat
ctgtcaaaaggtaacgcaggtgtcctaaggccagctcagtgaggacagaaacctcgcgta
gagcaaaagggcaaaagctggcttgatccagattttcagtacgaatacggaccgcgaaag
cggggcctatcgatccttttga-ttattgagagtttcaatcaagaggtgtcagaaaagtt
accacagggataactggcttgtggcggccaagcgttcatagcgacgtcgctttttgatcc
ttcgatgtcg
>T.misumaiensis
aaagaagaccctgttgagcttgactctagtctgactttgtgaagagacatgagaggtgta
gcataagtgggagccaagggatcaatcttggctgttacttcggtggcagttaagacccct
tggctacagtgaaataccactactctcatagtttctttacttacacggttaaagggaagt
tgggatagtgt--ctctctcac----tt---gggt-tta--cctcagggttcggg--aag
gcctcctatccttaaattctagagcaaagtgtgggtactttcatcaatg-ctcaagaccc
tatga--ct-tgtcttgt--tctt--c-------------------------ggg-actt
ga-------------------tgagacttagacttgagtttgaaaggtaa---cgtgggt
gt-accgtaaagaaactt------------------------gtttctggtgcatactac
aatctgcatgatcctcaccgtggacattgtcaggcggggagtttgactggggcggtacat
ctgtcaaaaggtaacgcaggtgtcctaaggccagctcagtgaggacagaaacctcgcgta
gagcaaaagggcaaaagctggcttgatccagattttcagtacgaatacggaccgcgaaag
cggggcctatcgatccttttga-ttattgagagtttcaatcaagaggtgtcagaaaagtt
accacagggataactggcttgtggcggccaagcgttcatagcgacgtcgctttttgatcc
ttcgatgtcg
>T.neocaledonicus
aaagaagaccctgttgagcttgactctagtctgactttgtgaagagacatgagaggtgta
gcataagtgggagccaagggatcaatcttggctgttacttcggtggcagttaagacccct
tggctacagtgaaataccactactctcatagtttctttacttacacggttaaagggaagt
tgggatagtgt--ctctctcac----tt---gggt-tta--cctcagggttcggg--aag
gcctcctatccttaaattctagagcaaagtgtgggtactttcatcaacg-ctcaagaccc
tatga--ct-tgtcttgt--tctt--c-------------------------ggg-actt
ga-------------------tgagacttagacttgagtttgaaaggtaa---cgtgggt
gt-accgtaaagaaactt------------------------gtttctggtgcatactac
aatctgcatgatcctcaccgtggacattgtcaggcggggagtttgactggggcggtacat
ctgtcaaaaggtaacgcaggtgtcctaaggccagctcagtgaggacagaaacctcgcgta
gagcaaaagggcaaaagctggcttgatccagattttcagtacgaatacggaccgcgaaag
cggggcctatcgatccttttga-ttattgagagtttcaatcaagaggtgtcagaaaagtt
accacagggataactggcttgtggcggccaagcgttcatagcgacgtcgctttttgatcc
ttcgatgtcg
>T.okinawanus
aaagaagaccctgttgagcttgactctagtctgactttgtgaagagacatgagaggtgta
gcataagtgggagccaagggatcaatcttgtctgttacttcggtggcagttaagacccct
tggctacagtgaaataccactactctcatagtttctttacttacacggttaaagggaagt
tgggatagtgt--ctctctcac----tt---gggt-tta--cctcaaggttcggg--aag
gcctcctatccttaaattctagagcaaagtgtgggtactttcatcaatg-ctcaagaccc
tatga--ct-tgtcttgt--ctttaat-------------------------cgg-actt
ga-------------------tgagacttagacttgagtttgaaaggtaa---cgtgggt
gt-accgtaaagaaactt------------------------gtttctggtgcatactgc
aatctgcatgatcctcaccgtggacattgtcaggcggggagtttgactggggcggtacat
ctgtcaaaaggtaacgcaggtgtcctaaggccagctcagtgaggacagaaacctcgcgta
gagcaaaagggcaaaagctggcttgatccagattttcagtacgaatacggaccgcgaaag
cggggcctatcgatccttttga-ttattgagagtttcaatcaagaggtgtcagaaaagtt
accacagggataactggcttgtggcggccaagcgttcatagcgacgtcgctttttgatcc
ttcgatgtcg
>T.parakanzawai
aaagaagaccctgttgagcttgactctagtctgactttgtgaagagacatgagaggtgta
gcataagtgggagccaagggatcaatcttggctgttacttcggtggcagttaagacccct
tggctacagtgaaataccactactctcatagtttctttacttacacggttaaagggaagt
tgggatagtgt--ctctctcac----tt---gggt-tta--cctcagggttcggg--aag
gcctcctatccttaaattctagagcaaagtgtgggtactttcatcaatg-ctcaagaccc
tatga--ct-tgtcttgt--tctt--c-------------------------ggg-actt
ga-------------------tgagacttagacttgggtttgaaaggtaa---cgtgggt
gt-accgtaaagaaactt------------------------gtttctggtgcatactac
aatctgcatgatcctcaccgtggacattgtcaggcggggagtttgactggggcggtacat
ctgtcaaaaggtaacgcaggtgtcctaaggccagctcagtgaggacagaaacctcgcgta
gagcaaaagggcaaaagctggcttgatccagattttcagtacgaatacggaccgcgaaag
cggggcctatcgatccttttga-ttattgagagtttcaatcaagaggtgtcagaaaagtt
accacagggataactggcttgtggcggccaagcgttcatagcgacgtcgctttttgatcc
ttcgatgtcg
>T.phaselus
aaagaagaccctgttgagcttgactctagtctgactttgtgaagagacatgagaggtgta
gcataagtgggagccaagggatcaatcttggctgttacttcggtggcagttaagacccct
tggctacagtgaaataccactactctcatagtttctttacttacacggttaaagggaagt
tgggatagtgt--ctctctcac----tt---gggt-tta--cctcagggttcggg--aag
gcctcctatccttaaattctagagcaaagtgtgggtactttcatcaatg-ctcaagaccc
tatga--ct-tgtcttgt--tcttaac-------------------------ggg-actt
ga-------------------tgagacttagacttgagtttgaaaggtaa---cgtgggt
gt-accgtaaagaaactt------------------------gtttctggtgcatactac
aatctgcatgatcctcaccgtggacattgtcaggcggggagtttgactggggcggtacat
ctgtcaaaaggtaacgcaggtgtcctaaggccagctcagtgaggacagaaacctcgcgta
gagcaaaagggcaaaagctggcttgatccagattttcagtacgaatacggaccgcgaaag
cggggcctatcgatccttttga-ttattgagagtttcaatcaagaggtgtcagaaaagtt
accacagggataactggcttgtggcggccaagcgttcatagcgacgtcgctttttgatcc
ttcgatgtcg
>T.piercei
aaagaagaccctgttgagcttgactctagtctgactttgtgaagagacatgagaggtgta
gcataagtgggagccaagggatcaatcttggctgttacttcggtggcagttaagacccct
tggctacagtgaaataccactactctcatagtttctttacttacacggttaaagggaagt
tgggatagtgt--ctctctcac----tt---gggt-tta--cctcagggttcggg--aag
gcctcctatccttaaattctagagcaaagtgtgggtactttcatcaatg-ctcaagaccc
tatga--ct-tgtcttgt--tcttaac-------------------------ggg-actt
ga-------------------tgagacttagacttgagtttgaaaggtaa---cgtgggt
gt-accgtaaagaaactt------------------------gtttctggtgcatactac
aatctgcatgatcctcaccgtggacattgtcaggcggggagtttgactggggcggtacat
ctgtcaaaaggtaacgcaggtgtcctaaggccagctcagtgaggacagaaacctcgcgta
gagcaaaagggcaaaagctggcttgatccagattttcagtacgaatacggaccgcgaaag
cggggcctatcgatccttttga-ttattgagagtttcaatcaagaggtgtcagaaaagtt
accacagggataactggcttgtggcggccaagcgttcatagcgacgtcgctttttgatcc
ttcgatgtcg
>T.pueraricola
aaagaagaccctgttgagcttgactctagtctgactttgtgaagagacatgagaggtgta
gcataagtgggagccaagggatcaatcttggctgttacttcggtggcagttaagacccct
tggctacagtgaaataccactactctcatagtttctttacttacacggttaaagggaagt
tgggatagtgt--ctctctcac----tt---gggt-tta--cctcagggttcggg--aag
gcctcctatccttaaattctagagcaaagtgtgggtactttcatcaatg-ctcaagaccc
tatga--ct-tgtcttgt--tctt--c-------------------------ggg-actt
ga-------------------tgagacttagacttgagtttgaaaggtaa---cgtgggt
gt-accgtaaagaaactt------------------------gtttctggtgcatactac
aatctgcatgatcctcaccgtggacattgtcaggcggggagtttgactggggcggtacat
ctgtcaaaaggtaacgcaggtgtcctaaggccagctcagtgaggacagaaacctcgcgta
gagcaaaagggcaaaagctggcttgatccagattttcagtacgaatacggaccgcgaaag
cggggcctatcgatccttttga-ttattgagagtttcaatcaagaggtgtcagaaaagtt
accacagggataactggcttgtggcggccaagcgttcatagcgacgtcgctttttgatcc
ttcgatgtcg
>T.truncatus
aaagaagaccctgttgagcttgactctagtctgactttgtgaagagacatgagaggtgta
gcataagtgggagccaagggatcaatcttggctgttacttcggtggcagttaagacccct
tggctacagtgaaataccactactctcatagtttctttacttacacggttaaagggaagt
tgggatagtgt--ctctctcac----tt---gggt-tta--cctcagggttcggg--aag
gcctcctatccttaaattctagagcaaagtgtgggtactttcatcaatg-ctcaagaccc
tatga--ct-tgtcttgt--tctt--c-------------------------ggg-actt
ga-------------------tgagacttagacttgagtttgaaaggtaa---cgtgggt
gt-accgtaaagaaactt------------------------gtttctggtgcatactac
aatctgcatgatcctcaccgtggacattgtcaggcggggagtttgactggggcggtacat
ctgtcaaaaggtaacgcaggtgtcctaaggccagctcagtgaggacagaaacctcgcgta
gagcaaaagggcaaaagctggcttgatccagattttcagtacgaatacggaccgcgaaag
cggggcctatcgatccttttga-ttattgagagtttcaatcaagaggtgtcagaaaagtt
accacagggataactggcttgtggcggccaagcgttcatagcgacgtcgctttttgatcc
ttcgatgtcg
>T.turkestani
aaagaagaccctgttgagcttgactctagtctgactttgtgaagagacatgagaggtgta
gcataagtgggagccaagggatcaatcttggctgttacttcggtggcagttaagacccct
tggctacagtgaaataccactactctcatagtttctttacttacacggttaaagggaagt
tgggatagtgt--ctctctcac----tt---gggt-tta--cctcagggttcggg--aag
gcctcctatccttaaattctagagcaaagtgtgggtactttcatcaatg-ctcaagaccc
tatga--ct-tgtcttgt--tctt--c-------------------------ggg-actt
ga-------------------tgagacttagacttgagtttgaaaggtaa---cgtgggt
gt-accgtaaagaaactt------------------------gtttctggtgcatactac
aatctgcatgatcctcaccgtggacattgtcaggcggggagtttgactggggcggtacat
ctgtcaaaaggtaacgcaggtgtcctaaggccagctcagtgaggacagaaacctcgcgta
gagcaaaagggcaaaagctggcttgatccagattttcagtacgaatacggaccgcgaaag
cggggcctatcgatccttttga-ttattgagagtttcaatcaagaggtgtcagaaaagtt
accacagggataactggcttgtggcggccaagcgttcatagcgacgtcgctttttgatcc
ttcgatgtcg
>T.urticaeG
aaagaagaccctgttgagcttgactctagtctgactttgtgaagagacatgagaggtgta
gcataagtgggagccaagggatcaatcttggctgttacttcggtggcagttaagacccct
tggctacagtgaaataccactactctcatagtttctttacttacacggttaaagggaagt
tgggatagtgt--ctctctcac----tt---gggt-tta--cctcagggttcggg--aag
gcctcctatccttaaattctagagcaaagtgtgggtactttcatcaatg-ctcaagaccc
tatga--ct-tgtcttgt--tctt--c-------------------------ggg-actt
ga-------------------tgagacttagacttgagtttgaaaggtaa---cgtgggt
gt-accgtaaagaaactt------------------------gtttctggtgcatactac
aatctgcatgatcctcaccgtggacattgtcaggcggggagtttgactggggcggtacat
ctgtcaaaaggtaacgcaggtgtcctaaggccagctcagtgaggacagaaacctcgcgta
gagcaaaagggcaaaagctggcttgatccagattttcagtacgaatacggaccgcgaaag
cggggcctatcgatccttttga-ttattgagagtttcaatcaagaggtgtcagaaaagtt
accacagggataactggcttgtggcggccaagcgttcatagcgacgtcgctttttgatcc
ttcgatgtcg
>T.urticaeR
aaagaagaccctgttgagcttgactctagtctgactttgtgaagagacatgagaggtgta
gcataagtgggagccaagggatcaatcttggctgttacttcggtggcagttaagacccct
tggctacagtgaaataccactactctcatagtttctttacttacacggttaaagggaagt
tgggatagtgt--ctctctcac----tt---gggt-tta--cctcagggttcggg--aag
gcctcctatccttaaattctagagcaaagtgtgggtactttcatcaatg-ctcaagaccc
tatga--ct-tgtcttgt--tctt--c-------------------------ggg-actt
ga-------------------tgagacttagacttgagtttgaaaggtaa---cgtgggt
gt-accgtaaagaaactt------------------------gtttctggtgcatactac
aatctgcatgatcctcaccgtggacattgtcaggcggggagtttgactggggcggtacat
ctgtcaaaaggtaacgcaggtgtcctaaggccagctcagtgaggacagaaacctcgcgta
gagcaaaagggcaaaagctggcttgatccagattttcagtacgaatacggaccgcgaaag
cggggcctatcgatccttttga-ttattgagagtttcaatcaagaggtgtcagaaaagtt
accacagggataactggcttgtggcggccaagcgttcatagcgacgtcgctttttgatcc
ttcgatgtcg
>T.zeae
aaagaagaccctgttgagcttgactctagtctgactttgtgaagagacatgagaggtgta
gcataagtgggagccaagggatcaatcttggctgttacttcggtggcagttaagacccct
tggctacagtgaaataccactactctcatagtttctttacttacacggttaaagggaagt
tgggatagtgt--ctctctcac----tt---gggt-tta--cctcagggttcggg--aag
gcctcctatccttaaattctagagcaaagtgtgggtactttcatcaatg-ctcaagaccc
tatga--ct-tgtcttgt--tctt--c-------------------------ggg-actt
ga-------------------tgagacttagacttgagtttgaaaggtaa---cgtgggt
gt-accgtaaagaaactt------------------------gtttctggtgcatactac
aatctgcatgatcctcaccgtggacattgtcaggcggggagtttgactggggcggtacat
ctgtcaaaaggtaacgcaggtgtcctaaggccagctcagtgaggacagaaacctcgcgta
gagcaaaagggcaaaagctggcttgatccagattttcagtacgaatacggaccgcgaaag
cggggcctatcgatccttttga-ttattgagagtttcaatcaagaggtgtcagaaaagtt
accacagggataactggcttgtggcggccaagcgttcatagcgacgtcgctttttgatcc
ttcgatgtcg
