# Supplementary material for: Phylogenetic Analysis of the Spider Mite Sub-Family Tetranychinae (Acari: Tetranychidae) Based on the Mitochondrial COI Gene and the 18S and the 5′ End of the 28S rRNA Genes Indicates That Several Genera Are Polyphyletic
Source: PLoS One. 2014 Oct 7;9(10):e108672. doi: 10.1371/journal.pone.0108672 (PMC4188524; doi:10.1371/journal.pone.0108672)
Supplement: File S4 — Aligned 18S sequences after deleting the ambiguous parts in FASTA format. (ZIP) [file pone.0108672.s004.zip]

>B.eharai
cggatatt-cattttacatggataactgtggtaattctagagctaatacatgcaccaaaa
cctctgaccccggttgcaggtggaaggagggtatttattagaccaagaccaatgatcctt
tttca--ccagaaccctgcctatgaggttcgctgaatggagaaggactggtagtggggat
ctaagcagactcaggaactgcactg-gagtgatgactctgaataactgaactaatcgcat
ggccactgagccggcgatgtatccctcaagcaactgccttatcaactttcgatggtaggt
tatgcgcctaccatggttgtaacgggtaacggagaatcagggttcgattccggagaggga
gcctgagaaacggctaccacatccaaggaaggcagcaggcgcgcaaattacccactcccg
gcacggggaggtagtgacgaaaaataacaatacgggactctattgaggccccgtaattgg
aatgagtacaatttaaatcctttaacgaggatctattggagggcaagtctggtgccagca
gccgcggtaattccagctccaatagcgtatattaaagttgttgcggttaaaaagctcgta
gttggatttcagttcgacctatggggtccatcga-aaaagggttagatgagtgtgatgca
gggaccat---acctaacggtattgc---tggccccgcaccttgctttcctggtggttac
taccatagtgtttgaacaaaatagagcctgatttatgttccgatgctcttcaccgagtgt
tggttcaaataatcaggacatttaccttgaaaaaattagagtgctcaaagcagtcgtaca
aaaccccgaaaggggcgacaaaaaacggtatggtcaaccatctcacg--ggatgcgtacc
attacctcaccttgaataatcttgcatggaataatggaataggacttcggtccttctctg
ttggtcttaaggacccgaagtaatgattaagagggacagacgggggcatttgtattgcgg
cgctagaggtgaaattcttggaccgtcgcaagacaaactacagcgaaagcatttgccaag
aatgttttcattaatcaagaacgaaagttagaggttcgaaggcgatcagataccgcccta
gttctaaccataaacgatgccaaccagcgatcagcccgagttttatactaatgactcggc
tggcagcttccgggaaaccaaagtttttgggttccgggggaagtatggttgcaaagctga
aacttaaaggaattgacggaagggcaccaccaggagtggagcctgcggcttaatttgact
caacacgggaaaactcacccggcccggacactgaaaggattgacagattgagagctcttt
cttgattcagtgggtggtggtgcatggccgttcttagttggtggagcgatttgtctggtt
aattccgataacgaacgagactctagcctattaaatagacttgcggtttacactgcagta
cttccacttggcaggccttcgagtggtggtatcttgtatggttaccctattgtgagctct
gctatcatcttctcgaggtgtcccgctgatgtaggaatgctgtagcaccgtaaggacttc
ttagagggacaagcggcgtcc-gcagccgcatgaaagagagcaataacaggtctgtgatg
cccttagatgtccggggccgcacgcgcgctacaatgaagtggccatcgtgcttaagcagt
cctgctccgaaaggagtgggtaaccgctttaacccatttcgtgatggggattgggcattg
taattattgcccatgaacgaggaattcccagtaagcgtgagtcatcagcttgcgttgatt
acg
>B.praetiosa
cggatattcc-ttttacatggataactgtggtaattctagagctaatacatgcacaaaaa
cctccaactccggctgttggtggaaggggggtatttattagaccaagaccaatgatcctt
tttca--ccagaaccctgcctatgaggttcgccgattggataaggactggtagtggggat
gtatgcagcacacggaactgcaatg-gagtgatgactctgaataactgaactaatcgcat
ggccactgagccggcgatgtatccctcaagcaactgccttatcaactttcgatggtaggt
tatgcgcctaccatggttgtaacgggtaacggagaatcagggttcgattccggagaggga
gcctgagaaacggctaccacatccaaggaaggcagcaggcgcgcaaattacccactcccg
gcacggggaggtagtgacgaaaaataacaatacgggactctattgaggccccgtaattgg
aatgagtacaatttaaatcctttaacgaggatctattggagggcaagtctggtgccagca
gccgcggtaattccagctccaatagcgtatattaaagttgttgcggttaaaaagctcgta
gttggatttcagtccagcctatggggtccactga-aaaagggttagttgagtgtggtgca
ggttggcgtactggaaacggtattgc---gagctccgcatcttgctttcctggtggttac
tgccatagtgtttggacaaaattgagcccgatttgtgttccgatgctctttaccgagtgt
tggttcaattaatcgggacttttaccttgaaaaaattagagtgctcaaagcaggcgtaca
aaaccccgaaaggggcgccaaaaaacggtttggtcaaccgtccttag--ggatgtgtacc
aataccttaccttgaataatcttgcatggaataatggaataggacttcggtccttctctg
ttggtcttaaggatccgaagtaatgattaagagggacagacgggggcatttgtattgcgg
cgctagaggtgaaattcttggaccgtcgcaagacaaactacagcgaaagcatttgccaag
aatgttttcattaatcaagaacgaaagttagaggttcgaaggcgatcagataccgcccta
gttctaaccataaacgatgccaaccagcgatcagcccgagttttatactaatgactcggc
tggcagcttccgggaaaccaaagtttttgggttccgggggaagtatggttgcaaagctga
aacttaaaggaattgacggaagggcaccaccaggagtggagcctgcggcttaatttgact
caacacgggaaaactcacccggcccggacactgaaaggattgacagattgagagctcttt
cttgattcagtgggtggtggtgcatggccgttcttagttggtggagcgatttgtctggtt
aattccgataacgaacgagactctagcctattaaatagactggcggtttacactgcagta
tatccccttggtaggcctttgggtggtagtatcttgtgtggttacgctgttgtgagctct
gctatcatttaaccagagtgtcctactaggttagggttgctgtagcaccgtcaggacttc
ttagagggacaagcggcgtcc-gcagccgcatgaaagagagcaataacaggtctgtgatg
cccttagatgtccggggccgcacgcgcgctacaatgaagtggccatcgtgcttaagcagt
cctgctccgaaaggagtgggtaaccgcttgaacccatttcgtgatggggattgggcattg
taactattgcccatgaacgaggaattcccagtaagcgcgagtcatcagcttgcgttgatt
acg
>P.latens
cggatattccattttacatggataactgtggtaattctagagctaatacatgcacaaacg
ctccaaccccggcttgttggtggaaggagcgcatttattagaccaagaccaatgatcctt
tttca--ccagaaccctgctcatgggcttcggtctgtgggtaaggactggcagtggggat
ctaagcagagttcggctctgcattgctcaagatgactctgaataactgagcaaatcgcat
ggccactgtgccggcgatgtatccctcaagcaactgccttatcaactgtcgatggtaggt
tatgcgcctaccatggttgtaacgggtaacggggaatcagggttcgattccggagaggga
gcctgagaaacggctaccacatccaaggaaggcagcaggcgcgcaaattacccactcccg
gcacggggaggtagtgacgaaaaataacaatacgggactctattgaggccccgtaattgg
aatgagtacaatttaaatcctttaacgaggatctattggagggcaagtctggtgccagca
gccgcggtaattccagctccaatagcgtatattaaagttgctgcggttaaaaagctcgta
gttggatttcagtcggagctatggggtccactga-aaaagggttagtagggggtcatgtt
gttctgtc---atctaacgatgttctcaggcgcatggtgttcctctttcctggtggttac
ttgcatagtgtccggacataagccgcccgatatctgctaccaatgctcttcattgagtgt
tggttaaagcgatcgggacttttaccttgaaaaaatcagagtgctcaaagcaggcgtacc
aagcctcgaaagaggtgcctaaaaacggtatggtggaccatccttaaccggatgcgtacc
attaccttaccttgaatgatcttgcatggaataatggaataggaccttggttctattttg
ttggtcttaagaagccaaggtaatgattaagagggacagacgggggcatttgtattgcgg
cgctagaggtgaaattcttggaccgtcgcaagacaaactacagcgaaagcatttgccaag
aatgttttcattaatcaagaacgaaagttagaggttcgaaggcgatcagataccgcccta
gttctaaccataaacgatgccaaccagcgatcatcctgagttgtttgttaatgactcggg
tggaagcttccgggaaaccaaagtctttgggttccgggggaagtatggttgcaaagctga
aacttaaaggaattgacggaagggcaccaccaggagtggagcctgcggcttaatttgact
caacacgggaaaactcacccggcccggacactgagaggattgacagattgagagctcttt
cttgattcagtgggtggtggtgcatggccgttcttagttggtggagcgatttgtctggtt
aattccgataacgaacgagactctagcctactaaatagacttgcggtttacactgcagta
ctcccccttggtcggcctctaggttgcagtatcttgtgggggttcgcctttgcaagctct
gctgttacttacctaggggatt-ctccagggtagggatgctgtagcaccgtaaggacttc
ttagagggacaagcggcgtcc-gcagccgcacgaaacagagcaataacaggtctgtgatg
cccttagatgtccggggccgcacgcgcgctacactgaagtggccatcgtgcttaagcatt
cctgctccgaaaggagtgggtaaccgcttgaacccatttcgtgatggggattgggcattg
taattattgcccatgaacgaggaattcccagtaagcgtgagtcattagcttgcgttgatt
acg
>T.harti
cggatattccaatttacatggataactgtggtaattctagagctaatacatgcaccaacg
cttcaaccccggcttgtcggtggaagaagcgcatttattagaccaagaccaatgatcctt
tttca--ccagaaccctgctccttgt-----------gggtaaggactggcagtggggat
ctaagtagcctttatggttacattgctcaagatgactctgaataactgagctaatcgcat
ggccactgtgccggcgatgtatccctcaagcaactgccttatcaactgtcgatggtaggt
tatgcgcctaccatggttgtaacgggtaacggggaatcagggttcgattccggagaggga
gcctgagaaacggctaccacatccaaggaaggcagcaggcgcgcaaattacccactcccg
gcacggggaggtagtgacgaaaaataacaatacgggactctattgaggccccgtaattgg
aatgagtacaatttaaatcctttaacgaggatctattggagggcaagtctggtgccagca
gccgcggtaattccagctccaatagcgtatattaaagttgctgcggttaaaaagctcgta
gttggatttcagtccaacctatggggtccactga-aaaagggttagttgggagtcatgg-
gctttgtc---atctcacgatgttctcaagtgcatggtcttcctctttcctggtggctac
ttccatagtgtccggacataacccgcccgatatctgctaccaatgttcttaactgagtgt
tggttaaagcgatcgggacttttaccttgaaaaaatcagagtgctcaaagcaggcgtccc
aagcctcgaaagaggtgcctaaaaacggtatggtcaaccatctttaaccggatgcgtacc
attaccttaccttgaatgatcttgcatggaataatggaataggaccttggttctattttg
ttggtcttaagaacccaaggtaatgattaagagggacagacgggggcatttgtattgcgg
cgctagaggtgaaattcttggaccgtcgcaagacaaactacagcgaaagcatttgccaag
aatgttttcattaatcaagaacgaaagttagaggttcgaaggcgatcagataccgcccta
gttctaaccataaacgatgccaaccagcgatcatcctgagttgtttcttaatgactcggg
tggaagcttccgggaaaccaaagtctttgggttccgggggaagtatggttgcaaagctga
aacttaaaggaattgacggaagggcaccaccaggagtggagcctgcggcttaatttgact
caacacgggaaaactcacccggcccggacactgagaggattgacagattgagagctcttt
cttgattcagtgggtggtggtgcatggccgttcttagttggtggagcgatttgtctggtt
aattccgataacgaacgagactctagcctactaaatagacttgcggtttacactgcagta
ctcccccttggttggcttttaggttacagtatcttgctggggttcgctcctgtaggctct
gctgta-attccctttgagatt-ctccaaggtagggatgctgtagcaccgtaaggacttc
ttagagggacaagcggcgtcc-gcagccgcacgaaacagagcaataacaggtctgtgatg
cccttagatgtccggggccgcacgcgcgctacactgaagtggccatcgtgcttaagtagt
cctgctccgaaaggagtgggtaaccgcttgaacccatttcgtgatggggattgggcattg
taattattgcccatgaacgaggaattcccagtaagcgtgagtcattagcttgcgttgatt
acg
>E.africanus
cggatattccattctacatggataactgtggtaattctagagctaatacatgaacaagtg
ttccaacctcacctcggtgatggaaggatcgcatttatttacacaagaccaatgatccat
tcctgtct----------cctc-tcccttcggggtct----------gtgtgacggggat
ctaacaatacttcggtattgtaatgctcaagatgactctaaataactgagcaaatcgtat
ggcctctgagccgacgatgtatccctcaagcaactgccttatcaactgtcgatggtagat
tatgcgcctaccatggttgtaacgggtaacggggaatcagggttcgattccggagaggga
gccttagaaacggctaccacatccaaggaaggcagcaggcgcgcaaattacacaatccca
gtacggggatgtagtgacgaaaaataacaatacgggactctattgaggccccgtaattgg
aatgagtacaatttaaatcctttaacgaggatctattggagggcaagtctggtgccagca
gccgcggtaattccagctccaatagcgtatattaaagttgctgcggttaaaaagctcgta
gttggatttcagtctaaccaatcgggtccactgataaagggagttatccgttttgtttac
atct-tgcagccttaactgtgtctcg---tgtacatcatctcggttctcctggtggctac
tctgattgtgttttgacagaaacactccgataaatgctatcaattctcttcattgagtgt
tgatccaagcaatcggaacatttaccttgaaaaaatcagcgtgctcaaagcaggcgtccc
aaacctcgtaagaggtgccttaaaacggatcaagcgcccatcttaaccgatgtgctcacc
ttatcctaaccttgaatgatcttgcatggaataatggaataggaccttggttctattttg
ttggtcttaagaacacaaggtaatgattaagagggacagacgggggcatttgtattgcgg
cgctagaggtgaaattcttggaccgtcgcaagacaaactacagcgaaagcatttgccaag
aatgttttcattaatcaagaacgaaagttagaggttcgaaggcgatcagataccgcccta
gttctaaccataaacgatgccaaccagcgatcattctgagtaacatttacatgactcgaa
tggaagcttccgggaaaccaaagtttttgggttccgggggaagtatggttgcaaagctga
aacttaaaggaattgacggaagggcaccaccaggagtggagcttgcggcttaatttgact
caacacgggaaaactcacccggcccggacactgagaggattgacagattgagagctcttt
cttgattcagtgggtggtggtgcatggccgttcttagttggtggagtgatttgtctggtt
aattccgataacgaacgagactctatcctactaaatagacttgcagtttacactgcagta
ttcccccacagtttgtctgttggtggttgacatctctgtcctttcgggtgaaagggctct
gttgatgtaagccttcagaactattctgtggtaaggatgctgtagcactgtaaggacttc
ttagagggacaagcggcgtcc-gcagccgcacgaaacagagcaataacaggtctgtgatg
cccttagatgtccggggccgcacgcgtgctacactgaagtggtcaccgtgcattaacatt
cctgctccgaaaggagtgggtaaccccttgaacccatttcgtgatggggattgggcattg
taattattgcccatgaacgaggaattcccagtaagcgtgagtcattagcttgcgttgatt
acg
>E.japonicus
cggatattccattttacatggataactgtggtaattctagagctaatacatgaagaagtg
ttccaacctcgcttcggcgacggaaggatcgcatttatttctacaagaccaatggtccac
tcccgacc--aaacaccggcaagggcaacc-------gagccagga-cttggacggggat
ctaacagtgctcc-gcatgttaacgctcaagatgactctaaataactgagcaaatcgtat
ggcctctgagccgacgatgtatccctcaagcaactgccttatcaactgtcgatggtagat
tatgcgcctaccatggttgtaacgggtaacggggaatcagggttcgattccggagaggga
gcccgagaaacggctaccacatccaaggaaggcagcaggcgcgcaaattacacaatccca
gtacggggatgtagtgacgaaaaataacaatacgggactctattgaggccccgtaattgg
aatgagtacaatttaaatcctttaacaaggatctattggagggcaagtctggtgccagca
gccgcggtaattccagctccaatagcgtatattaaagttgctgcggttaaaaagctcgta
gttggatttcagtctaacctatggggtccactgattaaagggaggactgtgc-tgttgag
cttctctcagtcttgtactgacgtga---ttgcctcttcactcatcctcctggtggctac
tcttatagtgtttcgacagaaactgtctgatatttgctatcgatgctcttcattgagtgt
cgatccaagcgatcagaacatttaccttgaaaaaatcagcgtgctcaaagcaggcgtccc
aaacctcgtaagaggtgccttaaaacgggctct---accatcttcactgatgtgttgacc
agtccctaaccttgaatgatcttgcatggaataatggaataggaccttggttctattttg
ttggtcttaagaacacaaggtaatgattaagagggacagacgggggcatttgtattgcgg
cgctagaggtgaaattcttggaccgtcgcaagacaaactacagcgaaagcatttgccaag
aatgttttcattaatcaagaacgaaagttagaggttcgaaggcgatcagataccgcccta
gttctaaccataaacgatgccaaccagcgatcattctgagtaacatttacatgactcgaa
tggaagcttccgggaaaccaaagtttttgggttccgggggaagtatggttgcaaagctga
aacttaaaggaattgacggaagggcaccaccaggagtggagcttgcggcttaatttgact
caacacgggaaaactcacccggcccggacactgagaggattgacagattgagagctcttt
cttgattcagtgggtggtggtgcatggccgttcttagttggtggagtgatttgtctggtt
aattccgataacgaacgagactctatcctactaaatagacttgcagtttacactgcagta
ttcccccaggttcaacctgtcggtggctgtactcttcctaccctcgggtgagtgagctca
ggcagtataagccggcagactt-ggccctggtaaggatgctgtggcactgtaaggacttc
ttagagggacaagcggcgtcc-gcagccgcacgaaacagagcaataacaggtctgtgatg
cccttagatgtccggggccgcacgcgtgctacactgaagtggtcaccgtgcattacgttt
cctgctccgaaaggagtgggtaaccccctcaacccatttcgtgatggggattgggcattg
taattattgcccatgaacgaggaattcccagtaagcgtgagtcattagcttgcgttgatt
acg
>A.corpuzae
cggatattccaatttacatggataactgtggtaattctagagctaatacatgaagaagtg
ttccaacctcgtcttgatgatggaaggatcgcatttattttcacaagaccaatgatccat
tcctgtct----------tagagtggctt--gctgct----------ctctgacggggat
ctaacaatgcttcggcattgtaatgctcaagatgactctaaataactgagcaaatcgtat
ggcctctgagccgacgatgtatccctcaagcaactgccttatcaactgtcgatggtagat
tatgcgcctaccatggttgtaacgggtaacggggaatcagggttcgattccggagaggga
gccttaaaaacggctaccacatccaaggaaggcagcaggcgcgcaaattacacaatccca
gtacggggatgtagtgacgaaaaataacaatacgggactctattgaggccccgtaattgg
aatgagcacaacttaaatcctttaacgaggatctattggagggcaagtctggtgccagca
gccgcggtaattccagctccaatagcgtatattaaagttgctgcggttaaaaagctcgta
gttggatttcagtctaacctatggggtccactgtaaaagggtttacccgttagtatactt
ttactttttgccttcggtgtaattcataaatgctatcactacggtattcctggtggttac
tcctatagtgtttcgacagaaacactccgatttttgctatcgatgctcttcattgagtgt
cgattcaagcgatcggaacatttaccttgaaaaaatcagcgtgctcaaagcaggcgtccc
aaacctcgtaagaggtgccttaaaacggatttt---accatcttaaccgatgtgtttacc
atatcctaaccttgaatgatcttgcatggaataatggaataggaccttggttctattttg
ttggccttaagaacacaaggtaatgattaagagggacagacgggggcatttgtattgcgg
cgctagaggtgaaattcttggaccgtcgcaagacaaactacagcgaaagcatttgccaag
aatgttttcattaatcaagaacgaaagttagaggttcgaaggcgatcagataccgcccta
gttctaaccataaacgatgccaaccagcgatcattctgagtaacatttacttgactcgaa
tggaagcttccgggaaaccaaagtttttgggttccgggggaagtatggttgcaaagctga
aacttaaaggaattgacggaagggcaccaccaggagtggagcttgcggcttaatttgact
caacacgggaaaactcacccggcccggacactgagaggattgacagattgagagctcttt
cttgattcagtgggtggtggtgcatggccgttcttagttggtggagtgatttgtctggtt
aattccgataacgaacgagactctatcctactaaatagacttgcagtttacactgcagta
ttcccccacagttaacctgtaggtggttgctatcttccaaccttcgggtgaaggagctct
ggtgatataagcctgcagaattgacttgtggtaaggatgctgtggcactgtaaggacttc
ttagagggacaagcggcgtcc-gcagccgcacgaaacagagcaataacaggtctgtgatg
cccttagatgtccggggccgcacgcgtgctacactgaagtggtcaccgtgcaaattaatt
cctgctccgaaaggagtgggtaaccccttgaacccatttcgtgatggggattgggcattg
taattattgcccatgaacgaggaattcccagtaagcgtgagtcattagcttgcgttgatt
acg
>A.firmianae
cggatattccattttacatggataactgtggtaattctagagctaatacatgaagaagtg
ttccaacctcacctcggtgacggaaggatcgcatttattttcacaagaccaatgatccat
tcctgtcg----------gttagtggcctcggctgct----------ctccgatggggat
ctatcaatacacaggcattgaaatgctcaagatgactctaattaactgagcaaatcgtat
ggcctctgagccgacgatgtatccctcaagcaactgccttatcaactgtcgatggtagat
tatgcgcctaccatggttgtaacgggtaacggggaatcagggttcgattccggagaggga
gccttaaaaacggctaccacatccaaggaaggcagcaggcgcgcaaattacacaatcccg
gtacggggatgtagtgacgaaaaataacaatacgggactctattgaggccccgtaattgg
aatgagtacaatttaaatcctttaacgaggatctattggagggcaagtctggtgccagca
gccgcggtaattccagctccaatagcgtatattaaagttgctgcggttaaaaagctcgta
gttggatttcagtctaacctatggggtccactgtcaaagggttctcctatcagcgtaact
ttatccttaactcggttaagatctgctaaagtctatgtgtgggggtaacctggtggctac
tcttatagtgtttcgacagaaacactccgatttttgctatcgatgctcttcattgagtgt
cgattcaagcgatcggaacatttaccttgaaaaaatcagcgtgctcaaagcaggcgtccc
aaacctcgcaagaggtgccttaaaacggatacttggtccatcttaaccgatgtgttttcc
ttatcctaaccttgaatgatcttgcatggaataatggaataggaccttggttctattttg
ttggtcttaagaacacaaggtaatgattaagagggacagacgggggcatttgtattgcgg
cgctagaggtgaaattcttggaccgtcgcaagacaaactacagcgaaagcatttgccaag
aatgttttcattaatcaagaacgaaagttagaggttcgaaggcgatcagataccgcccta
gttctaaccataaacgatgccaaccagcgatcattctgagtaacatttacatgactcgaa
tggaagcttccgggaaaccaaagtttttgggttccgggggaagtatggttgcaaagctga
aacttaaaggaattgacggaagggcaccaccaggagtggagcttgcggcttaatttgact
caacacgggaaaactcacccggcccggacactgagaggattgacagattgagagctcttt
cttgattcagtgggtggtggtgcatggccgttcttagttggtggagtgatttgtctggtt
aattccgataacgaacgagactctatcctactaaatagacttgcagtttacactgcagta
ttcccccacggttaacctgcgggtggtttccatctttctaccttcgggtgtgcgagctct
ggtaatgtcagcccgtagaattaatctgtggtaaggatgctgtggcactgtaaggacttc
ttagagggacaagcggcgtcc-gcagccgcacgaaacagagcaataacaggtctgtgatg
cccttagatgtccggggccgcacgcgtgctacactgaagtggtcaccgtgcataaaattt
cctgctccgaaaggagtgggtaaccccttgaacccatttcgtgatggggattgggcattg
taattattgcccatgaacgaggaattcccagtaagcgtgagtcattagcttgcgttgatt
acg
>P.bambusicola
cggatattccattttacatggataactgtggtaattctagagctaatacatgaacaagtg
ctccaaccatcaatctttattggaaggaacgcatttattcgtacaagaccaatggtccat
taccatgttttagcttcggcta-------------------------gctcatggtggat
caagtaatactctgatattacaatgctcaaaatgactttgaataactgagcaaatcgtac
ggcctctgtgctgacgatgtatccctcaagcaactgccttatcaactttcgatggtaggt
tatgcgcctaccatggttgtaacgggtaacggggaatcagggttcgattccggagaggga
gccttagagacggctaccacatccaaggaaggcagcaggcgcgcaaattacacaatccca
gtacggggatgtagtgacgaaaaataacgatacgggactctattgaggccccgtaatcgg
aatgagcacaacttaaatcctttaacgaggatctattggagggcaagtctggtgccagca
gccgcggtaattccagctccaatagcgtatattaaagttgctgcggttaaaaagctcgta
gttggatttcagtcatacctattgggtccactga-aaaggaagtagacgtagttgttagg
gactttacttgttctcacgaacttgt---cggccccgcatcactctcttctggtggttac
tttaatagtgtattgacagaaa-tgttcaatatttgctaccgattctctttattgagtgt
cggttcaagcaattggaccctttaccttgaacaattcaaattgctcaaagaaggcgtccc
aatcctcgcaagaggtgcctaaacacggtatagtaaagactatttatagctatatctact
ataacctttccttgaatgatcttgcatggaataatgaaataggaccttggtcttatttta
ttggtcttaaagacacaaggtaatgattaagagggacagacgggggcatttgtattgcga
cgctagaggtgaaattcttggaccgtcgcaagacaaactacagcgaaagcatttgccaag
aatgttttcattaatcaagaacgaaagttagaggttcgaaggcgatcagataccgcccta
gttctaaccataaacgatgccaaccagcgatcattctgagtaatattatcataactcgaa
tggaagcttccgggaaaccaaagtttttgggttccgggggaagtatggttgcaaagctga
aacttaaaggaattgacggaagggcaccaccaggagtggagcttgcggcttaatttgact
caacacgggaaaactcacccggcccggacactgaaaggattgacagattgagagctcttt
cttgattcagtgggtggtggtgcatggccgttcttagttggtggagtgatttgtctggtt
aattccgataacgaacgagactctcacctactaaatagacttgcagtttaaactgcagta
ttcccccttagttgacctagaggtggtaatatctttgtatccttcgggtgacgaagctct
attaccgttaagcctttagaatcaactgaggtaaggatgctgtagcactgtaagaacttc
ttagagggacaaggggcgcct-taagcctcacgaaacagagcaataacaggtctgtgatg
cccttagatgtccggggccgcacgcgtgctacactgaagtggtcaccgtgcaaaatgttt
cctgctccgaaaggagtgggtaaccccttgaacccatttcgtgatggggattgggcattg
taattattgcccatgaacgaggaattcccagtaagcgtgagtcattagcttgcgttgatt
acg
>P.caglei
cggatattccattttacatggataactgtggtaattctagagctaatacatgaacaagtg
ctccaaccatcagttcttattggaaggaacgcatttattcgtacaagaccaatggtccat
caccatgttttagcttcggcta-------------------------attcatggtggac
caagtaacactctagtgttacaatgctcaaaatgactttgaataactgagcaaatcgtat
agcctctgtgctgacgatgtatccctcaagcaactgccttatcaactttcgatggtagat
tatgcgcctaccatggttgtaacgggtaacggggaatcagggttcgattccggagaggga
gccttagaaacggctaccacatccaaggaaggcagcaggcgcgcaaattacacaatccca
gtacggggatgtagtgacgaaaaataacgatacgggactctattgaggccccgtaatcgg
aatgagcacaacttaaatcctttaacgaggatctattggagggcaagtctggtgccagca
gccgcggtaattccagctccaatagcgtatattaaagttgctgcggttaaaaagctcgta
gttggatttcagtcatacctattgggtccactga-aaaggaagtagacgtagttgttagg
gactttacttgttctcacgaacttgt---cggccccgcatcactctcttctggtggttac
tttaatagtgtattgacagaaa-tgttcaatatttgctaccgattctctttattgagtgt
cggttcaagcaattgaaccctttaccttgaacaattcaaattgctcaaagaaggcgttct
aatcctcgcaagaggtgcctaaatacggtatagtaaagactatttatagctatatctact
atcacctttccttgaatgatcttgcatggaataatgaaataggaccttggtcttatttta
ttggtcttaaagacacaaggtaatgattaagagggacagacgggggcatttgtattgcga
cgctagaggtgaaattcttggaccgtcgcaagacaaactacagcgaaagcatttgccaag
aatgttttcattaatcaagaacgaaagttagaggttcgaaggcgatcagataccgcccta
gttctaaccataaacgatgccaaccagcgatcattctgagtaatattatcataactcgaa
tggaagcttccgggaaaccaaagtttttgggttccgggggaagtatggttgcaaagctga
aacttaaaggaattgacggaagggcaccaccaggagtggagcttgcggcttaatttgact
caacacgggaaaactcacccggcccggacactgaaaggattgacagattgagagctcttt
cttgattcagtgggtggtggtgcatggccgttcttagttggtggagtgatttgtctggtt
aattccgataacgaacgagactctcacctactaaatagacttgcagtttaaactgtagta
ttcccccttagttgacctagaggtggtaatatctttgtatccttcgggtgacaaagctct
attatcgttaagcctttagaatcaaatgaggtaaggatgctacagcactgtaagaacttc
ttagagggacaaggggcgcct-taagcctcacgaaacagagcaataacaggtctgtgatg
cccttagatgtccggggccgcacgcgtgctacactgaagtggtcaccgtgcaaaatgttt
cctgctccgaaaggagtgggtaaccccttgaacccatttcgtgatggggattgggcattg
taattattgcccatgaacgaggaattcccagtaagcgtgagtcattagcttgcgttgatt
acg
>P.citri
cggatattccattttacatggataactgtggtaattctagagctaatacatgaacaagtg
ctccaaccatcaatttttattggaaggaacgcatttattcgtacaagaccaatggtccat
taccatgt-tcagcttcggcct-------------------------gttcatggtgggc
ctagtgatactctagtattgcaagactcaaaatgactttgaataactgagcaaatcgtat
agcctctgtgctgacgatgtatccctcaagcaactgccttatcaactttcgatggtagat
tatgcgcctaccatggttgtaacgggtaacggggaatcagggttcgattccggagaggga
gccttagaaacggctaccacatccaaggaaggcagcaggcgcgcaaattacacaatccca
gtacggggatgtagtgacgaaaaataacgatacgggactctattgaggccccgtaatcgg
aatgagcacaacttaaatcctttaacgaggatctattggagggcaagtctggtgccagca
gccgcggtaattccagctccaatagcgtatattaaagttgctgcggttaaaaagctcgta
gttggatttcagtcatacctattgggtccactga-aaaggaagtagacgtagttgttagg
gactttacttgttctcacgaacttgt---cggccccgcatcactctcttctggtggttac
tttaatagtgtattgacagaaa-tgttcaatatttgctaccgattctctttattgagtgt
cggttcaagcaattgaaccctttaccttgaacaattcaaattgctcaaagaaggcgttct
aatcctcgcaagaggtgcctaaacacggtatggtaaagactatttatagctatatctatc
atcacctttccttgaatgatcttgcatggaataatgaaataggaccttggtcttatttta
ttggtcttaaagacacaaggtaatgattaagagggacagacgggggcatttgtattgcga
cgctagaggtgaaattcttggaccgtcgcaagacaaactacagcgaaagcatttgccaag
aatgttttcattaatcaagaacgaaagttagaggttcgaaggcgatcagataccgcccta
gttctaaccataaacgatgccaaccagcgatcattctgagtaatattatcataactcgaa
tggaagcttccgggaaaccaaagtttttgggttccgggggaagtatggttgcaaagctga
aacttaaaggaattgacggaagggcaccaccaggagtggagcttgcggcttaatttgact
caacacgggaaaactcacccggcccggacactgaaaggattgacagattgagagctcttt
cttgattcagtgggtggtggtgcatggccgttcttagttggtggagtgatttgtctggtt
aattccgataacgaacgagactctaacctactaaatagacttgcagtttaaactgcagta
ttcccccttagttgacctagaggtggtaatatctttgtatccttcgggtgacgaagctct
attaccgttaagcctttagaatcaaatgaggtaaggatgctgtagcactgtaagaacttc
ttagagggacaaggggcgcct-taagcctcacgaaacagagcaataacaggtctgtgatg
cccttagatgtccggggccgcacgcgtgctacactgaagtggtcaccgtgtaaaatgttt
cctgctccgaaaggagtgggtaaccccttgaacccatttcgtgatggggattgggcattg
taattattgcccatgaacgaggaattcccagtaagcgtgagtcattagcttgcgttgatt
acg
>P.elongatus
cggatattccattttacatggataactgtggtaattctagagctaatacatgaacaagtg
ctccaaccatcaattcttattggaaggaacgcatttattcgtacaagaccaatggtccat
taccatgtttcagcttcggcct-------------------------gttcatggtggac
caagtaacactctagtgttacaatgctcaaaatgactttgaataactgagcaaatcgtat
agcctctgtgctgacgatgtatccctcaagcaactgccttatcaactttcgatggtagat
tatgcgcctaccatggttgtaacgggtaacggggaatcagggttcgattccggagaggga
gccttagaaacggctaccacatccaaggaaggcagcaggcgcgcaaattacacaatccca
gtacggggatgtagtgacgaaaaataacgatacgggactctattgaggccccgtaatcgg
aatgagcacaacttaaatcctttaacgaggatctattggagggcaagtctggtgccagca
gccgcggtaattccagctccaatagcgtatattaaagttgctgcggttaaaaagctcgta
gttggatttcagtcatacctattgggtccactga-aaaggaagcagacgtagttgttagg
gactttacttgttctcacgaacttgt---cggccccgcatcactctcttctggtggttac
tttaatagtgtattgacagaaa-tgttcaatatttgctaccgattctctttattgagtgt
cggttcaagcaattgaaccctttaccttgaacaattcaaattgctcaaagaaggcgttct
aatcctcgcaagaggtgcctaaacacggtatagtaaagactatttatagctatatctact
atcacctttccttgaatgatcttgcatggaataatgaaataggaccttggtcttatttta
ttggtcttaaagacacaaggtaatgattaagagggacagacgggggcatttgtattgcga
cgctagaggtgaaattcttggaccgtcgcaagacaaactacagcgaaagcatttgccaag
aatgttttcattaatcaagaacgaaagttagaggttcgaaggcgatcagataccgcccta
gttctaaccataaacgatgccaaccagcgatcattctgagtaatattatcataactcgaa
tggaagcttccgggaaaccaaagtttttgggttccgggggaagtatggttgcaaagctga
aacttaaaggaattgacggaagggcaccaccaggagtggagcttgcggcttaatttgact
caacacgggaaaactcacccggcccggacactgaaaggattgacagattgagagctcttt
cttgattcagtgggtggtggtgcatggccgttcttagttggtggagtgatttgtctggtt
aattccgataacgaacgagactctaacctactaaatagacttgcagtttaaactgcagta
ttcccccttagttgacctagaggtggtaatatctttgtatccttcgggtgacagagctct
attaccgttaagcctttagaatcaaatgaggtaaggatgctgtagcactgtaagaacttc
ttagagggacaaggggcgcct-taagcctcacgaaacagagcaataacaggtctgtgatg
cccttagatgtccggggccgcacgcgtgctacactgaagtggtcaccgtgcaaattgttt
cctgctccgaaaggagtgggtaaccccttgaacccatttcgtgatggggattgggcattg
taattattgcccatgaacgaggaattcccagtaagcgtgagtcattagcttgcgttgatt
acg
>P.mori
cggatattccattttacatggataactgtggtaattctagagctaatacatgaacaagtg
ctccaaccatcagttcttattggaaggaacgcatttattcgtacaagaccaatggtccgc
taccatgttctagcttcggtt------------------------agatccatggtggac
ctagtaattctctagtcttacaatgctcaaaatgactttgaataactgagcaaatcgtat
agcctctgtgctgacgatgtatccctcaagcaactgccttatcaactttcgatggtaggt
tatgcgcctaccatggttgtaacgggtaacggggaatcagggttcgattccggagaggga
gccttagagacggctaccacatccaaggaaggcagcaggcgcgcaaattacacaatccca
gtacggggatgtagtgacgaaaaataacgatacgggactctattgaggccccgtaatcgg
aatgagcacaacttaaatcctttaacgaggatctattggagggcaagtctggtgccagca
gccgcggtaattccagctccaatagcgtatattaaagttgctgcggttaaaaagctcgta
gttggatttcagtcatacctattgggtccactga-aaaggaagtagacgtagttgttagg
gactttactcgttttcacgaacttgt---cggccccgcatcactctcttctggtggttac
tttaatagtgtatcgacagaaa-tgttcaatatttgctaccgattctctttattgagtgt
cggttcaagcaattgaaccctttaccttgaacaattcaaattgctcaaagaaggcgttca
aatcctcgcaagaggtgcctaaacacggtatagtaaagactatttatagctatatctact
atcacctttccttgaatgatcttgcatggaataatgaaataggaccttggtcttatttta
ttggtcttaaagacacaaggtaatgattaagagggacagacgggggcatttgtattgcga
cgctagaggtgaaattcttggaccgtcgcaagacaaactacagcgaaagcatttgccaag
aatgttttcattaatcaagaacgaaagttagaggttcgaaggcgatcagataccgcccta
gttctaaccataaacgatgccaaccagcgatcattctgagtaatattatcataactcgaa
tggaagcttccgggaaaccaaagtttttgggttccgggggaagtatggttgcaaagctga
aacttaaaggaattgacggaagggcaccaccaggagtggagcttgcggcttaatttgact
caacacgggaaaactcacccggcccggacactgaaaggattgacagattgagagctcttt
cttgattcagtgggtggtggtgcatggccgttcttagttggtggagtgatttgtctggtt
aattccgataacgaacgagactctcacctactaaatagacttgcagtttaaactgcagta
ttcccccttagttgacctagaggtggtaatatctttgtaaccttcgggtgacgaagctct
attaccgttaagcctttagaatcaaatgaggtaaggatgctgcagcactgtaagaacttc
ttagagggacaaggggcgcct-taagcctcacgaaacagagcaataacaggtctgtgatg
cccttagatgtccggggccgcacgcgtgctacactgaagtggtcaccgtgcaaaatgttt
cctgctccgaaaggagtgggtaaccccttgaacccatttcgtgatggggattgggcattg
taattattgcccatgaacgaggaattcccagtaagcgtgagtcattagcttgcgttgatt
acg
>P.osmanthi
cggatattccattttacatggataactgtggtaattctagagctaatacatgaacaagtg
ctccaaccatcggtttttattggaaggaacgcatttattcgtacaagaccaatggtccat
taccatgt-tcagcttcggcct-------------------------gttcatggtgggc
ctagtgatactctagtattgcaagactcaaaatgactttgaataactgagcaaatcgtat
agcctctgtgctgacgatgtatccctcaagcaactgccttatcaactttcgatggtagat
tatgcgcctaccatggttgtaacgggtaacggggaatcagggttcgattccggagaggga
gccttagaaacggctaccacatccaaggaaggcagcaggcgcgcaaattacacaatccca
gtacggggatgtagtgacgaaaaataacgatacgggactctattgaggccccgtaatcgg
aatgagcacaacttaaatcctttaacgaggatctattggagggcaagtctggtgccagca
gccgcggtaattccagctccaatagcgtatattaaagttgctgcggttaaaaagctcgta
gttggatttcagtcatacctattgggtccactga-aaaggaagtagacgtagttgttagg
gactttacttgttctcacgaacttgt---cggccccgcatcactctcttctggtggttac
tttaatagtgtattgacagaaa-tgttcaatatttgctaccgattctctttattgagtgt
cggttcaagcaattgaaccctttaccttgaacaattcaaattgctcaaagaaggcgttct
aatcctcgcaagaggtgcctaaacacggtatgataaagactatttatagctatatctatc
atcacctttccttgaatgatcttgcatggaataatgaaataggaccttggtcttatttta
ttggtcttaaagacacaaggtaatgattaagagggacagacgggggcatttgtattgcga
cgctagaggtgaaattcttggaccgtcgcaagacaaactacagcgaaagcatttgccaag
aatgttttcattaatcaagaacgaaagttagaggttcgaaggcgatcagataccgcccta
gttctaaccataaacgatgccaaccagcgatcattctgagtaatattatcataactcgaa
tggaagcttccgggaaaccaaagtttttgggttccgggggaagtatggttgcaaagctga
aacttaaaggaattgacggaagggcaccaccaggagtggagcttgcggcttaatttgact
caacacgggaaaactcacccggcccggacactgaaaggattgacagattgagagctcttt
cttgattcagtgggtggtggtgcatggccgttcttagttggtggagtgatttgtctggtt
aattccgataacgaacgagactctaacctactaaatagacttgcagtttaaactgcagta
ttcccccttagttgacctagaggtggtaatatctttgtatccttcgggtgacgaagctct
attaccgttaagcctttagaatcaaatgaggtaaggatgctgtagcactgtaagaacttc
ttagagggacaaggggcgcct-taagcctcacgaaacagagcaataacaggtctgtgatg
cccttagatgtccggggccgcacgcgtgctacactgaagtggtcaccgtgtaaaatgttt
cctgctccgaaaggagtgggtaaccccttgaacccatttcgtgatggggattgggcattg
taattattgcccatgaacgaggaattcccagtaagcgtgagtcattagcttgcgttgatt
acg
>P.thelytokus
cggatattccattttacatggataactgtggtaattctagagctaatacatgaacaagtg
ctccaaccatcagttctcattggaaggaacgcatttattcgtacaagaccaatggtccat
tactatgaattagtctcgact------------------------aatctcatggtggac
ctagtaacagtctgttgttacaatgctcaaaatgactttgaataactgagcaaatcgtat
agcctctgtgctgacgatgtatccctcaagcaactgccttatcaactttcgatggtagat
tatgcgcctaccatggttgtaacgggtaacggggaatcagggttcgattccggagaggga
gccttaaaaacggctaccacatccaaggaaggcagcaggcgcgcaaattacacaatccca
gtacggggatgtagtgacgaaaaataacgatacgggactctattgaggccccgtaatcgg
aatgagcacaacttaaatcctttaacgaggatctattggagggcaagtctggtgccagca
gccgcggtaattccagctccaatagcgtatattaaagttgctgcggttaaaaagctcgta
gttggatttcagtcatacctattgggtccactga-aaaggaagtagacgtagttgttagg
gactttacttgttctcacgaacttgt---cggccccgcatcactctcttctggtggttac
tttaatagtgtattgacagaaa-tgttcaatatttgctaccgattctctttattgagtgt
cggttcaagcaattgaaccccttaccttgaacaattcaaattgctcgaagaaggcgtttc
agtcctcgcaagaggtgcctaaacatggtatagtaaagactatttatagctatatctact
atcacctttccttgaatgatcttgcatggaataatgaaataggaccttggtcttatttta
ttggtcttaaagacacaaggtaatgattaagagggacagacgggggcatttgtattgcga
cgctagaggtgaaattcttggaccgtcgcaagacaaactacagcgaaagcatttgccaag
aatgttttcattaatcaagaacgaaagttagaggttcgaaggcgatcagataccgcccta
gttctaaccataaacgatgccaaccagcgatcattctgagtaatattatcataactcgaa
tggaagcttccgggaaaccaaagtttttgggttccgggggaagtatggttgcaaagctga
aacttaaaggaattgacggaagggcaccaccaggagtggagcttgcggcttaatttgact
caacacgggaaaactcacccggcccggacactgaaaggattgacagattgagagctcttt
cttgattcagtgggtggtggtgcatggccgttcttagttggtggagtgatttgtctggtt
aattccgataacgaacgagactctcacctactaaatagacttgcagtttaaactgtagta
ttcccccttagttgacctagaggtggtaatatctttgtatccttcgggtgacgaagctct
attaccgttaagcctttagaatcaaatgaggtaaggatgctacagcactgtaagaacttc
ttagagggacaaggggcgcct-taagcctcacgaaacagagcaataacaggtctgtgatg
cccttagatgtccggggccgcacgcgtgctacactgaagtggtcgccgtgcaaaatgttt
cctgccccgaaaggagtgggtaaccccttgaacccatttcgtgatggggattgggcattg
taattattgcccatgaacgaggaattcccagtaagcgtgagtcattaacttgcgttgatt
acg
>P.ulmi
cggatattccattttacatggataactgtggtaattctagagctaatacatgaacaagtg
ctccaaccatcagttcttattggaaggaacgcatttattcgtacaagaccaatggtccat
taccatgtcttagcttcggcta-------------------------gttcatggtggac
caagtaacactctagtgttacaatgctcaaaatgactttgaataactgagcaaatcgtat
agcctctgtgctgacgatgtatccctcaagcaactgccttatcaactttcgatggtagat
tatgcgcctaccatggttgtaacgggtaacggggaatcagggttcgattccggagaggga
gccttaaaaacggctaccacatccaaggaaggcagcaggcgcgcaaattacacaatccca
gtacggggatgtagtgacgaaaaataacgatacgggactctattgaggccccgtaatcgg
aatgagcacaacttaaatcctttaacgaggatctattggagggcaagtctggtgccagca
gccgcggtaattccagctccaatagcgtatattaaagttgctgcggttaaaaagctcgta
gttggatttcagtcatacctattgggtccactga-aaaggaagtagacgtagttgttagg
gactttacttgttctcacgaacttgt---cggccccgcatcactctcttctggtggttac
tttaatagtgtattgacagaaa-tgttcaatatttgctaccgattctctttattgagtgt
cggttcaagcaattgaaccctttaccttgaacaattcaaattgctcaaagaaggcgttct
aatcctcgcaagaggtgcctaaacacggtatagtaaagactatttatagctatatctact
atcacctttccttgaatgatcttgcatggaataatgaaataggaccttggtcttatttta
ttggtcttaaagacacaaggtaatgattaagagggacagacgggggcatttgtattgcga
cgctagaggtgaaattcttggaccgtcgcaagacaaactacagcgaaagcatttgccaag
aatgttttcattaatcaagaacgaaagttagaggttcgaaggcgatcagataccgcccta
gttctaaccataaacgatgccaaccagcgatcattctgagtaatattatcataactcgaa
tggaagcttccgggaaaccaaagtttttgggttccgggggaagtatggttgcaaagctga
aacttaaaggaattgacggaagggcaccaccaggagtggagcttgcggcttaatttgact
caacacgggaaaactcacccggcccggacactgaaaggattgacagattgagagctcttt
cttgattcagtgggtggtggtgcatggccgttcttagttggtggagtgatttgtctggtt
aattccgataacgaacgagactctaacctactaaatagacttgcagtttaaactgcagta
ttcccccttagttgacctagaggtggtaatatctttgtagccttcgggtgacgaagctct
attaccgtcaagcctttagaatcaaatgaggtaaggatgctacagcactgtaagaacttc
ttagagggacaaggggcgcct-taagcctcacgaaacagagcaataacaggtctgtgatg
cccttagatgtccggggccgcacgcgtgctacactgaagtggtcaccgtgcaaaatgttt
cctgctccgaaaggagtgggtaaccccttgaacccatttcgtgatggggattgggcattg
taattattgcccatgaacgaggaattcccagtaagcgtgagtcattagcttgcgttgatt
acg
>S.akitanus
cggatattccattttacatggataactgtggtaattctagagctaatacatgaacaagtg
ctccaacctcagcttgctgatggaaggatcgcatttattcgtacaagaccaatgatccac
ttccattattga--------------tggaaactgatggaataaagatccttatggggat
ctagtaattcttcggaattacattgctcaaaatgactttgaataactgagcaaatcgtat
agcctctgtgctgacgatgtatccctcaagcaactgccttatcaactttcgatggtagat
tatgcgcctaccatggttgtaacgggtaacggggaatcagggttcgattccggagaggga
gccttagaaacggctaccacatccaaggaaggcagcaggcgcgcaaattacacaatcccg
gtacggggatgtagtgacgaaaaataacgatacgggactctattgaggccccgtaatcgg
aatgagcacaacttaaatcctttaacgaggacctattggagggcaagtctggtgccagca
gccgcggtaattccagctccaatagcgtatattaaagttgctgcggttaaaaagctcgta
gttggatttcagtcacacctattgggtccactgataaagggataagacgtagttgttagg
gactaggtttgtcttaacggacat--tcaaagccccgcatcactctttcctggtggttac
ttttatagtgtgttgacagaaattgtccaatatttgctaccgatgctcttcattgagtgt
cggttcaagcaattggaccctttaccttgaacaattcaaattgctcaaagaaggcgtccc
aatcctcgcaagaggtgcctaatcatggtatggttaatcttcggatgttgtatatattcc
attaccttaccttgaatgatcttgcatggaataatgaaataggaccttggtcttattttg
ttggtcttaaagacacaaggtaatgattaagagggacagacgggggcatttgtattgcga
cgctagaggtgaaattcttggaccgtcgcaagacaaactacagcgaaagcatttgccaag
aatgttttcattaatcaagaacgaaagttagaggttcgaaggcgatcagataccgcccta
gttctaaccataaacgatgccaaccagcgatcattctgagtaatattatcatgactcgaa
tggaagcttccgggaaaccaaagtttttgggttccgggggaagtatggttgcaaagctga
aacttaaaggaattgacggaagggcaccaccaggagtggagcttgcggcttaatttgact
caacacgggaaaactcacccggcccggacactgaaaggattgacagattgagagctcttt
cttgattcagtgggtggtggtgcatggccgttcttagttggtggagtgatttgtctggtt
aattccgataacgaacgagactctcacctactaaatagacttgcagtttaaactgcagta
ttccccctcagttgacctgtgggtggtagtatctctgtagccttcgggtgaaagagctct
attaccatcagcccacagaatcattctgaggtaaggatgctgtagcactgtaaggacttc
ttagagggacaaggggcgcctctaagcctcacgaaacagagcaataacaggtctgtgatg
cccttagatgtccggggccgcacgcgtgctacactgaagtggtcaccgtgcaaaatgttt
cctgctccgaaaggagtgggtaaccccttgaacccatttcgtgatggggattgggcattg
taattattgcccatgaacgaggaattcccagtaagcgtgagtcattagcttgcgttgatt
acg
>S.pusillus
cggatattccattttacatggataactgtggtaattctagagctaatacatgaacaagtg
ctccaacctcagcttgctgatggaaggatcgcatttattcgtacaagaccaatgatccac
ttccataatgga--------------tggacactaatggattaaagatccttatggggat
ctagtaattcttcggaattacattgctcaaaatgactttgaataactgagcaaatcgtat
agcctctgtgctgacgatgtatccctcaagcaactgccttatcaactttcgatggtagat
tatgcgcctaccatggttgtaacgggtaacggggaatcagggttcgattccggagaggga
gccttagaaacggctaccacatccaaggaaggcagcaggcgcgcaaattacacaatcccg
gtacggggatgtagtgacgaaaaataacgatacgggactctattgaggccccgtaatcgg
aatgagcacaacttaaatcctttaacgaggacctattggagggcaagtctggtgccagca
gccgcggtaattccagctccaatagcgtatattaaagttgctgcggttaaaaagctcgta
gttggatttcagtcacacctattgggtccactgataaagggataagacgtagttgttagg
gactaggtttgtcttaacggacat--tcaaagccccgcatcactctttcctggtggttac
ttttatagtgtgttgacagaaattgtccaatatttgctaccgatgctcttcattgagtgt
cggttcaagcaattggaccctttaccttgaacaattcaaattgctcaaagaaggcgtccc
aatcctcgcaagaggtgcctaatcatggtatggttaatcttcggatgttgtatatattcc
attaccttaccttgaatgatcttgcatggaataatgaaataggaccttggtcttattttg
ttggtcttaaagacacaaggtaatgattaagagggacagacgggggcatttgtattgcga
cgctagaggtgaaattcttggaccgtcgcaagacaaactacagcgaaagcatttgccaag
aatgttttcattaatcaagaacgaaagttagaggttcgaaggcgatcagataccgcccta
gttctaaccataaacgatgccaaccagcgatcattctgagtaatattatcatgactcgaa
tggaagcttccgggaaaccaaagtttttgggttccgggggaagtatggttgcaaagctga
aacttaaaggaattgacggaagggcaccaccaggagtggagcttgcggcttaatttgact
caacacgggaaaactcacccggcccggacactgaaaggattgacagattgagagctcttt
cttgattcagtgggtggtggtgcatggccgttcttagttggtggagtgatttgtctggtt
aattccgataacgaacgagactctcacctactaaatagacttgcagtttaaactgcagta
ttccccctcagatgacctgtgggtggtaatatctctgtagccttcgggtgaaagagctct
attaccatcagcccacagaatcattctgaggtaaggatgctgtagcactgtaaggacttc
ttagagggacaaggggcgcctctaagcctcacgaaacagagcaataacaggtctgtgatg
cccttagatgtccggggccgcacgcgtgctacaatgaagtggtcaccgtgcaaaatgttt
cctgctccgaaaggagtgggtaaccccttgaacccatttcgtgatggggattgggcattg
taattattgcccatgaacgaggaattcccagtaagcgtgagtcattagcttgcgttgatt
acg
>S.bambusae
cggatattccattttacatggataactgtggtaattctagagctaatacatgaacaagtg
ctccaacctcagcttgctgatggaaggatcgcatttattcgtacaagaccaatgatccac
ttccattttgga--------------tggacactgatggaataaagccacttatggggat
ctagtaattcttcggaattacaatgctcaa-atgactttgaataactgagcaaatcgtat
agcctctgtgctgacgatgtatccctcaagcaactgccttatcaactttcgatggtagat
tatgcgcctaccatggttgtaacgggtaacggggaatcagggttcgattccggagaggga
gccttagaaacggctaccacatccaaggaaggcagcaggcgcgcaaattacacaatcccg
gtacggggatgtagtgacgaaaaataacgatacgggactctattgaggccccgtaatcgg
aatgagcacaacttaaatcctttaacgaggatctattggagggcaagtctggtgccagca
gccgcggtaattccagctccaatagcgtatattaaagttgctgcggttaaaaagctcgta
gttggatttcagtcacacctattgggtccactgataaagggataagacgtagttgttagg
gactaggcttgtcttaattgactc--gcaaagccccgcatcactctttcctggtggttac
ttttatagtgtgttgacagaaattgtccaatatttgctaccgatgctcttcattgagtgt
cggttcaagcaattggaccctttaccttgaacaattcaaattgctcaaagaaggcgtccc
aatcctcgcaagaggtgcctaatcatggtatggttaatcttcggatgttgtatatattcc
attaccttaccttgaatgatcttgcatggaataatgaaataggaccttggtcttattttg
ttggtcttaaagacacaaggtaatgattaagagggacagacgggggcatttgtattgcga
cgctagaggtgaaattcttggaccgtcgcaagacaaactacagcgaaagcatttgccaag
aatgttttcattaatcaagaacgaaagttagaggttcgaaggcgatcagataccgcccta
gttctaaccataaacgatgccaaccagcgatcattctgagtaatattatcatgactcgaa
tggaagcttccgggaaaccaaagtttttgggttccgggggaagtatggttgcaaagctga
aacttaaaggaattgacggaagggcaccaccaggagtggagcttgcggcttaatttgact
caacacgggaaaactcacccggcccggacactgaaaggattgacagattgagagctcttt
cttgattcagtgggtggtggtgcatggccgttcttagttggtggagtgatttgtctggtt
aattccgataacgaacgagactctaacctactaaatagacttgcagtttaaactgcagta
ttccccctcagttgacctgtgggtggtagtatctctggatccttcgggggaaagagctct
attatcatcagcccatagaatcattctgaggtaaggatgctgtagcactgtaaggacttc
ttagagggacaaggggcgcctctaagcctcacgaaacagagcaataacaggtctgtgatg
cccttagatgtccggggccgcacgcgtgctacactgaagtggccaccgtgcaaaatgttt
cctgctccgaaaggagtgggtaaccccttgaacccatttcgtgatggggattgggcattg
taattattgcccatgaacgaggaattcccagtaagcgtgagtcattagcttgcgttgatt
acg
>S.brevisetosus
cggatattccattttacatggataactgtggtaattctagagctaatacatgaacaagtg
ttccaacctcggtttaccgatggaaggatcgcatttattcgtacaagaccaatgatccac
ttccatacttgcaccctgtttaggagttagggaccctcaaataaggacttgtatggggat
ctagtaattcttcggaattacaatgctcaagatgactctgaataactgagcaaatcgtat
ggcctctgtgccgacgatgtatccctcaagcaactgccttatcaactgtcgatggtaggt
tatgcgcctaccatggttgtaacgggtaacggggaatcagggttcgattccggagaggga
gccttagaaacggctaccacatccaaggaaggcagcaggcgcgcaaattacacaatcccg
gtacggggatgtagtgacgaaaaataacgatacgggactctattgaggccccgtaatcgg
aatgagcacaacttaaatcctttaacgaggacctattggagggcaagtctggtgccagca
gccgcggtaattccagctccaatagcgtatattaaagttgctgcggttaaaaagctcgta
gttggatttcagtctcacctattgggtccactgataaagggaacagacgtgtatggcaga
gacctggttcatcttaacgga----gtcaaggccccgcatcactctttcctggtggttat
ctttatagtgtgtcgacagaaactgtccaatatttgctaccgatgctcttcattgagtgt
cggttcaagcaattgggccctttaccttgaacaattcaaattgctcaaagaaggcgtcca
aaacctcgtaagaggtgcctaatcacggtatggttattcac-ggatgcatcgtgtcttcc
atcaccttaccttgaatgatcttgcatggaataatagaataggaccttggtcttattttg
ttggtcttaaagacacaaggtaatgattaagagggacagacgggggcatttgtattgcga
cgctagaggtgaaattcttggaccgtcgcaagacaaactacagcgaaagcatttgccaag
aatgttttcattaatcaagaacgaaagttagaggttcgaaggcgatcagataccgcccta
gttctaaccataaacgatgccaaccagcgatcattctgagtaacatttacatgactcgaa
tggaagcttccgggaaaccaaagtttttgggttccgggggaagtatggttgcaaagctga
aacttaaaggaattgacggaagggcaccaccaggagtggagcttgcggcttaatttgact
caacacgggaaaactcacccggcccggacactgaaaggattgacagattgagagctcttt
cttgattcagtgggtggtggtgcatggccgttcttagttggtggagtgatttgtctggtt
aattccgataacgaacgagactctcacctactaaatagacttgcagtttaaactgtagta
ctccccctcaggtgacctgtgggtggtagtatcttttgatccttcgggtgaaaaagctct
actaccatcagcccgcagaatcattctgaggtaaggatgcttcagcactgtaaggacttc
ttagagggacaaggggcgcctctaagcctcacgaaacagagcaataacaggtctgtgatg
cccttagatgtccggggccgcacgcgtgctacactgaagtggtcaccgtgcaaaatgttt
cctgctccgaaaggagtgggtaaccccttgaacccatttcgtgatggggattgggcattg
taattattgcccatgaacgaggaattcccagtaagcgtgagtcattagcttgcgttgatt
acg
>S.cercidiphylli
cggatattccattttacatggataactgtggtaattctagagctaatacatgaacaagtg
ctccaacctcagcttgctgatggaaggatcgcatttattcgtacaagaccaatggtccat
atctacactagaaccctgttcttgggacttcggttcctgaagaaggacttgtgtagggat
ctacgcaattctttgaattgcaatgctcaagatgactctgaataactgagcaaatcgtat
ggcctctgtgccgacgatgtatccctcaagcaactgccttatcaactgtcgatggtagat
tatgcgcctaccatggttgtaacgggtaacggggaatcagggttcgattccggagaggga
gccttagaaacggctaccacatccaaggaaggcagcaggcgcgcaaattacacaatcccg
gcacggggatgtagtgacgaaaaataacgatacgggactctattgaggccccgtaatcgg
aatgagcacaacttaaatcctttaacgaggacctattggagggcaagtctggtgccagca
gccgcggtaattccagctccaatagcgtatattaaagttgctgcggttaaaaagctcgta
gttggatttcagtcacacctattgggtccactgataaaggg-tttgaagtgtatggcaga
gaccttgtctttctt--cggattg--acttggccccgcatcactctttcctggtggttac
ttttatagtgtgttgacagaaactgtccaatatttgctatcgatgctcttcattgagtgt
cggttcaagcaattggaccttttaccttgaacaattcaaattgctcaaagaaggcgtccc
aaccctcgcaagaggtgcctaatcacggtatggtta---------tatacgatgtgtacc
atcacctaaccttgaatgatcttgcatggaataatgaaataggaccttggtcttattttg
ttggtcttaaagacacaaggtaatgattaagagggacagacgggggcatttgtattgcga
cgctagaggtgaaattcttggaccgtcgcaagacaaactacagcgaaagcatttgccaag
aatgttttcattaatcaagaacgaaagttagaggttcgaaggcgatcagataccgcccta
gttctaaccataaacgatgccaaccagcgatcattctgagtaacatttacatgactcgaa
tggaagcttccgggaaaccaaagtttttgggttccgggggaagtatggttgcaaagctga
aacttaaaggaattgacggaagggcaccaccaggagtggagcttgcggcttaatttgact
caacacgggaaaactcacccggcccggacactgaaaggattgacagattgagagctcttt
cttgattcagtgggtggtggtgcatggccgttcttagttggtggagtgatttgtctggtt
aattccgataacgaacgagactctcacctactaaatagacttgcagtttaaactgcagta
ctccccctcagttgacctgtaggtggtagtatctcttgaactttcgggggaaagagctct
attaccatatgcctgcagaatcattctgaggtaaggatgctgtagcactgtaaggacttc
ttagagggacaaggggcgcctctaagcctcacgaaacagagcaataacaggtctgtgatg
cccttagatgtccggggccgcacgcgtgctacactgaagtggccaccgtgcaaaatgttt
cctgctccgaaaggagtgggtaaccccttgaacccatttcgtgatggggattgggcattg
taattattgcccatgaacgaggaattcccagtaagcgtgagtcattagcttgcgttgatt
acg
>S.gilvus
cggatattccattttacatggataactgtggtaattctagagctaatacatgaacaagtg
ttccaacctgggtttactcatggaaggatcgcatttattcgtacaagaccaatggtccgc
ttccatacttgacacctgttggtagtttactctgcct----caaagacttgtatggggat
ctagtaattcttcggaattacaatgctcaagatgactctgaataactgagcaaatcgtat
ggcctctgtgccgacgatgtatccctcaagcaactgccttatcaactgtcgatggtaggt
tatgcgcctaccatggttgtaacgggtaacggggaatcagggttcgattccggagaggga
gccttagaaacggctaccacatccaaggaaggcagcaggcgcgcaaattacacaatcccg
gtacggggatgtagtgacgaaaaataacgatacgggactctattgaggccccgtaatcgg
aatgagcacaacttaaatcctttaacgaggacctattggagggcaagtctggtgccagca
gccgcggtaattccagctccaatagcgtatattaaagttgctgcggttaaaaagctcgta
gttggatttcagtctcacctattgggtccactgtaaaagggacaagagttgtatcgcgca
gttctgtttcttcttcacgga----gtcaagttcacgcatcactctttcctggtggttat
ctttatagtgtgtcgacagaaactgtccaatatttgctaccgatgctcttcattgagtgt
cggttcaagcaattggaccctttaccttgaacaattcaaattgctcaaagaaggcgtccc
aaacctcgtaagaggtgcctaatcacggtatgttgt------tttcgacttgtgcacttc
attaccctaccttgaatgatcttgcatggaataatagaataggaccttggtcttattttg
ttggtcttaaagacacaaggtaatgattaagagggacagacgggggcatttgtattgcga
cgctagaggtgaaattcttggaccgtcgcaagacaaactacagcgaaagcatttgccaag
aatgttttcattaatcaagaacgaaagttagaggttcgaaggcgatcagataccgcccta
gttctaaccataaacgatgccaaccagcgatcattctgagtaacatttacatgactcgaa
tggaagcttccgggaaaccaaagtttttgggttccgggggaagtatggttgcaaagctga
aacttaaaggaattgacggaagggcaccaccaggagtggagcttgcggcttaatttgact
caacacgggaaaactcacccggcccggacactgaaaggattgacagattgagagctcttt
cttgattcagtgggtggtggtgcatggccgttcttagttggtggagtgatttgtctggtt
aattccgataacgaacgagactctcacctactaaatagacttgcagtttaaactgttgta
ctccccctcagttgacctgtgggtggtagtatctttttgccttcgggttgaggaagctct
actatcatcagcccgcagaatcattctgaggtaaggatgcttcagcactgtaaggacttc
ttagagggacaaggggcgcctctaagcctcacgaaacagagcaataacaggtctgtgatg
cccttagatgtccggggccgcacgcgtgctacactgaagtggtcaccgtgcaaaatgttt
cctgctccgaaaggagtgggtaaccccttgaacccatttcgtgatggggattgggcattg
taattattgcccatgaacgaggaattcccagtaagcgtgagtcattagcttgcgttgatt
acg
>S.lespedezae
cggatattcca-tttacatggataactgtggtaattctagagctaatacatgaacaagtg
ttccaacctcaacctgttgatggaaggatcgaatttatttgcccaagaccaatgatccat
tcctggtc-----------------------------agtgtc-aaagctggccggggat
ctcaaaatcctacgggattagaaagctcaagatgactctaaataactgagcaaatcgtat
ggcctctgtgccgacgatgtgtccctcaagcaactgccttatcaactgtcgatggtaggt
tatgcgcctaccatggttgtaacgggtaacggggaatcagggttcgattccggagaggga
gccttagaaacggctaccacatccaaggaaggcagcaggcgcgcaaattacacaatccca
gtacggggatgtagtgacgaaaaataacgatacgggactctattgaggccccgtaatcgg
aatgagcacaacttaaatcctttaacgaggatctattggagggcaagtctggtgccagca
gccgcggtaattccagctccaatagcgtatattaaagttgctgcggttaaaaagctcgta
gttggatttcagtctcacctattgggtccactgataaagggaatcggcgtgtatggcaga
gacctgttctt------cgg------agcaggccccgcatcactcgttcctggtggctac
tttaatagtgtgtcgacagaaactgtccaatatttgctactgatgctcttcattgagtgt
cagttcaagcaattggaccctttaccttgaacaattcaaattgctcaaagaaggcgtccc
aatcctcgcaagaggtgcctaacaacggtatggttg--tcttcggatgcagatgtactcc
atcacctatccttgaatgatcttgcatggaataatagaataggaccttggtcttattttg
ttggtcttaaagacacaaggtaatgattaagagggacagacgggggcatttgtattgcga
cgctagaggtgaaattcttggaccgtcgcaagacaaactacagcgaaagcatttgccaag
aatgttttcattaatcaagaacgaaagttagaggttcgaaggcgatcagataccgcccta
gttctaaccataaacgatgccaaccagcgatcattctgtgtaatatttacatgacacgaa
tggaagcttccgggaaaccaaagtttttgggttccgggggaagtatggttgcaaagctga
aacttaaaggaattgacggaagggcaccaccaggagtggagcttgcggcttaatttgact
caacacgggaaaactcacccggcccggacactgaaaggattgacagattgagagctcttt
cttgattcagtgggtggtggtgcatggccgttcttagttggtggagtgatttgtctggtt
aattccgataacgaacgagactctcacctactaaatagacttgcagtttaaactgcagta
ctccccctcagttgacctgtgggtggtagcatctttcaagccttcgggtgagggagctct
gttgccgtcagcctgcagaatcagtctgaggtaaggatgctgtagcactgtaaggacttc
ttagagggacaaggggcgcctctaagcctcacgaaacagagcaataacaggtctgtgatg
cccttagatgtccggggccgcacgcgtgctacactgaagtggtcaccgtgtaaaatgttt
cctgctccgaaaggagtgggtaaccccatgaacccatttcgtgatggggattgggcattg
taattattgcccatgaacgaggaattcccagtaagcgtgagtcattagcttgcgttgatt
acg
>S.recki
cggatattccattttacatggataactgtggtaattctagagctaatacatgaacaagtg
ctccaacctcagcttgctgatggaaggatcgcatttattcgtacaagaccaatgatccac
ttccattt-tgt--------------tggacactgatggaattaagatccttatggggat
ctagtaattcttcggaattacattactttaaatgactttgaataactgagcaaatcgtat
agcctctgtgctgacgatgtatccctcaagcaactgccttatcaactttcgatggtagat
tatgcgcctaccatggttgtaacgggtaacggggaatcagggttcgattccggagaggga
gccttagaaacggctaccacatccaaggaaggcagcaggcgcgcaaattacacaatcccg
gtacggggatgtagtgacgaaaaataacgatacgggactctattgaggccccgtaatcgg
aatgagcacaacttaaatcctttaacgaggacctattggagggcaagtctggtgccagca
gccgcggtaattccagctccaatagcgtatattaaagttgctgcggttaaaaagctcgta
gttggatttcagtcacacctattgggtccactgataaagggataagacgtgtttgttagg
gactaggtttgtcttaacggacat--tcaaagttccacatcactctttcctggtggttac
ttttatagtgtgtagacagaaattgtccaatatttgctaccgatgctcttcattgagtgt
cggttcaagcaattggtccttttaccttgaacaattcaaattgctcaaagaaggcgtccc
aatcctcgcaagaggtgcctaatcatggtatggttaatcttctgatgttgtatatattcc
attaccttaccttgaatgatcttgcatggaataatgaaataggaccttggtcttattttg
ttggtcttaaagacacaaggtaatgattaagagggacagacgggggcatttgtattgcga
cgctagaggtgaaattcttggaccgtcgcaagacaaactacagcgaaagcatttgccaag
aatgttttcattaatcaagaacgaaagttagaggttcgaaggcgatcagataccgcccta
gttctaaccataaacgatgccaaccagcgatcattctgagtaatattttcatgactcgaa
tggaagcttccgggaaaccaaagtttttgggttccgggggaagtatggttgcaaagctga
aacttaaaggaattgacggaagggcaccaccaggagtggagcttgcggcttaatttgact
caacacgggaaaactcacccggcccggacactgaaaggattgacagattgagagctcttt
cttgattcagtgggtggtggtgcatggccgttcttagttggtggagtgatttgtctggtt
aattccgataacgaacgagactctcacctactaaatagacttgcagtttaaactgcagta
ttcccccttagttgacctgtgggtggtagtatctctgtagtcttcggatgaaagagctct
attaccatcagcccacagaatcattcttaggtaaggatgctgtagcactgtaaggacttc
ttagagggacaaggggcgcctctaagcctcacgaaacagagcaataacaggtctgtgatg
cccttagatgtccggggccgcacgcgtgctacactgaagtggtcaccgtgcaaaatgttt
cctgctccgaaaggagtgggtaaccccttgaacccatttcgtgatggggattgggcattg
taattattgcccatgaacgaggaattcccagtaagcgtgagtcattagcttgcgttgatt
acg
>S.schizopus
cggatattcca-tttacatggataactgtggtaattctagagctaatacatgaacaagtg
ttccaacctcaacctgttgacggaaggatcgaatttatttgcccaagaccaatgatccat
tcctgtac-----------------------------agcgtcaaaaactgtacggggat
ctaataatccttcgggattataatgctcaagatgactctgaataactgagcaaatcgtac
ggcctctgtgccgacgatgtatccctcaagcaactgccttatcaactgtcgatggtaggt
tatgcgcctaccatggtcgtaacgggtaacggggaatcagggttcgattccggagaggga
gccttaaaaacggctaccacatccaaggaaggcagcaggcgcgcaaattacacaatccca
gtacggggatgtagtgacgaaaaataacgatacgggactctattgaggccccgtaatcgg
aatgagcacaacttaaatcctttaacgaggatctattggagggcaagtctggtgccagca
gccgcggtaattccagctccaatagcgtatattaaagttgctgcggttaaaaagctcgta
gttggatttcagtctcacctattgggtccactgataaagggaatcgaggcg-atggcaga
gactcggtctt------cgg------accttgccccgcatcactcattcctggtggctac
tttaatagtgtgtcgacagaaattgtccaatatttgctactgatgctcttcattgagtgt
cagttcaagcaattggaccctttaccttgaacaattcaaattgctcaaagaaggcgtccc
aatcctcgcaagaggtgcctacacacggtatggttg--tcttcggatgcagatgtactcc
atcacctaaccttgaatgatcttgcatggaataatagaataggaccttggtcttattttg
ttggtcttaaagacacaaggtaatgattaagagggacagacgggggcatttgtattgcga
cgctagaggtgaaattcttggaccgtcgcaagacaaactacagcgaaagcatttgccaag
aatgttttcattaatcaagaacgaaagttagaggttcgaaggcgatcagataccgcccta
gttctaaccataaacgatgccaaccagcgatcattctgagtaatatatacatgactcgaa
tggaagcttccgggaaaccaaagtttttgggttccgggggaagtatggttgcaaagctga
aacttaaaggaattgacggaagggcaccaccaggagtggagcttgcggcttaatttgact
caacacgggaaaactcacccggcccggacactgaaaggattgacagattgagagctcttt
cttgattcagtgggtggtggtgcatggccgttcttagttggtggagtgatttgtctggtt
aattccgataacgaacgagactctcacctactaaatagacttgcagtttaaactgcagta
ttccccctcaggtgacctgtgggtggtagcatcttctgatccctcgggtgaaggagctct
gttgccgtcaacctatggaatcattctgaggtaaggatgctgtagcactgtaaggacttc
ttagagggacaaggggcgcct-taagcctcacgaaacagagcaataacaggtctgtgatg
cccttagatgtccggggccgcacgcgtgctacactgaagtggtcaccgtgctaaaagttt
cctgctccgaaaggagtgggtaaccccttgaacccatttcgtgatggggattgggcattg
taattattgcccatgaacgaggaattcccagtaagcgtgagtcattagcttgcgttgatt
acg
>S.shii
cggatattccattttacatggataactgtggtaattctagagctaatacatgaacaagtg
atccaacctcagtttgctgatggaaggatcgcatttattcgtacaagaccaatgatccat
ttccatacttgaaccctgtttattaact---------taaataaggacttgtatggggat
ctagtaattcttcggaattacaatgctcaagatgactctgaataactgagcaaatcgtat
ggcctctgtgccgacgatgtatccctcaagcaactgccttatcaactgtcgatggtaggt
tatgcgcctaccatggttgtaacgggtaacggggaatcagggttcgattccggagaggga
gccttagaaacggctaccacatccaaggaaggcagcaggcgcgcaaattacacaatcccg
gtacggggatgtagtgacgaaaaataacgatacgggactctattgaggccccgtaatcgg
aatgagcacaacttaaatcctttaacgaggacctattggagggcaagtctggtgccagca
gccgcggtaattccagctccaatagcgtatattaaagttgctgcggttaaaaagctcgta
gttggatttcagtctcacctattgggtccactgataaagggaacagagccgtatggcaga
gacctggagtttctt--cgcaagaagtcaaggccccgcatacctctttcctggtggttac
tttggtagtgtgtcgacagaaactgtccaatatttgctaccgatgctcttcattgagtgt
cggttcaagcaattggaccctttaccttgaacaattcaaattgctcaaagaaggcgtccc
aatcctcgtaagaggtgcctaatcacggtatggttactcacgaatgtttagtcgtactcc
attaccttaccttgaatgatcttgcatggaataatagaataggaccttggtcttattttg
ttggtcttaaagacacaaggtaatgattaagagggacagacgggggcatttgtattgcga
cgctagaggtgaaattcttggaccgtcgcaagacaaactacagcgaaagcatttgccaag
aatgttttcattaatcaagaacgaaagttagaggttcgaaggcgatcagataccgcccta
gttctaaccataaacgatgccaaccagcgatcattctgagtaacatttacatgactcgaa
tggaagcttccgggaaaccaaagtttttgggttccgggggaagtatggttgcaaagctga
aacttaaaggaattgacggaagggcaccaccaggagtggagcttgcggcttaatttgact
caacacgggaaaactcacccggcccggacactgaaaggattgacagattgagagctcttt
cttgattcagtgggtggtggtgcatggccgttcttagttggtggagtgatttgtctggtt
aattccgataacgaacgagactctcacctactaaatagacttacagtttacactgtagta
ctccccctcaggtgacctgtgggtggtagtatctttggatccttcgggtgaaaaagctct
gctatcatcagcccatagaatcattctggggtaaggattctgcagcactgtaaggacttc
ttagagggacaaggggcgcctctaagcctcacgaaacagagcaataacaggtctgtgatg
cccttagatgtccggggccgcacgcgtgctacactgaagtggtcaccgtgcaaaaatttt
cctgctccgaaaggagtgggtaaccccttgaacccatttcgtgatggggattgggcattg
taattattgcccatgaacgaggaattcccagtaagcgtgagtcattagcttgcgttgatt
acg
>S.celarius
cggatattcttacttacatggataactgtggtaattctagagctaatacatgaagaagtg
gtccaacctcggcttgctgatggaaggatcgcatttattagtacaagaccaatgatcctt
attca--ctagagcactgtcatgggtttcggcct---atgataagactagcagtggggat
ctaagcaatcttcgtgattgcaatgtttaagatgactctgaataactgagcaaatcgtat
ggcctctgagccgacgatgtatccctcaagcaactgccttatcaactgtcgatggtaggt
tatgcgcctaccatggttgtaacgggtaacggggaatcagggttcgattccggagaggga
gcctgagaaacggctaccacatccaaggaaggcagcaggcgcgcaaattacacaatcccg
gcacggggatgtagtgacgaaaaataacaatacgggactctattgaggccccgtaattgg
aatgagtacaatttaaatcctttaacgaggatctattggagggcaagtctggtgccagca
gccgcggtaattccagctccaatagcgtatattaaagttgctgcggttaaaaagctcgta
gttggatttcagtccaacctatggggtccactgattaaagggttagtaggtaatgttggc
ttcttctgatgctcgcatt-------agttgaaacctcattcctctttcctggtggctac
tcttatagtgttcggacagaaattgcccgatatctgctatcaatgctcttcattgagtgt
tgattcaagcgatcgggacttttaccttgaaaaaatcagagtgctcaaagcaggcgtccc
aaacctcgaaagaggtgcctaaaaacggtatggtcaaccatcat-----tgatgtgcacc
attacctaaacttgaatgatcttgcatggaataatggaataggaccttggttctattttg
ttggtcttaagaatccaaggtaatgattaagagggacagacgggggcatttgtattgcgg
cgctagaggtgaaattcttggaccgtcgcaagacaaactacagcgaaagcatttgccaag
aatgttttcattaatcaagaacgaaagttagaggttcgaaggcgatcagataccgcccta
gttctaaccataaacgatgccaaccagcgatcattcagagtaataatttcatgactcgaa
tggaagcttccgggaaaccaaagtttttgggttccgggggaagtatggttgcaaagctga
aacttaaaggaattgacggaagggcaccaccaggagtggagcttgcggcttaatttgact
caacacgggaaaactcacccggcccggacactgagaggattgacagattgagagctcttt
cttgattcagtgggtggtggtgcatggccgttcttagttggtggagtgatttgtctggtt
aattccgataacgaacgagactctagcctactaaatagacttgcagtttacactacagta
ttcccccttagttaacctgtgggtggtagtatcttctt-gctttcgggcgagggagctct
tctatcatatgcctgcagaatt-aactagggtaaggatgctgtggcactgtaaggacttc
ttagagggacaagcggcg-ctcgcagccgcacgaaacagagcaataacaggtctgtgatg
cccttagatgtccggggccgcacgcgtgctacactgaagtggtcatcgtgcttaattatt
cctgctccgaaaggagtgggtaaccaattgaacccatttcgtgattgggattgggcattg
taattattgcccatgaacgaggaattcccagtaagcgtgagtcattagcttgcgttgatt
acg
>S.longus
cggatattcttacttacatggataactgtggtaattctagagctaatacatgaagaagtg
ttccaacctcggcttgctgatggaaggatcgcatttattagtacaagaccaatgattctt
attca--ctagagcactgtcatgggtttcggcct---atgataagaatagcagtggggat
ctaagcaatcttcgtgattgcaatgtttaagatgactctgaataactgagcaaatcgtat
ggcctctgagccgacgatgtatccctcaagcaactgccttatcaactgtcgatggtaggt
tatgcgcctaccatggttgtaacgggtaacggggaatcagggttcgattccggagaggga
gcctgagaaacggctaccacatccaaggaaggcagcaggcgcgcaaattacacaatcccg
gcacggggatgtagtgacgaaaaataacaatacgggactctattgaggccccgtaattgg
aatgagtacaatttaaatcctttaacgaggatctattggagggcaagtctggtgccagca
gccgcggtaattccagctccaatagcgtatattaaagttgctgcggttaaaaagctcgta
gttggatttcagtccaacctatggggtccactgattaaagggttagtaggtaatgttggt
ttcttctgatgctcgcatt-------agttgagatctcattcctctttcctggtggctac
tcttatagtgttcggacagaaattgcccgatatctgctatcaatgctcttcattgagtgt
tgattcaagcgatcgggacttttaccttgaaaaaatcagagtgctcaaagcaggcgtccc
aaacctcgaaagaggtgcctaaaaacggtatggtcaaccatcat-----tgatgtgcacc
attacctaaacttgaatgatcttgcatggaataatggaataggaccttggttctattttg
ttggtcttaagaatccaaggtaatgattaagagggacagacgggggcatttgtattgcgg
cgctagaggtgaaattcttggaccgtcgcaagacaaactacagcgaaagcatttgccaag
aatgttttcattaatcaagaacgaaagttagaggttcgaaggcgatcagataccgcccta
gttctaaccataaacgatgccaaccagcgatcattcagagtaataatttcatgactcgaa
tggaagcttccgggaaaccaaagtttttgggttccgggggaagtatggttgcaaagctga
aacttaaaggaattgacggaagggcaccaccaggagtggagcttgcggcttaatttgact
caacacgggaaaactcacccggcccggacactgagaggattgacagattgagagctcttt
cttgattcagtgggtggtggtgcatggccgttcttagttggtggagtgatttgtctggtt
aattccgataacgaacgagactctagcctactaaatagacttgcagtttacactacagta
ttcccccttagttaacctgtgggtggtagtatcttctt-gctttcgggcgaggaagctct
tctatcatatgcctgcagaatt-aactagggtaaggatgctgtggcactgtaaggacttc
ttagagggacaagcggcg-ctcgcagccgcacgaaacagagcaataacaggtctgtgatg
cccttagatgtccggggccgcacgcgtgctacactgaagtggccatcgtgcttaattatt
cctgctccgaaaggagtgggtaaccaattgaacccatttcgtgattgggattgggcattg
taattattgcccatgaacgaggaattcccagtaagcgtgagtcattagcttgcgttgatt
acg
>S.miscanthi
cggatattcttacttacatggataactgtggtaattctagagctaatacatgaagaagtg
ttccaacctcggcttgctgatggaaggatcgcatttattagtacaagaccaatgattctt
attca--ctagagcactgtcatgggtttcggtct---atgataagactagcagtggggat
ctaagcaatcttcgtgattgcaatgtttaagatgactctgaataactgagcaaatcgtat
ggcctctgagccgacgatgtatccctcaagcaactgccttatcaactgtcgatggtaggt
tatgcgcctaccatggttgtaacgggtaacggggaatcagggttcgattccggagaggga
gcctgagaaacggctaccacatccaaggaaggcagcaggcgcgcaaattacacaatcccg
gcacggggatgtagtgacgaaaaataacaatacgggactctattgaggccccgtaattgg
aatgagtacaatttaaatcctttaacgaggatctattggagggcaagtctggtgccagca
gccgcggtaattccagctccaatagcgtatattaaagttgctgcggttaaaaagctcgta
gttggatttcagtccaacctatggggtccactgattaaagggttagtaggtaatgttggt
ctcttctgatgctcgcatt-------agttgaaatctcattcctctttcctggtggctac
tcttatagtgttcggacagaaattgcccgatatctgctatcaatgctcttcattgagtgt
tgattcaagcgatcgggacttttaccttgaaaaaatcagagtgctcaaagcaggcgtccc
aaacctcgaaagaggtgcctaaaaacggtatggtcaaccatcat-----tgatgtgcacc
attacctaaacttgaatgatcttgcatggaataatggaataggaccttggttctattttg
ttggtcttaagaatccaaggtaatgattaagagggacagacgggggcatttgtattgcgg
cgctagaggtgaaattcttggaccgtcgcaagacaaactacagcgaaagcatttgccaag
aatgttttcattaatcaagaacgaaagttagaggttcgaaggcgatcagataccgcccta
gttctaaccataaacgatgccaaccagcgatcattcagagtaataatttcatgactcgaa
tggaagcttccgggaaaccaaagtttttgggttccgggggaagtatggttgcaaagctga
aacttaaaggaattgacggaagggcaccaccaggagtggagcttgcggcttaatttgact
caacacgggaaaactcacccggcccggacactgagaggattgacagattgagagctcttt
cttgattcagtgggtggtggtgcatggccgttcttagttggtggagtgatttgtctggtt
aattccgataacgaacgagactctagcctactaaatagacttgcagtttacactacagta
ttcccccttagttaacctgtgggtggtagtatcttctt-gctttcgggcgaggaagctct
tctatcatatgcctgcagactt-aactagggtaaggatgctgtggcactgtaaggacttc
ttagagggacaagcggcg-ctcgcagccgcacgaaacagagcaataacaggtctgtgatg
cccttagatgtccggggccgcacgcgtgctacactgaagtggccatcgtgcttaattatt
cctgctccgaaaggagtgggtaaccaattgaacccatttcgtgattgggattgggcattg
taattattgcccatgaacgaggaattcccagtaagcgtgagtcattagcttgcgttgatt
acg
>S.saharai
cggatattcttacttacatggataactgtggtaattctagagctaatacatgaagaagtg
gtccaacctcggcttgctgatggaaggatcgcatttattagtacaagaccaatgatcctt
attca--ctagagcactgtcatggatttcggtct---atgataagactagcagtggggat
ctaagcaatcttcgtgattgcaatgtttaagatgactctgaataactgagcaaatcgtat
ggcctctgagccgacgatgtatccctcaagcaactgccttatcaactgtcgatggtaggt
tatgcgcctaccatggttgtaacgggtaacggggaatcagggttcgattccggagaggga
gcctgagaaacggctaccacatccaaggaaggcagcaggcgcgcaaattacacaatcccg
gcacggggatgtagtgacgaaaaataacaatacgggactctattgaggccccgtaattgg
aatgagtacaatttaaatcctttaacgaggatctattggagggcaagtctggtgccagca
gccgcggtaattccagctccaatagcgtatattaaagttgctgcggttaaaaagctcgta
gttggatttcagtccaacctatggggtccactgattaaagggttagtaggtaatgttggc
ttcttctgatgctcgcatt-------agttgaaacctcattcctctttcctggtggctac
tcttatagtgttcggacagaaattgcccgatatctgctatcaatgctcttcattgagtgt
tgattcaagcgatcgggacttttaccttgaaaaaatcagagtgctcaaagcaggcgtccc
aaacctcgaaagaggtgcctaaaaacggtatggtcaaccatcat-----tgatgtgcacc
attacctaaacttgaatgatcttgcatggaataatggaataggaccttggttctattttg
ttggtcttaagaatccaaggtaatgattaagagggacagacgggggcatttgtattgcgg
cgctagaggtgaaattcttggaccgtcgcaagacaaactacagcgaaagcatttgccaag
aatgttttcattaatcaagaacgaaagttagaggttcgaaggcgatcagataccgcccta
gttctaaccataaacgatgccaaccagcgatcattcagagtaataatttcatgactcgaa
tggaagcttccgggaaaccaaagtttttgggttccgggggaagtatggttgcaaagctga
aacttaaaggaattgacggaagggcaccaccaggagtggagcttgcggcttaatttgact
caacacgggaaaactcacccggcccggacactgagaggattgacagattgagagctcttt
cttgattcagtgggtggtggtgcatggccgttcttagttggtggagtgatttgtctggtt
aattccgataacgaacgagactctagcctactaaatagacttgcagtttacactacagta
ttcccccttagttaacctgtgggtggtagtatcttctt-gctttcgggcgaggaagctct
gctatcatatgcctgcagactt-aactagggtaaggatgctgtggcactgtaaggacttc
ttagagggacaagcggcg-ctcgcagccgcacgaaacagagcaataacaggtctgtgatg
cccttagatgtccggggccgcacgcgtgctacactgaagtggccatcgtgcttaattatt
cctgctccgaaaggagtgggtaaccaattgaacccatttcgtgattgggattgggcattg
taattattgcccatgaacgaggaattcccagtaagcgtgagtcattagcttgcgttgatt
acg
>S.takahashii
cggatattcttacttacatggataactgtggtaattctagagctaatacatgaagaagtg
ttccaacctcggcttgctgatggaaggatcgcatttattagtacaagaccaatgatcctt
attca--ctagagcactgttgtgggtttcggctc---atgataagactagcagtggggat
ctaagcaatcttcgtgattgcaatgtttaagatgactctgaataactgagcaaatcgtat
ggcctctgagccgacgatgtatccctcaagcaactgccttatcaactgtcgatggtaggt
tatgcgcctaccatggttgtaacgggtaacggggaatcagggttcgattccggagaggga
gcctgagaaacggctaccacatccaaggaaggcagcaggcgcgcaaattacacaatcccg
gcacggggatgtagtgacgaaaaataacaatacgggactctattgaggccccgtaattgg
aatgagtacaatttaaatcctttaacgaggatctattggagggcaagtctggtgccagca
gccgcggtaattccagctccaatagcgtatattaaagttgctgcggttaaaaagctcgta
gttggatttcagtccaacctatggggtccactgattaaagggttagtaggtaatgttggc
ctcttctgatgctcgcatt-------agttgagacctcattcctctttcctggtggctac
tcttatagtgttcggacagaaattgcccgatatttgctatcaatgctcttcattgagtgt
tgattcaagcgatcgggacttttaccttgaaaaaatcagagtgctcaaagcaggcgtccc
aaacctcgaaagaggtgcctaaaaacggtatggtcaaccatcat-----tgatgtgcacc
attacctaaacttgaatgatcttgcatggaataatggaataggaccttggttctattttg
ttggtcttaagaatccaaggtaatgattaagagggacagacgggggcatttgtattgcgg
cgctagaggtgaaattcttggaccgtcgcaagacaaactacagcgaaagcatttgccaag
aatgttttcattaatcaagaacgaaagttagaggttcgaaggcgatcagataccgcccta
gttctaaccataaacgatgccaaccagcgatcattcagagtaataatttcatgactcgaa
tggaagcttccgggaaaccaaagtttttgggttccgggggaagtatggttgcaaagctga
aacttaaaggaattgacggaagggcaccaccaggagtggagcttgcggcttaatttgact
caacacgggaaaactcacccggcccggacactgagaggattgacagattgagagctcttt
cttgattcagtgggtggtggtgcatggccgttcttagttggtggagtgatttgtctggtt
aattccgataacgaacgagactctagcctactaaatagacttgcagtttacactacagta
ttcccccttagttaacctgtgggtggtagtatcttctt-gctttcgggcgaagaggctct
gttatcatatgcctgcagactt-aactagggtaaggatgctgtggcactgtaaggacttc
ttagagggacaagcggcg-ctcgcagccgcacgaaacagagcaataacaggtctgtgatg
cccttagatgtccggggccgcacgcgtgctacactgaagtggccatcgtgcttaattatt
cctgctccgaaaggagtgggtaaccaattgaacccatttcgtgattgggattgggcattg
taattattgcccatgaacgaggaattcccagtaagcgtgagtcattagcttgcgttgatt
acg
>Y.sapporensis
cggatattccattttacatggataactgtggtaattctagagctaatacatgaacaagtg
ctccaacctcagcttgctgatggaaggatcgcatttattcgtacaagaccaatgatccgc
ttccatat-taa--------------tggaaactgatggaataaagattcttatggggat
ctagtaattcttcggaattacattgctcaaaatgactttgaataactgagcaaatcgtat
agcctctgtgctgacgatgtatccctcaagcaactgccttatcaactttcgatggtagat
tatgcgcctaccatggttgtaacgggtaacggggaatcagggttcgattccggagaggga
gccttagaaacggctaccacatccaaggaaggcagcaggcgcgcaaattacacaatcccg
gtacggggatgtagtgacgaaaaataacgatacgggactctattgaggccccgtaatcgg
aatgagcacaacttaaatcctttaacgaggacctattggagggcaagtctggtgccagca
gccgcggtaattccagctccaatagcgtatattaaagttgctgcggttaaaaagctcgta
gttggatttcagtcacacctattgggtccactgataaagggataagacgtagttgttagg
gactaggtttgtcttaacggacat--tcaaagccccgcatcactctttcctggtggttac
ttttatagtgtattgacagaaattgtccaatatttgctaccgatgctcttcattgagtgt
cggttcaagcaattggaccctttaccttgaacaattcaaattgctcaaagaaggcgtccc
aatcctcgcaagaggtgcctaatcatggtatggttaatcttcggatgttgtatatattcc
attaccttaccttgaatgatcttgcatggaataatgaaataggaccttggtcttattttg
ttggtcttaaagacacaaggtaatgattaagagggacagacgggggcatttgtattgcga
cgctagaggtgaaattcttggaccgtcgcaagacaaactacagcgaaagcatttgccaag
aatgttttcattaatcaagaacgaaagttagaggttcgaaggcgatcagataccgcccta
gttctaaccataaacgatgccaaccagcgatcattctgagtaatattatcatgactcgaa
tggaagcttccgggaaaccaaagtttttgggttccgggggaagtatggttgcaaagctga
aacttaaaggaattgacggaagggcaccaccaggagtggagcttgcggcttaatttgact
caacacgggaaaactcacccggcccggacactgaaaggattgacagattgagagctcttt
cttgattcagtgggtggtggtgcatggccgttcttagttggtggagtgatttgtctggtt
aattccgataacgaacgagactctcacctactaaatagacttgcagtttaaactgcagta
ttccccctcagttgacctgtgggtggtagtatctctggaactttcgggtgaaagagctct
attaccattagctcacagaatcattctgaggtaaggatgctgtagcactgtaaggacttc
ttagagggacaaggggcgcctctaagcctcacgaaacagagcaataacaggtctgtgatg
cccttagatgtccggggccgcacgcgtgctacactgaagtggtcaccgtgcaaattgttt
cctgctccgaaaggagtgggtaaccccttgaacccatttcgtgatggggattgggcattg
taattattgcccatgaacgaggaattcccagtaagcgtgagtcattagcttgcgttgatt
acg
>E.asiaticus
cggatattccattttacatggataactgtggtaattctagagctaatacatgaacaagtg
ctccaacctcagcttgctgatggaaggatcgcatttattcgtacaagaccaatggtccat
atctacactagaaccctgttcttgggacttcggttcctgaagaaggacttgtgtagggat
ctacgcaattctctgaattgcaatgctcaagatgactctgaataactgagcaaatcgtat
ggcctctgtgccgacgatgtatccctcaagcaactgccttatcaactgtcgatggtagat
tatgcgcctaccatggttgtaacgggtaacggggaatcagggttcgattccggagaggga
gccttagaaacggctaccacatccaaggaaggcagcaggcgcgcaaattacacaatcccg
gcacggggatgtagtgacgaaaaataacgatacgggactctattgaggccccgtaatcgg
aatgagcacaacttaaatcctttaacgaggacctattggagggcaagtctggtgccagca
gccgcggtaattccagctccaatagcgtatattaaagttgctgcggttaaaaagctcgta
gttggatttcagtcacacctattgggtccactgataaaggg-tttgaagtgtatggcaga
gaccttgtctttctt--cggattg--acttggccccgcatcactctttcctggtggttac
ttttatagtgtgttgacagaaactgtccaatatttgctatcgatgctcttcattgagtgt
cggttcaagcaattggaccttttaccttgaacaattcaaattgctcaaagaaggcgtccc
aaccctcgcaagaggtgcctaatcacggtatggtta---------tatacgatgtgtacc
atcacctaaccttgaatgatcttgcatggaataatgaaataggaccttggtcttattttg
ttggtcttaaagacacaaggtaatgattaagagggacagacgggggcatttgtattgcga
cgctagaggtgaaattcttggaccgtcgcaagacaaactacagcgaaagcatttgccaag
aatgttttcattaatcaagaacgaaagttagaggttcgaaggcgatcagataccgcccta
gttctaaccataaacgatgccaaccagcgatcattctgagtaacatttacatgactcgaa
tggaagcttccgggaaaccaaagtttttgggttccgggggaagtatggttgcaaagctga
aacttaaaggaattgacggaagggcaccaccaggagtggagcttgcggcttaatttgact
caacacgggaaaactcacccggcccggacactgaaaggattgacagattgagagctcttt
cttgattcagtgggtggtggtgcatggccgttcttagttggtggagtgatttgtctggtt
aattccgataacgaacgagactctcacctactaaatagacttgcagtttaaactgcagta
ctccccctcagttgacctgtaggtggtagtatctcttgaactttcgggggaaagagctct
attaccatatgcctgtagaatcattctgaggtaaggatgctgtagcactgtaaggacttc
ttagagggacaaggggcgcctctaagcctcacgaaacagagcaataacaggtctgtgatg
cccttagatgtccggggccgcacgcgtgctacactgaagtggccaccgtgcaaaatgttt
cctgctccgaaaggagtgggtaaccccttgaacccatttcgtgatggggattgggcattg
taattattgcccatgaacgaggaattcccagtaagcgtgagtcattagcttgcgttgatt
acg
>E.boreus
cggatattccattttacatggataactgtggtaattctagagctaatacatgaacaagtg
ctccaacctcagcttgctgatggaaggatcgcatttattcgtacaagaccaatggtccat
atctacactagaaccctgttcttgggacttcggttcctgaagaaggacttgtgtagggat
ctacgcaattctctgaattgcaatgctcaagatgactctgaataactgagcaaatcgtat
ggcctctgtgccgacgatgtatccctcaagcaactgccttatcaactgtcgatggtagat
tatgcgcctaccatggttgtaacgggtaacggggaatcagggttcgattccggagaggga
gccttagaaacggctaccacatccaaggaaggcagcaggcgcgcaaattacacaatcccg
gcacggggatgtagtgacgaaaaataacgatacgggactctattgaggccccgtaatcgg
aatgagcacaacttaaatcctttaacgaggacctattggagggcaagtctggtgccagca
gccgcggtaattccagctccaatagcgtatattaaagttgctgcggttaaaaagctcgta
gttggatttcagtcacacctattgggtccactgataaaggg-tttgaagtgtatggcaga
gaccttgtctttctt--cggattg--acttggccccgcatcactctttcctggtggttac
ttttatagtgtgttgacagaaactgtccaatatttgctatcgatgctcttcattgagtgt
cggttcaagcaattggaccttttaccttgaacaattcaaattgctcaaagaaggcgtccc
aaacctcgcaagaggtgcctaatcacggtatggtta---------tatacgatgtgtacc
atcacctaaccttgaatgatcttgcatggaataatgaaataggaccttggtcttattttg
ttggtcttaaagacacaaggtaatgattaagagggacagacgggggcatttgtattgcga
cgctagaggtgaaattcttggaccgtcgcaagacaaactacagcgaaagcatttgccaag
aatgttttcattaatcaagaacgaaagttagaggttcgaaggcgatcagataccgcccta
gttctaaccataaacgatgccaaccagcgatcattctgagtaacatttacatgactcgaa
tggaagcttccgggaaaccaaagtttttgggttccgggggaagtatggttgcaaagctga
aacttaaaggaattgacggaagggcaccaccaggagtggagcttgcggcttaatttgact
caacacgggaaaactcacccggcccggacactgaaaggattgacagattgagagctcttt
cttgattcagtgggtggtggtgcatggccgttcttagttggtggagtgatttgtctggtt
aattccgataacgaacgagactctcacctactaaatagacttgcagtttaaactgcagta
ctccccctcagttgacctgtaggtggtagtatctcttgaactttcgggggagagagctct
attatcatatgcctgcagaatcattctgaggtaaggatgctgtagcactgtaaggacttc
ttagagggacaaggggcgcctctaagcctcacgaaacagagcaataacaggtctgtgatg
cccttagatgtccggggccgcacgcgtgctacactgaagtggccaccgtgcaaaatgttt
cctgctccgaaaggagtgggtaaccccttgaacccatttcgtgatggggattgggcattg
taattattgcccatgaacgaggaattcccagtaagcgtgagtcattagcttgcgttgatt
acg
>E.celtis
cggatattccattttacatggataactgtggtaattctagagctaatacatgaacaagtg
ctccaacctcagcttgctgaaggaaggatcgcatttattcgtacaagaccaatgatccat
atctgtacttgaatttt-att--------------------------cttgtgtggggat
ctaagcaattctttgaattgcaatgctcaagatgactctgaataactgagcaaatcgtat
ggcctatgtgccgacgatgtatccctcaagcaactgccttatcaactgtcgatggtagat
tatgcgcctaccatggttgtaacgggtaacggggaatcagggttcgattccggagaggga
gcctgagaaacggctaccacatccaaggaaggcagcaggcgcgcaaattacacaatcccg
gcacggggatgtagtgacgaaaaataacgatacgggactctattgaggccccgtaatcgg
aatgagcacaacttaaatcctttaacgaggacctattggagggcaagtctggtgccagca
gccgcggtaattccagctccaatagcgtatattaaagttgctgcggttaaaaagctcgta
gttggatttcagtcacacctattgggtccactgataaaggg-ttagacgtgtatggcaga
gaccttgtctttctt--cggattg--acttggccccgcatcactctttcctggtggttac
ttttatagtgtgttgacagaaactgtccaatatttgctatcgatgctcttcattgagtgt
cggttcaagcaattggaccttttaccttgaacaattcaaattgctcaaagaaggcgtccc
aaccctcgcaagaggtgcctaaacacggtatggcta---------tatatgatgtgtacc
atcacctaaccttgaatgatcttgcatggaataatgaaataggaccttggtcttattttg
ttggtcttaaagacacaaggtaatgattaagagggacagacgggggcatttgtattgcga
cgctagaggtgaaattcttggaccgtcgcaagacaaactacagcgaaagcatttgccaag
aatgttttcattaatcaagaacgaaagttagaggttcgaaggcgatcagataccgcccta
gttctaaccataaacgatgccaaccagcgatcattctgagtaacatttacatgactcgaa
tggaagcttccgggaaaccaaagtttttgggttccgggggaagtatggttgcaaagctga
aacttaaaggaattgacggaagggcaccaccaggagtggagcttgcggcttaatttgact
caacacgggaaaactcacccggcccggacactgaaaggattgacagattgagagctcttt
cttgattcagtgggtggtggtgcatggccgttcttagttggtggagtgatttgtctggtt
aattccgataacgaacgagactctcacctactaaatagacttgcagtttaaactgcagta
ctccccctcagttgacctgtgggtggtagtatctcttttcctttcggggaagagagctct
actatcattagcccacagaatcattctggggtaaggatgctgtagcactgtaaggacttc
ttagagggacaaggggcgcctctaagcctcacgaaacagagcaataacaggtctgtgatg
cccttagatgtccggggccgcacgcgtgctacactgaagtggccaccgtgcaaaatgttt
cctgctccgaaaggagtgggtaaccccttgaacccatttcgtgatggggattgggcattg
taattattgcccatgaacgaggaattcccagtaagcgtgagtcattagcttgcgttgatt
acg
>E.cornicola
cggatattccattttacatggataactgtggtaattctagagctaatacatgaacaagtg
ctccaacctcagcttgctgatggaaggatcgcatttattcgtacaagaccaatggtccat
atctacactagaaccctgttcttgggacttcggttcctgaagaaggacttgtgtagggat
ctacgcaattctctgaattgcaatgctcaagatgactctgaataactgagcaaatcgtat
ggcctctgtgccgacgatgtatccctcaagcaactgccttatcaactgtcgatggtagat
tatgcgcctaccatggttgtaacgggtaacggggaatcagggttcgattccggagaggga
gccttagaaacggctaccacatccaaggaaggcagcaggcgcgcaaattacacaatcccg
gcacggggatgtagtgacgaaaaataacgatacgggactctattgaggccccgtaatcgg
aatgagcacaacttaaatcctttaacgaggacctattggagggcaagtctggtgccagca
gccgcggtaattccagctccaatagcgtatattaaagttgctgcggttaaaaagctcgta
gttggatttcagtcacacctattgggtccactgataaaggg-tttgaagtgtatggcaga
gaccttggctttctt--cggattg--acttggccccgcatcactctttcctggtggttac
ttttatagtgtgttgacagaaactgtccaatatttgctatcgatgctcttcattgagtgt
cggttcaagcaattggaccttttaccttgaacaattcaaattgctcaaagaaggcgtccc
aaccctcgcaagaggtgcctaatcacggtatggtta---------tatacgatgtgtacc
atcacctaaccttgaatgatcttgcatggaataatgaaataggaccttggtcttattttg
ttggtcttaaagacacaaggtaatgattaagagggacagacgggggcatttgtattgcga
cgctagaggtgaaattcttggaccgtcgcaagacaaactacagcgaaagcatttgccaag
aatgttttcattaatcaagaacgaaagttagaggttcgaaggcgatcagataccgcccta
gttctaaccataaacgatgccaaccagcgatcattctgagtaacatttacatgactcgaa
tggaagcttccgggaaaccaaagtttttgggttccgggggaagtatggttgcaaagctga
aacttaaaggaattgacggaagggcaccaccaggagtggagcttgcggcttaatttgact
caacacgggaaaactcacccggcccggacactgaaaggattgacagattgagagctcttt
cttgattcagtgggtggtggtgcatggccgttcttagttggtggagtgatttgtctggtt
aattccgataacgaacgagactctcacctactaaatagacttgcagtttaaactgcagta
ctccccctcagttgacctgtaggtggtagtatctcttgaactttcgggggaaagagctct
attaccatatgcctgcagaatcattctgaggtaaggatgctgtagcactgtaaggacttc
ttagagggacaaggggcgcctctaagcctcacgaaacagagcaataacaggtctgtgatg
cccttagatgtccggggccgcacgcgtgctacactgaagtggccaccgtgcaaaatgttt
cctgctccgaaaggagtgggtaaccccttgaacccatttcgtgatggggattgggcattg
taattattgcccatgaacgaggaattcccagtaagcgtgagtcattagcttgcgttgatt
acg
>E.dissectus
cggatattccattttacatggataactgtggtaattctagagctaatacatgaacaagtg
ctccaacctcagcttgctgatggaaggatcgcatttattcgtacaagaccaatgatccat
atctacactagaaccctgttcttgggacttaggttcctgaagaaggacttgtgtggggat
ctacgcaattctctgaattgcaaagctcaagatgactctgaataactgagcaaatcgtat
ggcctctgtgccgacgatgtatccctcaagcaactgccttatcaactttcgatggtagat
tatgcgcctaccatggttgtaacgggtaacggggaatcagggttcgattccggagaggga
gcctgagaaacggctaccacatccaaggaaggcagcaggcgcgcaaattacacaatcccg
gcacggggatgtagtgacgaaaaataacgatacgggactctattgaggccccgtaatcgg
aatgagcacaacttaaatcctttaacgaggacctattggagggcaagtctggtgccagca
gccgcggtaattccagctccaatagcgtatattaaagttgctgcggttaaaaagctcgta
gttggatttcagtcacacctattgggtccactgataaaggg-tttgtagtgtatggcaga
gaccttgtttttctt--cggaatt--acttggccccgcatcactctttcctggtggttac
ttttatagtgtgttgacagaaattgtccaatatttgctaccgatgctcttcattgagtgt
cggttcaagcaattggaccttttaccttgaacaattcaaattgctcaaagaaggcgtccc
aaccctcgcaagaggtgcctaatcacggtatggtta---------tatacgatgtgtacc
attacctaaccttgaatgatcttgcatggaataatagaataggaccttggtcttattttg
ttggtcttaaagacacaaggtaatgattaagagggacagacgggggcatttgtattgcga
cgctagaggtgaaattcttggaccgtcgcaagacaaactacagcgaaagcatttgccaag
aatgttttcattaatcaagaacgaaagttagaggttcgaaggcgatcagataccgcccta
gttctaaccataaacgatgccaaccagcgatcattctgagtaaaatttacatgactcgaa
tggaagcttccgggaaaccaaagtttttgggttccgggggaagtatggttgcaaagctga
aacttaaaggaattgacggaagggcaccaccaggagtggagcttgcggcttaatttgact
caacacgggaaaactcacccggcccggacactgaaaggattgacagattgagagctcttt
cttgattcagtgggtggtggtgcatggccgttcttagttggtggagtgatttgtctggtt
aattccgataacgaacgagactctaacctactaaatagacttgcagtttaaactgcagta
ctccccctcagttgacctgtaggtggtaatatctcttgaactttcgagggagagagctct
attaccatatacctacagaatcattctgaggtaaggatgctgtagcactgtaaggacttc
ttagagggacaaggggcgcctctaagcctcacgaaacagagcaataacaggtctgtgatg
cccttagatgtccggggccgcacgcgtgctacactgaagtggccaccgtgcaaaatgttt
cctgctccgaaaggagtgggtaaccccttgaacccatttcgtgatggggattgggcattg
taattattgcccatgaacgaggaattcccagtaagcgtgagtcattagcttgcgttgatt
acg
>E.nomurai
cggatattccattttacatggataactgtggtaattctagagctaatacatgaacaagtg
ctccaacctcagcttgctgatggaaggatcgcatttattcgtacaagaccaatgatccat
atctgcacttgaacttt-gtt--------------------------ctcgtgtagggat
ctaagcaattctttgaattgcaatgctcaagatgactctgaataactgagcaaatcgtat
ggcctgtgtgccgacgatgtatccctcaagcaactgccttatcaactgtcgatggtagat
tatgcgcctaccatggttgtaacgggtaacggggaatcagggttcgattccggagaggga
gcctgagaaacggctaccacatccaaggaaggcagcaggcgcgcaaattacacaatcccg
gcacggggatgtagtgacgaaaaataacgatacgggactctattgaggccccgtaatcgg
aatgagcacaacttaaatcctttaacgaggatctattggagggcaagtctggtgccagca
gccgcggtaattccagctccaatagcgtatattaaagttgctgcggttaaaaagctcgta
gttggatttcagtcacacctattgggtccactgataaaggg-ttagacgtgtatggcaga
gaccttgtctttttt--cggattg--acttggccccgcatcactctttcctggtggttac
ttttatagtgtgttgacagaaactgtccaatatttgctaccgatgctcttcattgagtgt
cggttcaagcaattggaccttttaccttgaacaattcaaattgctcaaagaaggcgtccc
aaacctcgtaagaggtgcctaatcacggtatggtta---------tatacgatgtgtacc
atcacctaaccttgaatgatcttgcatggaataatgaaataggaccttggtcttattttg
ttggtcttaaagacacaaggtaatgattaagagggacagacgggggcatttgtattgcga
cgctagaggtgaaattcttggaccgtcgcaagacaaactacagcgaaagcatttgccaag
aatgttttcattaatcaagaacgaaagttagaggttcgaaggcgatcagataccgcccta
gttctaaccataaacgatgccaaccagcgatcattctgagtaacatttacatgactcgaa
tggaagcttccgggaaaccaaagtttttgggttccgggggaagtatggttgcaaagctga
aacttaaaggaattgacggaagggcaccaccaggagtggagcttgcggcttaatttgact
caacacgggaaaactcacccggcccggacactgaaaggattgacagattgagagctcttt
cttgattcagtgggtggtggtgcatggccgttcttagttggtggagtgatttgtctggtt
aattccgataacgaacgagactctaacctactaaatagacttgcagtttaaactgcagta
ctccccctcagttgacctgtgggtggtagtatctttttacctttcggggtggagagctct
attaccataagcccggagaatcattctgaggtaaggatgctgtagcactgtaaggacttc
ttagagggacaaggggcgcctctaagcctcacgaaacagagcaataacaggtctgtgatg
cccttagatgtccggggccgcacgcgtgctacactgaagtggccaccgtgcaaaatgttt
cctgctccgaaaggagtgggtaaccccttgaacccatttcgtgatggggattgggcattg
taattattgcccatgaacgaggaattcccagtaagcgtgagtcattagcttgcgttgatt
acg
>E.pruni
cggatattccattttacatggataactgtggtaattctagagctaatacatgaacaagtg
ctccaacctcagcttgctgatggaaggatcgcatttattcgtacaagaccaatgatccat
atctgtacttgaaccctgttcttgggacttcggtttctgaagaaggacttgtgcagggat
ctacgcaattcattgaattgcaatgctcaagatgactctgaataactgagcaaatcgtat
ggcctctgtgccgacgatgtatccctcaagcaactgccttatcaactgtcgatggtagat
tatgcgcctaccatggttgtaacgggtaacggggaatcagggttcgattccggagaggga
gcctgagaaacggctaccacatccaaggaaggcagcaggcgcgcaaattacacaatcccg
gcacggggatgtagtgacgaaaaataacgatacgggactctattgaggccccgtaatcgg
aatgagcacaacttaaatcctttaacgaggacctattggagggcaagtctggtgccagca
gccgcggtaattccagctccaatagcgtatattaaagttgctgcggttaaaaagctcgta
gttggatttcagtcacacctattgggtccactgataaaggg-tttgcagtgtatggcaga
gacctcgtctttctt--cggattg--acttggccccgcatcactctttcctggtggttac
ttttatagtgtgttgacagaaactgtccaatatttgctaccgatgctcttcattgagtgt
cggttcaagcaattggaccttttaccttgaacaattcaaattgctcaaagaaggcgtccc
aaccctcgcaagaggtgcctaatcacggtatggtta---------tatacgatgtgtgcc
attacctaaccttgaatgatcttgcatggaataatgaaataggaccttggtcttattttg
ttggtcttaaagacacaaggtaatgattaagagggacagacgggggcatttgtattgcga
cgctagaggtgaaattcttggaccgtcgcaagacaaactacagcgaaagcatttgccaag
aatgttttcattaatcaagaacgaaagttagaggttcgaaggcgatcagataccgcccta
gttctaaccataaacgatgccaaccagcgatcattctgagtaacatttacatgactcgaa
tggaagcttccgggaaaccaaagtttttgggttccgggggaagtatggttgcaaagctga
aacttaaaggaattgacggaagggcaccaccaggagtggagcttgcggcttaatttgact
caacacgggaaaactcacccggcccggacactgaaaggattgacagattgagagctcttt
cttgattcagtgggtggtggtgcatggccgttcttagttggtggagtgatttgtctggtt
aattccgataacgaacgagactctcacctactaaatagacttgcagtttaaactgcagta
ctccccctcagttgacctgtaggtggtagtatctcttgagccttcgggtgagagagctct
attaccgtcagcctgcagaatca-tctgaggtaaggatgctgtagcactgtaaggacttc
ttagagggacaaggggcgcctctaagcctcacgaaacagagcaataacaggtctgtgatg
cccttagatgtccggggccgcacgcgtgctacactgaagtggtcaccgtgcaaaatgttt
cctgctccgaaaggagtgggtaaccccttgaacccatttcgtgatggggattgggcattg
taattattgcccatgaacgaggaattcccagtaagcgtgagtcattagcttgcgttgatt
acg
>E.querci
cggatattccattttacatggataactgtggtaattctagagctaatacatgaacaagtg
ctccaacctcagcttgctgatggaaggatcgcatttattcgtacaagaccaatgatccat
atctgtacttggaccctgttcttgggacttcggttcctgaagaaggacttgtacagggat
ctacgcaattctttgaattgcaatgctcaagatgactctgaataactgagcaaatcgtat
ggcctctgtgccgacgatgtatccctcaagcaactgccttatcaactgtcgatggtagat
tatgcgcctaccatggttgtaacgggtaacggggaatcagggttcgattccggagaggga
gcctgagaaacggctaccacatccaaggaaggcagcaggcgcgcaaattacacaatcccg
gcacggggatgtagtgacgaaaaataacgatacgggactctattgaggccccgtaatcgg
aatgagcacaacttaaatcctttaacgaggacctattggagggcaagtctggtgccagca
gccgcggtaattccagctccaatagcgtatattaaagttgctgcggttaaaaagctcgta
gttggatttcagtcacacctattgggtccactgataaaggg-tttgtagtgtatggcaga
gaccttgtctttctt--cggattg--actcggccccgcatcactctttcctggtggttac
ttttatagtgtgttgacagaaactgtccaatatttgctaccgatgctcttcattgagtgt
cggttcaagcaattgggccttttaccttgaacaattcaaattgctcaaagaaggcgtccc
aaccctcgcaagaggtgcctaatcacggtatggtta---------tatacgatgtgtgcc
actacctaaccttgaatgatcttgcatggaataatgaaataggaccttggtcttattttg
ttggtcttaaagacacaaggtaatgattaagagggacagacgggggcatttgtattgcga
cgctagaggtgaaattcttggaccgtcgcaagacaaactacagcgaaagcatttgccaag
aatgttttcattaatcaagaacgaaagttagaggttcgaaggcgatcagataccgcccta
gttctaaccataaacgatgccaaccagcgatcattctgagtaacatttacatgactcgaa
tggaagcttccgggaaaccaaagtttttgggttccgggggaagtatggttgcaaagctga
aacttaaaggaattgacggaagggcaccaccaggagtggagcttgcggcttaatttgact
caacacgggaaaactcacccggcccggacactgaaaggattgacagattgagagctcttt
cttgattcagtgggtggtggtgcatggccgttcttagttggtggagtgatttgtctggtt
aattccgataacgaacgagactctaacctactaaatagacttgcagtttaaactgcagta
ctccccctcagttgacctgtaggtggtggtatctcttgaaccttcgggggagagagctct
actaccgtcagcctgcagaatcattctgaggtaaggatgctgtagcactgtaaggacttc
ttagagggacaaggggcgcctctaagcctcacgaaacagagcaataacaggtctgtgatg
cccttagatgtccggggccgcacgcgtgctacactgaagtggccaccgtgcaaaatgttt
cctgctccgaaaggagtgggtaaccccttgaacccatttcgtgatggggattgggcattg
taactattgcccatgaacgaggaattcccagtaagcgtgagtcattagcttgcgttgatt
acg
>E.quercifoliae
cggatattccactttacatggataactgtggtaattctagagctaatacatgaacaagtg
ctccaacctcagcttgctgatggaaggatcgcatttattcgtacaagaccaatgatccat
atctatacttgaactt--gtt--------------------------cttgtatagggat
ctaaacaattctttgaattgtaatgctcaagatgactctgaataactgagcaaatcgtat
ggcctgtgtgccgacgatgtatccctcaagcaactgccttatcaactgtcgatggtagat
tatgcgcctaccatggttgtaacgggtaacggggaatcagggttcgattccggagaggga
gcctgagaaacggctaccacatccaaggaaggcagcaggcgcgcaaattacacaatcccg
gcacggggatgtagtgacgaaaaataacgatacgggactctattgaggccccgtaatcgg
aatgagcacaacttaaatcctttaacgaggacctattggagggcaagtctggtgccagca
gccgcggtaattccagctccaatagcgtatattaaagttgctgcggttaaaaagctcgta
gttggatttcagtcacacctattgggtccactgataaaggg-ttagacgtgtatggcaga
gaccttgtctttctt--cggattg--acttggccccgcatcactctttcctggtggttac
ttttatagtgtgttgacagaaactgtccaatatttgctaccgatgctcttcattgagtgt
cggttcaagcaattggaccttttaccttgaacaattcaaattgctcaaagaaggcgtccc
aaacctcgcaagaggtgcctaatcacggtatggtta---------tatacgatgtgtacc
atcacctaaccttgaatgatcttgcatggaataatgaaataggaccttggtcttattttg
ttggtcttaaagacacaaggtaatgattaagagggacagacgggggcatttgtattgcga
cgctagaggtgaaattcttggaccgtcgcaagacaaactacagcgaaagcatttgccaag
aatgttttcattaatcaagaacgaaagttagaggttcgaaggcgatcagataccgcccta
gttctaaccataaacgatgccaaccagcgatcattctgagtaacatttacatgactcgaa
tggaagcttccgggaaaccaaagtttttgggttccgggggaagtatggttgcaaagctga
aacttaaaggaattgacggaagggcaccaccaggagtggagcttgcggcttaatttgact
caacacgggaaaactcacccggcccggacactgaaaggattgacagattgagagctcttt
cttgattcagtgggtggtggtgcatggccgttcttagttggtggagtgatttgtctggtt
aattccgataacgaacgagactctaacctactaaatagacttgcagtttaaactgcagta
ctcccccttagttgacctgttggtggtagtatctctttatctttcggggtagagagctct
attatcataagcctgcagaatcattctgaggtaaggatgctgtggcactgtaaggacttc
ttagagggacaaggggcgcctctaagcctcacgaaacagagcaataacaggtctgtgatg
cccttagatgtccggggccgcacgcgtgctacactgaagtggccaccgtgcaaaatgttt
cctgctccgaaaggagtgggtaaccccttgaacccatttcgtgatggggattgggcattg
taattattgcccatgaacgaggaattcccagtaagcgtgagtcattagcttgcgttgatt
acg
>E.rubricans
cggatattcc-ttttacatggataactgtggtaattctagagctaatacatgaacaagtg
ctccaacctcagcttgctgatggaaggatcgcatttattcgtacaagaccaatgatccat
atctatacttgaactt--gtt--------------------------cttgtgtagggat
ctaagcaattctttgaattgcaatgctcaagatgactctgaataactgagcaaatcgtat
ggcctgtgtgccgacgatgtatccctcaagcaactgccttatcaactgtcgatggtagat
tatgcgcctaccatggttgtaacgggtaacggggaatcagggttcgattccggagaggga
gcctgagaaacggctaccacatccaaggaaggcagcaggcgcgcaaattacacaatcccg
gcacggggatgtagtgacgaaaaataacgatacgggactctattgaggccccgtaatcgg
aatgagcacaacttaaatcctttaacgaggacctattggagggcaagtctggtgccagca
gccgcggtaattccagctccaatagcgtatattaaagttgctgcggttaaaaagctcgta
gttggatttcagtcacacctattgggtccactgataaaggg-ttagaagtgtatggcaga
gaccttgtctttctt--cggattg--acttggccccgcatcactctttcctggtggttac
ttttatagtgtgttgacagaaactgtccaatatttgctaccgatgctcttcattgagtgt
cggttcaagcaattggaccttttaccttgaacaattcaaattgctcaaagaaggcgtccc
aaacctcgcaagaggtgcctaatcacggtatggcta---------tatacgatgtgtacc
atcacctaaccttgaatgatcttgcatggaataatgaaataggaccttggtcttattttg
ttggtcttaaagacacaaggtaatgattaagagggacagacgggggcatttgtattgcga
cgctagaggtgaaattcttggaccgtcgcaagacaaactacagcgaaagcatttgccaag
aatgttttcattaatcaagaacgaaagttagaggttcgaaggcgatcagataccgcccta
gttctaaccataaacgatgccaaccagcgatcattctgagtaacatttacatgactcgaa
tggaagcttccgggaaaccaaagtttttgggttccgggggaagtatggttgcaaagctga
aacttaaaggaattgacggaagggcaccaccaggagtggagcttgcggcttaatttgact
caacacgggaaaactcacccggcccggacactgaaaggattgacagattgagagctcttt
cttgattcagtgggtggtggtgcatggccgttcttagttggtggagtgatttgtctggtt
aattccgataacgaacgagactctcacctactaaatagacttgcagtttaaactgcagta
ctccccctcagttgacctgtaggtggtagtatctctttacctttcggggtagagagctct
attatcataagcctgcagaatcattctgaggtaaggatgctgtagcactgtatggacttc
ttagagggacaaggggcgcctctaagcctcacgaaacagagcaataacaggtctgtgatg
cccttagatgtccggggccgcacgcgtgctacactgaagtggccaccgtgcaaaatgttt
cctgctccgaaaggagtgggtaaccccttgaacccatttcgtgatggggattgggcattg
taattattgcccatgaacgaggaattcccagtaagcgtgagtcattagcttgcgttgatt
acg
>E.smithi
cggatattccattttacatggataactgtggtaattctagagctaatacatgaacaagtg
ctccaacctcagcttgctgatggaaggatcgcatttattcgtacaagaccaatgatccat
atctacactagaaccctgttcttgggacctcggttcctgaagaaggacttgtgttgggat
ctacgcaattctctgaattgcaatgctcaagatgactctgaataactgagcaaatcgtat
ggcctctgtgccgacgatgtatccctcaagcaactgccttatcaactgtcgatggtagat
tatgcgcctaccatggttgtaacgggtaacggggaatcagggttcgattccggagaggga
gcctgagaaacggctaccacatccaaggaaggcagcaggcgcgcaaattacacaatcccg
gcacggggatgtagtgacgaaaaataacgatacgggactctattgaggccccgtaatcgg
aatgagcacaacttaaatcctttaacgaggacctattggagggcaagtctggtgccagca
gccgcggtaattccagctccaatagcgtatattaaagttgctgcggttaaaaagctcgta
gttggatttcagtcacacctattgggtccactgataaaggg-ttagacgtgtatggcaga
gaccttgtctttctt--cggattg--acttggccccgcatcattctttcctggtggttac
ttttatagtgtgttgacagaaactgtccaatatttgctaccgatgctcttcattgagtgt
cggttcaagcaattggaccttttaccttgaacaattcaaattgctcaaagaaggcgtccc
aaccctcgcaagaggtgcctaatcacggtatggtta---------tatacgatgtgtacc
atcacctaaccttgaatgatcttgcatggaataatgaaataggaccttggtcttattttg
ttggtcttaaagacacaaggtaatgattaagagggacagacgggggcatttgtattgcga
cgctagaggtgaaattcttggaccgtcgcaagacaaactacagcgaaagcatttgccaag
aatgttttcattaatcaagaacgaaagttagaggttcgaaggcgatcagataccgcccta
gttctaaccataaacgatgccaaccagcgatcattctgagtaacatttacatgactcgaa
tggaagcttccgggaaaccaaagtttttgggttccgggggaagtatggttgcaaagctga
aacttaaaggaattgacggaagggcaccaccaggagtggagcttgcggcttaatttgact
caacacgggaaaactcacccggcccggacactgaaaggattgacagattgagagctcttt
cttgattcagtgggtggtggtgcatggccgttcttagttggtggagtgatttgtctggtt
aattccgataacgaacgagactctcacctactaaatagacttgcagtttaaactgcagta
ttccccctcagttgacctgtgggtggtagtatctcttgaactttcgggggagagagctct
ggtaccatacgctcgcagaatcattctgaggtaaggatgctgtagcactgtaaggacttc
ttagagggacaaggggcgcctctaagcctcacgaaacagagcaataacaggtctgtgatg
cccttagatgtccggggccgcacgcgtgctacactgaagtggccaccgtgcaaaatgttt
cctgctccgaaaggagtgggtaaccccttgaacccatttcgtgatggggattgggcattg
taattattgcccatgaacgaggaattcccagtaagcgtgagtcattagcttgcgttgatt
acg
>E.spectabilis
cggatattccattttacatggataactgtggtaattctagagctaatacatgaacaagtg
ctccaacctcagcttgctgatggaaggatcgcatttattcgtacaagaccaatgatccat
atctacactagaaccctgttcttgggacctcggttcctgaagaaggacttgtgttgggat
ctacgcaattctttgaattgcaatgctcaagatgactctgaataactgagcaaatcgtat
ggcctctgtgccgacgatgtatccctcaagcaactgccttatcaactgtcgatggtagat
tatgcgcctaccatggttgtaacgggtaacggggaatcagggttcgattccggagaggga
gcctgagaaacggctaccacatccaaggaaggcagcaggcgcgcaaattacacaatcccg
gcacggggatgtagtgacgaaaaataacgatacgggactctattgaggccccgtaatcgg
aatgagcacaacttaaatcctttaacgaggacctattggagggcaagtctggtgccagca
gccgcggtaattccagctccaatagcgtatattaaagttgctgcggttaaaaagctcgta
gttggatttcagtcacacctattgggtccactgataaaggg-ttagacgtgtatggcaga
gaccttgtctatctt--cggattg--acttggccccgcatcattctttcctggtggttac
ttttatagtgtgttgacagaaactgtccaatatttgctaccgatgctcttcattgagtgt
cggttcaagcaattggaccttttaccttgaacaattcaaattgctcaaagaaggcgtccc
aaccctcgcaagaggtgcctaatcacggtatggtta---------tatacgatgtgtacc
ataacctaaccttgaatgatcttgcatggaataatgaaataggaccttggtcttattttg
ttggtcttaaagacacaaggtaatgattaagagggacagacgggggcatttgtattgcga
cgctagaggtgaaattcttggaccgtcgcaagacaaactacagcgaaagcatttgccaag
aatgttttcattaatcaagaacgaaagttagaggttcgaaggcgatcagataccgcccta
gttctaaccataaacgatgccaaccagcgatcattctgagtaacatttacatgactcgaa
tggaagcttccgggaaaccaaagtttttgggttccgggggaagtatggttgcaaagctga
aacttaaaggaattgacggaagggcaccaccaggagtggagcttgcggcttaatttgact
caacacgggaaaactcacccggcccggacactgaaaggattgacagattgagagctcttt
cttgattcagtgggtggtggtgcatggccgttcttagttggtggagtgatttgtctggtt
aattccgataacgaacgagactctcacctactaaatagacttgcagtttaaactgcagta
ttccccctcagttgacctgtgggtggtagtatctcttgaactttcgggggagagagctct
actaccataagctcacagaatcattctaaggtaaggatgctgtagcactgtaaggacttc
ttagagggacaaggggcgcctctaagcctcacgaaacagagcaataacaggtctgtgatg
cccttagatgtccggggccgcacgcgtgctacactgaagtggccaccgtgcaaaatgttt
cctgctccgaaaggagtgggtaaccccttgaacccatttcgtgatggggattgggcattg
taattattgcccatgaacgaggaattcccagtaagcgtgagtcattagcttgcgttgatt
acg
>E.suginamensis
cggatattccattttacatggataactgtggtaattctagagctaatacatgaacaagtg
ctccaacctcagcttgctgatggaaggatcgcatttattcgtacaagaccaatgatccat
atctacacttgaacttcggtt--------------------------ctcgtgtggggat
ctaagcaattctttgaattgcaatgctcaagatgactctgaataactgagcaaatcgtat
ggcctctgtgccgacgatgtatccctcaagcaactgccttatcaactgtcgatggtagat
tatgcgcctaccatggttgtaacgggtaacggggaatcagggttcgattccggagaggga
gcctgagaaacggctaccacatccaaggaaggcagcaggcgcgcaaattacacaatcccg
gcacggggatgtagtgacgaaaaataacgatacgggactctattgaggccccgtaatcgg
aatgagcacaacttaaatcctttaacgaggacctattggagggcaagtctggtgccagca
gccgcggtaattccagctccaatagcgtatattaaagttgctgcggttaaaaagctcgta
gttggatttcagtcacacctattgggtccactgataaaggg-ttagacgtgtatggcaga
gaccttgtctttctt--cggattg--acttggccccgcatcactctttcctggtggttac
ttttatagtgtgttgacagaaactgtccaatatttgctaccgatgctcttcattgagtgt
cggttcaagcaattggaccttttaccttgaacaattcaaattgctcaaagaaggcgtccc
aaccctcgcaagaggtgcctaatcacggtatggcta---------tatatgatgtgtacc
attacctaaccttgaatgatcttgcatggaataatgaaataggaccttggtcttattttg
ttggtcttaaagacacaaggtaatgattaagagggacagacgggggcatttgtattgcga
cgctagaggtgaaattcttggaccgtcgcaagacaaactacagcgaaagcatttgccaag
aatgttttcattaatcaagaacgaaagttagaggttcgaaggcgatcagataccgcccta
gttctaaccataaacgatgccaaccagcgatcattctgagtaacatttacatgactcgaa
tggaagcttccgggaaaccaaagtttttgggttccgggggaagtatggttgcaaagctga
aacttaaaggaattgacggaagggcaccaccaggagtggagcttgcggcttaatttgact
caacacgggaaaactcacccggcccggacactgaaaggattgacagattgagagctcttt
cttgattcagtgggtggtggtgcatggccgttcttagttggtggagtgatttgtctggtt
aattccgataacgaacgagactctcacctactaaatagacttgcagtttaaactgcagta
ttcccccttagttgacctgtgggtggtagtatctcttttcctttcgggggagagagctct
attatcatcagcccgcagaatcattctgaggtaaggatgctgtagcactgtaaggacttc
ttagagggacaaggggcgcctctaagcctcacgaaacagagcaataacaggtctgtgatg
cccttagatgtccggggccgcacgcgtgctacactgaagtggccaccgtgcaaattgttt
cctactccgaaaggagtgggtaaccccttgaacccatttcgtgatggggattgggcattg
taattattgcccatgaacgaggaattcccagtaagcgtgagtcattagcttgcgttgatt
acg
>E.tiliarium
cggatattccattttacatggataactgtggtaattctagagctaatacatgaacaagtg
ctccaacctcagcttgctgatggaaggatcgcatttattcgtacaagaccaatgatccat
atctgtacttgaaccctgttcttgggacttcggttcctgaagaaggacttgtgcagggat
ctacgcaattctttgaattgcaatgctcaagatgactctgaataactgagcaaatcgtat
ggcctctgtgccgacgatgtatccctcaagcaactgccttatcaactgtcgatggtagat
tatgcgcctaccatggttgtaacgggtaacggggaatcagggttcgattccggagaggga
gcctgagaaacggctaccacatccaaggaaggcagcaggcgcgcaaattacacaatcccg
gcacggggatgtagtgacgaaaaataacgatacgggactctattgaggccccgtaatcgg
aatgagcacaacttaaatcctttaacgaggacctattggagggcaagtctggtgccagca
gccgcggtaattccagctccaatagcgtatattaaagttgctgcggttaaaaagctcgta
gttggatttcagtcacacctattgggtccactgataaaggg-tttgtagtgtatggcaga
gaccttgtctttctt--cggattg--acttggccccgcatcactctttcctggtggttac
ttttatagtgtgttgacagaaactgtccaatatttgctaccgatgctcttcattgagtgt
cggttcaagcaattggaccttttaccttgaacaattcaaattgctcaaagaaggcgtccc
aaccctcgcaagaggtgcctaatcacggtatggtta---------tatatgatgtgtgcc
actacctaaccttgaatgatcttgcatggaataatgaaataggaccttggtcttattttg
ttggtcttaaagacacaaggtaatgattaagagggacagacgggggcatttgtattgcga
cgctagaggtgaaattcttggaccgtcgcaagacaaactacagcgaaagcatttgccaag
aatgttttcattaatcaagaacgaaagttagaggttcgaaggcgatcagataccgcccta
gttctaaccataaacgatgccaaccagcgatcattctgagtaacatttacatgactcgaa
tggaagcttccgggaaaccaaagtttttgggttccgggggaagtatggttgcaaagctga
aacttaaaggaattgacggaagggcaccaccaggagtggagcttgcggcttaatttgact
caacacgggaaaactcacccggcccggacactgaaaggattgacagattgagagctcttt
cttgattcagtgggtggtggtgcatggccgttcttagttggtggagtgatttgtctggtt
aattccgataacgaacgagactctaacctactaaatagacttgcagtttaaactgcagta
ctccccctcagttgacctgtaggtggtggtatctcttgaaccttcgggggagagagctct
actaccgtcagcctgcagaatcattctgaggtaaggatgctgtagcactgtaaggacttc
ttagagggacaaggggcgcctctaagcctcacgaaacagagcaataacaggtctgtgatg
cccttagatgtccggggccgcacgcgtgctacactgaagtggccaccgtgcaaaatgttt
cctgctccgaaaggagtgggtaaccccttgaacccatttcgtgatggggattgggcattg
taattattgcccatgaacgaggaattcccagtaagcgtgagtcattagcttgcgttgatt
acg
>E.toyoshimai
cggatattccattttacatggataactgtggtaattctagagctaatacatgaacaagtg
ctccaacctcagcttgctgatggaaggatcgcatttattcgtacaagaccaatggtccat
atctacactagaaccctgttcttgggacttcggttcctgaagaaggacttgtgtagggat
ctacgcaattctttgaattgcaatgctcaagatgactctgaataactgagcaaatcgtat
ggcctctgtgccgacgatgtatccctcaagcaactgccttatcaactgtcgatggtagat
tatgcgcctaccatggttgtaacgggtaacggggaatcagggttcgattccggagaggga
gccttagaaacggctaccacatccaaggaaggcagcaggcgcgcaaattacacaatcccg
gcacggggatgtagtgacgaaaaataacgatacgggactctattgaggccccgtaatcgg
aatgagcacaacttaaatcctttaacgaggacctattggagggcaagtctggtgccagca
gccgcggtaattccagctccaatagcgtatattaaagttgctgcggttaaaaagctcgta
gttggatttcagtcacacctattgggtccactgataaaggg-tttgaagtgtatggcaga
gaccttgtctttctt--cggattg--acttggccccgcatcactctttcctggtggttac
ttttatagtgtgttgacagaaactgtccaatatttgctatcgatgctcttcattgagtgt
cggttcaagcaattggaccttttaccttgaacaattcaaattgctcaaagaaggcgtccc
aaccctcgcaagaggtgcctaatcacggtatggtta---------tatacgatgtgtacc
atcacctaaccttgaatgatcttgcatggaataatgaaataggaccttggtcttattttg
ttggtcttaaagacacaaggtaatgattaagagggacagacgggggcatttgtattgcga
cgctagaggtgaaattcttggaccgtcgcaagacaaactacagcgaaagcatttgccaag
aatgttttcattaatcaagaacgaaagttagaggttcgaaggcgatcagataccgcccta
gttctaaccataaacgatgccaaccagcgatcattctgagtaacatttacatgactcgaa
tggaagcttccgggaaaccaaagtttttgggttccgggggaagtatggttgcaaagctga
aacttaaaggaattgacggaagggcaccaccaggagtggagcttgcggcttaatttgact
caacacgggaaaactcacccggcccggacactgaaaggattgacagattgagagctcttt
cttgattcagtgggtggtggtgcatggccgttcttagttggtggagtgatttgtctggtt
aattccgataacgaacgagactctcacctactaaatagacttgcagtttaaactgcagta
ctccccctcagttgacctgtaggtggtagtatctcttgaactttcgggggaaagagctct
attatcatatgcctgcagaatcattctgaggtaaggatgctgtagcactgtaaggacttc
ttagagggacaaggggcgcctctaagcctcacgaaacagagcaataacaggtctgtgatg
cccttagatgtccggggccgcacgcgtgctacactgaagtggccaccgtgcaaaattttt
cctgctccgaaaggagtgggtaaccccttgaacccatttcgtgatggggattgggcattg
taattattgcccatgaacgaggaattcccagtaagcgtgagtcattagcttgcgttgatt
acg
>E.uchidai
cggatattccattttacatggataactgtggtaattctagagctaatacatgaacaagtg
ctccaacctcggcttgtcgatggaaggatcgcatttattcgtacaagaccaatgatccac
ttccatacttgtaccctgttt----------------gaaataagaacaagtatggggat
ctagtaattcttcggaattacaatgctcaagatgactctgaataactgagcaaatcgtat
ggcctctgtgccgacgatgtatccctcaagcaactgccttatcaactgtcgatggtaggt
tatgcgcctaccatggttgtaacgggtaacggggaatcagggttcgattccggagaggga
gccttagaaacggctaccacatccaaggaaggcagcaggcgcgcaaattacacaatccca
gcacggggatgtagtgacgaaaaataacgatacgggactctattgaggccccgtaatcgg
aatgagcacaacttaaatcctttaacgaggatctattggagggcaagtctggtgccagca
gccgcggtaattccagctccaatagcgtatattaaagttgctgcggttaaaaagctcgta
gttggatttcagtcacacctattgggtccactgataaagggataagttgtagatggcaga
gaccttgtctttctt--cggaaagtaacaaggccccgcatcacactttcctggtggttac
tttgatagtgtgttgacagaaactgtccaatatttgctaccgatgctcttcattgagtgt
cggttcaagcaattggaccttttaccttgaacaattcaaattgctcaaagaaggcgtccc
aagcctcgaaagaggtgcctaatcacggtatggttattaattgataatgacttgtactcc
attaccttaccttgaatgatcttgcatggaataatgaaataggaccttggtcttattttg
ttggtcttaaagacacaaggtaatgattaagagggacagacgggggcatttgtattgcga
cgctagaggtgaaattcttggaccgtcgcaagacaaactacagcgaaagcatttgccaag
aatgttttcattaatcaagaacgaaagttagaggttcgaaggcgatcagataccgcccta
gttctaaccataaacgatgccaaccagcgatcattctgagtaacatttacatgactcgaa
tggaagcttccgggaaaccaaagtttttgggttccgggggaagtatggttgcaaagctga
aacttaaaggaattgacggaagggcaccaccaggagtggagcttgcggcttaatttgact
caacacgggaaaactcacccggcccggacactgaaaggattgacagattgagagctcttt
cttgattcagtgggtggtggtgcatggccgttcttagttggtggagtgatttgtctggtt
aattccgataacgaacgagactctcacctactaaatagacttgcagtttaaactgcagta
ttccccctaggttgacctatgggtggtattatgtctggtgtcttcggacgaaggacctct
aataccatcaacccatagaatcattct-aggtaaggatgctgtagcactgtaaggacttc
ttagagggacaaggggcgcctctaagcctcacgaaacagagcaataacaggtctgtgatg
cccttagatgtccggggccgcacgcgtgctacactgaagtggccatcgtgcaaaatgttt
cctgctccgaaaggagtgggtaaccccttgaacccatttcgtgatggggattgggcattg
taattattgcccatgaacgaggaattcccagtaagcgtgagtcattagcttgcgttgatt
acg
>E.uncatus
cggatattccattttacatggataactgtggtaattctagagctaatacatgaacaagtg
ctccaacctcagcttgctgacggaaggatcgcatttattcgtacaagaccaatgatccat
atctgtacttggaccctgttcttgggacttcggttcctgaagaaggacttgtgcagggat
ctacgcaattctttgaattgcaatgctcaagatgactctgaataactgagcaaatcgtat
ggcctctgtgccgacgatgtatccctcaagcaactgccttatcaactgtcgatggtagat
tatgcgcctaccatggttgtaacgggtaacggggaatcagggttcgattccggagaggga
gcctgagaaacggctaccacatccaaggaaggcagcaggcgcgcaaattacacaatcccg
gcacggggatgtagtgacgaaaaataacgatacgggactctattgaggccccgtaatcgg
aatgagcacaacttaaatcctttaacgaggacctattggagggcaagtctggtgccagca
gccgcggtaattccagctccaatagcgtatattaaagttgctgcggttaaaaagctcgta
gttggatttcagtcacacctattgggtccactgataaaggg-tttgtagtgtatggcaga
gaccttgtctttctt--cggattg--acttggccccgcatcactctttcctggtggttac
ttttatagtgtgttgacagaaactgtccaatatttgctaccgatgctcttcattgagtgt
cggttcaagcaattggaccttttaccttgaacaattcaaattgctcaaagaaggcgtccc
aaccctcgcaagaggtgcctaatcacggtatggtta---------tttacgatgtgtgcc
attacctaaccttgaatgatcttgcatggaataatgaaataggaccttggtcttattttg
ttggtcttaaagacacaaggtaatgattaagagggacagacgggggcatttgtattgcga
cgctagaggtgaaattcttggaccgtcgcaagacaaactacagcgaaagcatttgccaag
aatgttttcattaatcaagaacgaaagttagaggttcgaaggcgatcagataccgcccta
gttctaaccataaacgatgccaaccagcgatcattctgagtaacatttacatgactcgaa
tggaagcttccgggaaaccaaagtttttgggttccgggggaagtatggttgcaaagctga
aacttaaaggaattgacggaagggcaccaccaggagtggagcttgcggcttaatttgact
caacacgggaaaactcacccggcccggacactgaaaggattgacagattgagagctcttt
cttgattcagtgggtggtggtgcatggccgttcttagttggtggagtgatttgtctggtt
aattccgataacgaacgagactctcacctactaaatagacttgcagtttaaactgcagta
ctccccctcagttgacctgtaggtggtagtatctcttgaaccttcgggtgagagagctct
actatcatatgcctgcagaatcattctgaggtaaggatgctgtagcactgtaaggacttc
ttagagggacaaggggcgcctctaagcctcacgaaacagagcaataacaggtctgtgatg
cccttagatgtccggggccgcacgcgtgctacactgaagtggccaccgtgcaaaatgttt
cctgctccgaaaggagtgggtaaccccttgaacccatttcgtgatggggattgggcattg
taattattgcccatgaacgaggaattcccagtaagcgtgagtcattagcttgcgttgatt
acg
>O.amiensis
cggatattccattttacatggataactgtggtaattctagagctaatacatgaacaagtg
atccgacctcagcttgctgatggaaggatcgcatttattcttacaagaccaatgatccat
taccatacttgt---------------------------------------atggtggat
ccagtaactctacggagttacaatgctcaa-atgactttgaataactgagcaaatcgtat
ggcctctgtgccgacgatgtatccctcaagcaactgccttatcaactttcgatggtagat
tatgcgcctaccatggttgtaacgggtaacggggaataagggttctattccggagaggga
gccttaaaaacggctaccacatccaaggaaggcagcaggcgcgcaaattacacaatccca
gtacggggatgtagtgacgaaaaataacgatacgggactctattgaggccccgtaatcgg
aatgagcacaacttaaatcctttaacgaggatctattggagggcaagtctggtgccagca
gccgcggtaattccagctccaatagcgtatattaaagttgctgcggttaaaaagctcgta
gttggatttcagtctcacctattgggtccactgataaagggaacagtagtgtatggcaga
gacttactctttctt--cggattgagtacaagccccgcatcactctttcctggtggttac
tttagtagtgtgttgacagaaattgtccaatatttgctaccgatgctcttcattgagtgt
cggttcaagcaattggaccctttaccttgaacaattcaaattgctcaaagaaggcgtccc
aatcctcgcaagaggtgcctaatcacggtatggcatattacagaaatgtatgtgtgttcc
cttatcttatcttgaatgatcttgcatggaataatagaataggaccttggtcttattttg
ttggtcttaaagacacaaggtaatgattaagagggacagacgggggcatttgtattgcga
cgctagaggtgaaattcttggaccgtcgcaagacaaactacagcgaaagcatttgccaag
aatgttttcattaatcaagaacgaaagttagaggttcgaaggcgatcagataccgcccta
gttctaaccataaacgatgccaaccagcgatcattctgagtaacatttacatgactcgaa
tggaagcttccgggaaaccaaagtttttgggttccgggggaagtatggttgcaaagctga
aacttaaaggaattgacggaagggcaccaccaggagtggagcttgcggcttaatttgact
caacacgggaaaactcacccggcccggacactgaaaggattgacagattgagagctcttt
cttgattcagtgggtggtggtgcatggccgttcttagttggtggagtgatttgtctggtt
aattccgataacgaacgagactctcacctactaaatagacttgcagtttaaactgcagta
cacccccttgaatgacctatgggtggtggtatctacctagtcttcggacatgggagctct
accatcatcagcccatagaatca-tttgaggtaggggtgctgtggcactgtaaggacttc
ttagagggacaaggggcgcctctaagcctcacgaaacagagcaataacaggtctgtgatg
cccttagatgtccggggccgcacgcgtgctacactgaagtggtcaccgtgcaaaaagttt
cctgctccgaaaggagtgggtaaccccttgaacccatttcgtgatggggattgggcattg
taattattgcccatgaacgaggaattcccagtaagcgtgagtcattagcttgcgttgatt
acg
>O.biharensis
cggatattcctttttacatggataactgtggtaattctagagctaatacatgaacaagtg
gttcaacctcagcttgctgacggaagaatcgcatttattagtacaagaccaatgattctt
attca--ctagaaccctgtccagtgatttcggtcgttgaagaaggactagcagtggggat
ctacgcacttttc-gaagtgcaaagctcaagatgactctgaataactgagcaaatcgtat
ggcctctgagccgacgatgtatccctcaagcaactgccttatcaactgtcgatggtaggt
tatgcgcctaccatggttgtaacgggtaacggggaattagggttcgattccggagaggga
gcctgagaaacggctaccacatctaaggaaggcagcaggcgcgcaaattacacaatccca
gtacggggatgtagtgacgaaaaataacaatacgggactctattgaggccccgtaattgg
aatgagtacaatttaaatcctttaacgaggatctattggagggcaagtctggtgccagca
gccgcggtaattccagctccaatagcgtatattaaagttgctgcggttaaaaagctcgta
gttggatttcagtcgaacctatggggtccactgattaaagggttggacggtgatgcttgg
taacttgttattgtctacggactttgacttgtactgacatccctctttcctggtggctac
attcatagtgtttagacagaaattgctcgatatttgctatcaatgctctttaccgagtgt
tgattcaagcgatcgagacttttaccttgaaaaactcagagtgctcaaagcaggcgtccc
aaacctcgaaagaggtgcctaaaaacggtatggtcaaccatctata---tgatgcgcacc
attaccttaacttgaatgatcttgcatggaataatggaataggaccttggttctattttg
ttggtcttaagaatccaaggtaatgattaagagggacagacgggggcatttgtattgcgg
cgctagaggtgaaattcttggaccgtcgcaagacaaactacagcgaaagcatttgccaag
aatgttttcattaatcaagaacgaaagttagaggttcgaaggcgatcagataccgcccta
gttctaaccataaacgatgccaaccagcgatcattctgagtaattatttcatgactcgaa
tggaagcttccgggaaaccaaagtttttgggttccgggggaagtatggttgcaaagctga
aacttaaaggaattgacggaagggcaccaccaggagtggagcttgcggcttaatttgact
caacacgggaaaactcacccggcccggacactgagaggattgacagattgagagctcttt
cttgattcagtgggtggtggtgcatggccgttcttagttggtggagtgatttgtctggtt
aattccgataacgaacgagactctagcctactaaatagacttgcagtttacactgcaaca
ctcccccttagtcaacctgtaggtggtagtatctcttgtagtttcggctgcaagggctct
gttatcattagcctgcagaatt-ggctagggtaaggatgttgtagcactgtaaggacttc
ttagagggacaagcggcg-ctcgcagccgcacgaaacagagcaataacaggtctgtgatg
cccttagatgtccggggccgcacgcgtgctacactgaagtggtcatcgtgcatattgttt
cctgctccgaaaggagtgggtaaccgcttgaacccatttcgtgatggggattgggcattg
taattattgcccatgaacgaggaattcccagtaagcgtgagtcattagcttgcgttgatt
acg
>O.camelliae
cggatattccattttacatggataactgtggtaattctagagctaatacatgaacaagtg
atccgacctcagcttgctgatggaaggatcgcatttattcttacaagaccaatgatccat
ccctatacttgaaacttgttt--------------------------cttgtatagggat
ctagtaactcttcggagttacaatgctcaa-atgactttgaataactgagcaaatcgtat
ggcctctgtgccgacgatgtatccctcaagcaactgccttatcaactttcgatggtaggt
tatgcgcctaccatggttgtaacgggtaacggggaataagggttctattccggagaggga
gccttaaaaacggctaccacatccaaggaaggcagcaggcgcgcaaattacacaatccca
gtacggggatgtagtgacgaaaaataacgatacgggactctattgaggccccgtaatcgg
aatgagcacaacttaaatcctttaacgaggacctattggagggcaagtctggtgccagca
gccgcggtaattccagctccaatagcgtatattaaagttgctgcggttaaaaagctcgta
gttggatttcagtctcacctattgggtccactgataaagggaactgcagtgtatggcaga
gactttctctttctt--cggattgaatacttgtcccgcatcactctttcctggtggctac
ttttatagtgtgttgacagaaattgtccaatatttgctaccgatgctcttcattgagtgt
cggttcaagcaattggaccctttaccttgaacaattcaaattgctcaaagaaggcgtccc
aatcctcgcaagaggtgcctaatcacggtatggtt-actacagcaatgtatgtgtcttcc
attaccctaccttgaatgatcttgcatggaataatagaataggaccttggtcttattttg
ttggtcttaaagacacaaggtaatgattaagagggacagacgggggcatttgtattgcga
cgctagaggtgaaattcttggaccgtcgcaagacaaactacagcgaaagcatttgccaag
aatgttttcattaatcaagaacgaaagttagaggttcgaaggcgatcagataccgcccta
gttctaaccataaacgatgccaaccagcgatcattctgagtaacatttacatgactcgaa
tggaagcttccgggaaaccaaagtttttgggttccgggggaagtatggttgcaaagctga
aacttaaaggaattgacggaagggcaccaccaggagtggagcttgcggcttaatttgact
caacacgggaaaactcacccggcccggacactgaaaggattgacagattgagagctcttt
cttgattcagtgggtggtggtgcatggccgttcttagttggtggagtgatttgtctggtt
aattccgataacgaacgagactctcacctactaaatagacttgcagtttaaactgcagta
cacccccttgaatgacctatgggtggtggtatctacctagtcttcggactggggagctct
accgccatcagcccatagaatca-tttgaggtaggggtgctgtagcactgtaaggacttc
ttagagggacaaggggcgcctctaagcctcacgaaacagagcaataacaggtctgtgatg
cccttagatgtccggggccgcacgcgtgctacaatgaagtggtcaccgtgtaaaatgttt
cctactccgaaaggagtgggtaaccccttgaacccatttcgtgatggggattgggcattg
taattattgcccatgaacgaggaattcccagtaagcgtgagtcattagcttgcgttgatt
acg
>O.castaneae
cggatattccattttacatggataactgtggtaattctagagctaatacatgaacaagtg
atccgacctcagcttgctgatggaaggatcgcatttattcttacaagaccaatgatccat
tcctatacttgaaacttgttt--------------------------cttgtatagggat
ctagtaactcttcggagttacaatgctcaa-atgactttgaataactgagcaaatcgtat
ggcctctgtgccgacgatgtatccctcaagcaactgccttatcaactttcgatggtaggt
tatgcgcctaccatggttgtaacgggtaacggggaataagggttctattccggagaggga
gccttaaaaacggctaccacatccaaggaaggcagcaggcgcgcaaattacacaatccca
gtacggggatgtagtgacgaaaaataacgatacgggactctattgaggccccgtaatcgg
aatgagcacaacttaaatcctttaacgaggacctattggagggcaagtctggtgccagca
gccgcggtaattccagctccaatagcgtatattaaagttgctgcggttaaaaagctcgta
gttggatttcagtctcacctattgggtccactgataaagggaacagtagtgtatggcaga
gacttactctttctt--cggattgagtacaagccccgcatcactctttcctggtggttac
ttttatagtgtgttgacagaaattgtccaatatttgctaccgatgctcttcattgagtgt
cggttcaagcaattggaccctttaccttgaacaattcaaattgctcaaagaaggcgtccc
aatcctcgcaagaggtgcctaatcacggtatggtt-actacagcaatgtatgtgtcttcc
attaccttaccttgaatgatcttgcatggaataatagaataggaccttggtcttattttg
ttggtcttaaagacacaaggtaatgattaagagggacagacgggggcatttgtattgcga
cgctagaggtgaaattcttggaccgtcgcaagacaaactacagcgaaagcatttgccaag
aatgttttcattaatcaagaacgaaagttagaggttcgaaggcgatcagataccgcccta
gttctaaccataaacgatgccaaccagcgatcattctgagtaacatttacatgactcgaa
tggaagcttccgggaaaccaaagtttttgggttccgggggaagtatggttgcaaagctga
aacttaaaggaattgacggaagggcaccaccaggagtggagcttgcggcttaatttgact
caacacgggaaaactcacccggcccggacactgaaaggattgacagattgagagctcttt
cttgattcagtgggtggtggtgcatggccgttcttagttggtggagtgatttgtctggtt
aattccgataacgaacgagactctcacctactaaatagacttgcagtttaaactgcagta
cacccccttgaatgacctatgggtggtagtatcttctgagtcttcggacttggaagctct
attatcatcagcccatagaatca-tttgaggtaggggtgctgtagcactgtaaggacttc
ttagagggacaaggggcgcctctaagcctcacgaaacagagcaataacaggtctgtgatg
cccttagatgtccggggccgcacgcgtgctacactgaagtggtcaccgtgcaaaatgttt
cctgctccgaaaggagtgggtaaccccttgaacccatttcgtgatggggattgggcattg
taattattgcccatgaacgaggaattcccagtaagcgtgagtcattagcttgcgttgatt
acg
>O.clavatus
cggatattccattttacatggataactgtggtaattctagagctaatacatgaacaagtg
ttccgacctcagcttgctgatggaaggatcgcatttattcttacaagaccaatggtccat
tcccatacttgaaacttgttt--------------------------cttgtatggggat
ctagtaactcttcggagttacaatgctcaa-atgactttgaataactgagcaaatcgtat
ggcccctgtgccgacgatgtatccctcaagcaactgccttatcaactttcgatggtaggt
tatgcgcctaccatggttgtaacgggtaacggggaataagggttctattccggagaggga
gccttaaaaacggctaccacatccaaggaaggcagcaggcgcgcaaattacacaatccca
gcacggggatgtagtgacgaaaaataacgatacgggactctattgaggccccgtaatcgg
aatgagcacaacttaaatcctttaacgaggatctattggagggcaagtctggtgccagca
gccgcggtaattccagctccaatagcgtatattaaagttgctgcggttaaaaagctcgta
gttggatttcagtctcacctattgggtccactgataaagggaacagtagtgtatggcaga
gacttactctttctt--cggattgagtacttgtcccgcatcactctttcctggtggttac
ttttatagtgtgttgacagaaattgtccaatatttgctaccgatgctcttcattgagtgt
cggttcaagcaattggaccctttaccttgaacaattcaaattgctcaaagaaggcgtccc
aatcctcgcaagaggtgcctaaacacggtatggtt-actacagcaatgtagatgtcttcc
attacctaaccttgaatgatcttgcatggaataatagaataggaccttggtcttattttg
ttggtcttaaagacacaaggtaatgattaagagggacagacgggggcatttgtattgcga
cgctagaggtgaaattcttggaccgtcgcaagacaaactacagcgaaagcatttgccaag
aatgttttcattaatcaagaacgaaagttagaggttcgaaggcgatcagataccgcccta
gttctaaccataaacgatgccaaccagcgatcattctgagtaacatttacatgactcgaa
tggaagcttccgggaaaccaaagtttttgggttccgggggaagtatggttgcaaagctga
aacttaaaggaattgacggaagggcaccaccaggagtggagcttgcggcttaatttgact
caacacgggaaaactcacccggcccggacactgaaaggattgacagattgagagctcttt
cttgattcagtgggtggtggtgcatggccgttcttagttggtggagtgatttgtctggtt
aattccgataacgaacgagactctcacctactaaatagacttgcagtttaaactgcagta
tacccccttgaatgacctatgggtggtagtatcttctgagtcttcggacaagggagctct
attatcatcagcccatagaatca-tttgaggtagggatgctgtagcactgtaaggacttc
ttagagggacaaggggcgcctctaagcctcacgaaacagagcaataacaggtctgtgatg
cccttagatgtccggggccgcacgcgtgctacactgaagtggtcaccgtgcaaaatgttt
cctgctccgaaaggagtgggtaaccccttgaacccatttcgtgatggggattgggcattg
taattattgcccatgaacgaggaattcccagtaagcgtgagtcattagcttgcgttgatt
acg
>O.coffeae
cggatattccattttacatggataactgtggtaattctagagctaatacatgaacaagtg
atccgacctcagcttgctgatggaaggatcgcatttattcttacaagaccaatgatccat
tcccatac----------------------------------------ttgtatggggat
ctcgtaactctacggagttacaatgctcaa-atgactttgaataactgagcaaatcgtat
ggcctatgtgccgacgatgtatccctcaagcaactgccttatcaactttcgatggtagat
tatgcgcctaccatggttgtaacgggtaacggggaataagggttctattccggagaggga
gccttaaaaacggctaccacatccaaggaaggcagcaggcgcgcaaattacacaatccca
gtacggggatgtagtgacgaaaaataacgatacgggactctattgaggccccgtaatcgg
aatgagcacaacttaaatcctttaacgaggatctattggagggcaagtctggtgccagca
gccgcggtaattccagctccaatagcgtatattaaagttgctgcggttaaaaagctcgta
gttggatttcagtctcacctattgggtccactgataaagggaacagaggcgtgtgcaagg
gaaatgct---tctt--cggaatgattgtctggcccccaccactctttcctggtggctac
tttagtagtgtgttgacagaaatcgtccaatatttgctaccgatgctcttcattgagtgt
cggttcaagcaattggaccctttaccttgaacaattcaaattgctcaaagaaggcgtccc
aatcctcgcaagaggtgcctaatagcggtatggcatatcgcggaaacgcatgtgccctcc
attaccttatcttgaatgatcttgcatggaataatagaataggaccttggtcttattttg
ttggtcttaaagacacaaggtaatgattaagagggacagacgggggcatttgtattgcga
cgctagaggtgaaattcttggaccgtcgcaagacaaactacagcgaaagcatttgccaag
aatgttttcattaatcaagaacgaaagttagaggttcgaaggcgatcagataccgcccta
gttctaaccataaacgatgccaaccagcgatcattctgagtaacatttacatgactcgaa
tggaagcttccgggaaaccaaagtttttgggttccgggggaagtatggttgcaaagctga
aacttaaaggaattgacggaagggcaccaccaggagtggagcttgcggcttaatttgact
caacacgggaaaactcacccggcccggacactgaaaggattgacagattgagagctcttt
cttgattcagtgggtggtggtgcatggccgttcttagttggtggagtgatttgtctggtt
aattccgataacgaacgagactctcacctactaaatagacttgcagtttaatctgcagta
cacccccttgtttgacctatgggtggtagtatcttctgagtcctcggacaagggagctct
attatcatcagcccatagaatcaaattgaggtaggggtgctgtggcactgtaaggacttc
ttagagggacaaggggcgcttttaagcctcacgaaacagagcaataacaggtctgtgatg
cccttagatgtccggggccgcacgcgtgctacactgaagtggtcaccgtgcaaaatgttt
cctgctccgaaaggagtgggtaaccccttgaacccatttcgtgatggggattgggcattg
taattattgcccatgaacgaggaattcccagtaagcgtgagtcattaacttgcgttgatt
acg
>O.gotohi
cggatattccattttacatggataactgtggtaattctagagctaatacatgaacaagtg
atccgacctcagcttgctgatggaaggatcgcatttattcttacaagaccaatgatccat
ccctatacttgaaacttgttt--------------------------cttgtatagggat
ctagtaactctacggagttacaatgctcaa-atgactttgaataactgagcaaatcgtac
ggcctctgtgccgacgatgtatccctcaagcaactgccttatcaactttcgatggtaggt
tatgcgcctaccatggttgtaacgggtaacggggaataagggttctattccggagaggga
gccttaaaaacggctaccacatccaaggaaggcagcaggcgcgcaaattacacaatccca
gtacggggatgtagtgacgaaaaataacgatacgggactctattgaggccccgtaatcgg
aatgagcacaacttaaatcctttaacgaggatctattggagggcaagtctggtgccagca
gccgcggtaattccagctccaatagcgtatattaaagttgctgcggttaaaaagctcgta
gttggatttcagtctcacctattgggtccactgataaagggaacagcagtgtatggcaga
gacttactctttctt--cggattgagtacttgtcccgcatcactctttcctggtggttac
ttttatagtgtgttgacagaaattgtccaatatttgctaccgatgctcttcattgagtgt
cggttcaagcaattggaccctttaccttgaacaattcaaattgctcaaagaaggcgtccc
aatcctcgcaagaggtgcctaatcacggtatggtt-agtacagcaatgtatctgtcttcc
attaccttatcttgaatgatcttgcatggaataatagaataggaccttggtcttattttg
ttggtcttaaagacacaaggtaatgattaagagggacagacgggggcatttgtattgcga
cgctagaggtgaaattcttggaccgtcgcaagacaaactacagcgaaagcatttgccaag
aatgttttcattaatcaagaacgaaagttagaggttcgaaggcgatcagataccgcccta
gttctaaccataaacgatgccaaccagcgatcattctgagtaacatttacatgactcgaa
tggaagcttccgggaaaccaaagtttttgggttccgggggaagtatggttgcaaagctga
aacttaaaggaattgacggaagggcaccaccaggagtggagcttgcggcttaatttgact
caacacgggaaaactcacccggcccggacactgaaaggattgacagattgagagctcttt
cttgattcagtgggtggtggtgcatggccgttcttagttggtggagtgatttgtctggtt
aattccgataacgaacgagactctcacctactaaatagacttgcagtttaaactgcagta
cacccccttgaatgacctatgggtggtagtatcttctgagtcttcggacaagggagctct
attatcatcagcccatagaatca-tttgaggtaggggtgctgtggcactgtaaggacttc
ttagagggacaaggggcgcctctaagcctcacgaaacagagcaataacaggtctgtgatg
cccttagatgtccggggccgcacgcgtgctacactgaagtggtcaccgtgcaaaatgttt
cctgctccgaaaggagtgggtaaccccttgaacccatttcgtgatggggattgggcattg
taattattgcccatgaacgaggaattcccagtaagcgtgagtcattagcttgcgttgatt
acg
>O.hondoensis
cggatattccattttacatggataactgtggtaattctagagctaatacatgaacaagtg
atccgacctcagcttgctgatggaaggatcgcatttattcttacaagaccaatgatccat
tcccatacttgaaacttgttt--------------------------cttgtatggggat
ctagtaactcttcggagttacaatgctcaa-atgactttgaataactgagcaaatcgtat
ggcctctgtgccgacgatgtatccctcaagcaactgccttatcaactttcgatggtaggt
tatgcgcctaccatggttgtaacgggtaacggggaataagggttctattccggagaggga
gccttaaaaacggctaccacatccaaggaaggcagcaggcgcgcaaattacacaatccca
gtacggggatgtagtgacgaaaaataacgatacgggactctattgaggccccgtaatcgg
aatgagcacaacttaaatcctttaacgaggatctattggagggcaagtctggtgccagca
gccgcggtaattccagctccaatagcgtatattaaagttgctgcggttaaaaagctcgta
gttggatttcagtctcacctattgggtccactgataaagggaacagcagtgtatggcaga
gactttctctttctt--cggattgagtacttgtcccgcatcactctttcctggtggttac
ttttatagtgttttgacagaaattgtccaatatttgctaccgatgctcttcattgagtgt
cggttcaagcaattggaccctttaccttgaacaattcaaattgctcaaagaaggcgtccc
aatcctcgcaagaggtgcctaatcacggtatggctaactacagcaatgtatgtgctctcc
attaccttaacttgaatgatcttgcatggaataatagaataggaccttggtcttattttg
ttggtcttaaagacacaaggtaatgattaagagggacagacgggggcatttgtattgcga
cgctagaggtgaaattcttggaccgtcgcaagacaaactacagcgaaagcatttgccaag
aatgttttcattaatcaagaacgaaagttagaggttcgaaggcgatcagataccgcccta
gttctaaccataaacgatgccaaccagcgatcattctgagtaacatttacatgactcgaa
tggaagcttccgggaaaccaaagtttttgggttccgggggaagtatggttgcaaagctga
aacttaaaggaattgacggaagggcaccaccaggagtggagcttgcggcttaatttgact
caacacgggaaaactcacccggcccggacactgaaaggattgacagattgagagctcttt
cttgattcagtgggtggtggtgcatggccgttcttagttggtggagtgatttgtctggtt
aattccgataacgaacgagactctcacctactaaatagacttgcagtttaaactgcagta
cacccccttgaatgacctatgggtggtagtatctttcgagtcttcggacaagagagctct
attatcatcagcccatagaatca-tttgaggtaggggtgctgtagcactgtaaggacttc
ttagagggacaaggggcgcctctaagcctcacgaaacagagcaataacaggtctgtgatg
cccttagatgtccggggccgcacgcgtgctacactgaagtggtcaccgtgcaaaatgttt
cctgctccgaaaggagtgggtaaccccttgaacccatttcgtgatggggattgggcattg
taattattgcccatgaacgaggaattcccagtaagcgtgagtcattagcttgcgttgatt
acg
>O.ilicis
cggatattccattttacatggataactgtggtaattctagagctaatacatgaacaagtg
atccgacctcagcttgctgatggaaggatcgcatttattcttacaagaccaatgatccac
ccccatacttgaaacttgttt--------------------------cttgtatggggat
ctagtaactcttcggagttacaatgctcaa-atgactttgaataactgagcaaatcgtat
ggcctctgtgccgacgatgtatccctcaagcaactgccttatcaactttcgatggtaggt
tatgcgcctaccatggttgtaacgggtaacggggaataagggttctattccggagaggga
gccttaaaaacggctaccacatccaaggaaggcagcaggcgcgcaaattacacaatccca
gtacggggatgtagtgacgaaaaataacgatacgggactctattgaggccccgtaatcgg
aatgagcacaacttaaatcctttaacgaggacctattggagggcaagtctggtgccagca
gccgcggtaattccagctccaatagcgtatattaaagttgctgcggttaaaaagctcgta
gttggatttcagtctcacctattgggtccactgataaagggaacagcagtgtatggcaga
gacttactctttctt--cggattgagtacttgtcccgcatcactctttcctggtggctac
ttttatagtgtgttgacagaaattgtccaatatttgctaccgatgctcttcattgagtgt
cggttcaagcaattggaccctttaccttgaacaattcaaattgctcaaagaaggcgtccc
aatcctcgcaagaggtgcctaatcacggtatggtt-actacagcaatgtatgtgttttcc
attaccttaccttgaatgatcttgcatggaataatagaataggaccttggtcttattttg
ttggtcttaaagacacaaggtaatgattaagagggacagacgggggcatttgtattgcga
cgctagaggtgaaattcttggaccgtcgcaagacaaactacagcgaaagcatttgccaag
aatgttttcattaatcaagaacgaaagttagaggttcgaaggcgatcagataccgcccta
gttctaaccataaacgatgccaaccagcgatcattctgagtaacatttacatgactcgaa
tggaagcttccgggaaaccaaagtttttgggttccgggggaagtatggttgcaaagctga
aacttaaaggaattgacggaagggcaccaccaggagtggagcttgcggcttaatttgact
caacacgggaaaactcacccggcccggacactgaaaggattgacagattgagagctcttt
cttgattcagtgggtggtggtgcatggccgttcttagttggtggagtgatttgtctggtt
aattccgataacgaacgagactctcacctactaaatagacttgcagtttaaactgcagta
cacccccttgaatgacctatgggtggtaatatcttctgagtcttcggacaagggagctct
attatcatcagcccatagaatca-tttgaggtaggggtgctgtagcactgtaaggacttc
ttagagggacaaggggcgcctctaagcctcacgaaacagagcaataacaggtctgtgatg
cccttagatgtccggggccgcacgcgtgctacactgaagtggtcaccgtgcaaattgttt
cctgctccgaaaggagtgggtaaccccttgaacccatttcgtgatggggattgggcattg
taattattgcccatgaacgaggaattcccagtaagcgtgagtcattagcttgcgttgatt
acg
>O.karamatus
cggatattccattttacatggataactgtggtaattctagagctaatacatgaacaagtg
atccgacctcagcttgctgatggaaggatcgcatttattcttacaagaccaatgatccat
ccctatacttgaaacttgttt--------------------------cttgtatggggat
ctagtaactcttcggagttacaatgctcaa-atgactttgaataactgagcaaatcgtat
ggcctctgtgccgacgatgtatccctcaagcaactgccttatcaactttcgatggtaggt
tatgcgcctaccatggttgtaacgggtaacggggaataagggttctattccggagaggga
gccttaaaaacggctaccacatccaaggaaggcagcaggcgcgcaaattacacaatccca
gtacggggatgtagtgacgaaaaataacgatacgggactctattgaggccccgtaatcgg
aatgagcacaacttaaatcctttaacgaggacctattggagggcaagtctggtgccagca
gccgcggtaattccagctccaatagcgtatattaaagttgctgcggttaaaaagctcgta
gttggatttcagtctcacctattgggtccactgataaagggaacagcagtgtatggcaga
gacttactctttctt--cggattgag-acttgtcccgcatcactctttcctggtggttac
ttttatagtgtgttgacagaaattgtccaatatttgctaccgatgctcttcattgagtgt
cggttcaagcaattggaccctttaccttgaacaattcaaattgctcaaagaaggcgtccc
aatcctcgcaagaggtgcctaatcacggtatggtt-actacagcaatgtatgtgtcttcc
attaccctaccttgaatgatcttgcatggaataatagaataggaccttggtcttattttg
ttggtcttaaagacacaaggtaatgataaagagggacagacgggggcatttgtattgcga
cgctagaggtgaaattcttggaccgtcgcaagacaaactacagcgaaagcatttgccaag
aatgttttcattaatcaagaacgaaagttagaggttcgaaggcgatcagataccgcccta
gttctaaccataaacgatgccaaccagcgatcattctgagtaacatttacatgactcgaa
tggaagcttccgggaaaccaaagtttttgggttccgggggaagtatggttgcaaagctga
aacttaaaggaattgacggaagggcaccaccaggagtggagcttgcggcttaatttgact
caacacgggaaaactcacccggcccggacactgaaaggattgacagattgagagctcttt
cttgattcagtgggtggtggtgcatggccgttcttagttggtggagtgatttgtctggtt
aattccgataacgaacgagactctcacctactaaatagacttgcagtttaaactgcagta
cacccccttgaatgacctatgggtggtagtatcttctgagtcttcggacaagggagctct
attatcatcagcccatagaatca-tttgaggtaggggtgctgtagcactgtaaggacttc
ttagagggacaaggggcgcctctaagcctcacgaaacagagcaataacaggtctgtgatg
cccttagatgtccggggccgcacgcgtgctacactgaagtggtcaccgtgcaaaatgttt
cctgctccgaaaggagtgggtaaccccttgaacccatttcgtgatggggattgggcattg
taattattgcccatgaacgaggaattcccagtaagcgtgagtcattagcttgcgttgatt
acg
>O.modestus
cggatattcttttttacatggataactgtggtaattctagagctaatacatgaacaagtg
ttccaaccacggcttgccgttggaaggatcgcatttattagtacaagaccaatgactctt
attca--ctggaaccctgttcagtgatttcggtcgctgtctaaggaccagcagtgggggt
ctaagcactttc--g-agtgcatttcttgtgatgactctgaataactgagcaaatcgtat
ggcctctgagccgacgatgtatccctcaagcaactgccttatcaactgtcgatggtaggt
tatgcgcctaccatggttgtaacgggtaacggggaattagggttcgattccggagaggga
gcctgagaaacggctaccacatctaaggaaggcagcaggcgcgcaaattacacaatccca
gtacggggatgtagtgacgaaaaataacaatacgggactctattgaggccccgtaattgg
aatgagtacaatttaaatcctttaacgaggatctattggagggcaagtctggtgccagca
gccgcggtaattccagctccaatagcgtatattaaagttgctgcggttaaaaagctcgta
gttggatttcagtcaaacctatggggtccactgattaaagggttagatggtaatgttagg
tttcttgcttgtgactacggttacttgcttgaatctttcttcctctttcctggtggttac
attcatagtgtttagacagaaattgctcgatatttgctatcaatgctctttaccgagtgt
tgattcaagcgatcgagacttttaccttgaaaaaatcagagtgctcaaagcaggcgtcca
aaaccttgaaagaggtgcctaaaaacggtatggtcaaccatctata---tgatgtgtacc
attaccttaacttgaatgatcttgcatggaataatggaataggaccttggttctattttg
ttggtcttaagaatccaaggtaatgattaagagggacagacgggggcatttgtattgcgg
cgctagaggtgaaattcttggaccgtcgcaagacaaactacagcgaaagcatttgccaag
aatgttttcattaatcaagaacgaaagttagaggttcgaaggcgatcagataccgcccta
gttctaaccataaacgatgccaaccagcgatcattttgagtaataatttcatgactcgaa
tggaagcttccgggaaaccaaagtttttgggttccgggggaagtatggttgcaaagctga
aacttaaaggaattgacggaagggcaccaccaggagtggagcttgcggcttaatttgact
caacacgggaaaactcacccggcccggacactgagaggattgacagattgagagctcttt
cttgattcagtgggtggtggtgcatggccgttcttagttggtggagtgatttgtctggtt
aattccgataacgaacgagactctagcctactaaatagacttgcagtttacactgcagta
ctccgccttagtcaacctgcaggtggtagtatctttggtggcttcggctgtcaaagctct
gctactatcagcctgtagaatt-ggctagggtaaggattctgtagcactgtaaggacttc
ttagagggacaagcggcg-ctcgcagccgcacgaaacagagcaataacaggtctgtgatg
cccttagatgtccggggccgcacgcgtgctacactgaagtggtcatcgtgcattctgttt
cctgctccgaaaggagtgggtaaccgcttgaacccatttcgtgatggggattgggcattg
taattattgcccatgaacgaggaattcccagtaagcgtgagtcattagcttgcgttgatt
acg
>O.orthius
cggatattcttttttacatggataactgtggtaattctagagctaatacatgaacaagtg
ttccaaccacggcttgccgttggaaggatcgcatttattagtacaagaccaatgactctt
attca--ctggaaccctgttcagtgatttcggtcgctgtctaaggaccagcagtgggggt
ctaagcactttc--g-ggtgcatttcttgtgatgactctgaataactgagcaaatcgtat
ggcctctgagccgacgatgtatccctcaagcaactgccttatcaactgtcgatggtaggt
tatgcgcctaccatggttgtaacgggtaacggggaattagggttcgattccggagaggga
gcctgagaaacggctaccacatctaaggaaggcagcaggcgcgcaaattacacaatccca
gtacggggatgtagtgacgaaaaataacaatacgggactctattgaggccccgtaattgg
aatgagtacaatttaaatcctttaacgaggatctattggagggcaagtctggtgccagca
gccgcggtaattccagctccaatagcgtatattaaagttgctgcggttaaaaagctcgta
gttggatttcagtcgaacctatggggtccactgattaaagggttagatggtgatgttagg
tttcttgcttgtggctacggttgcttgcttgaaccttcattcctctttcctggtggttac
attcatagtgtttagacagaaattgctcgatatttgctatcaatgctctttaccgagtgt
tgattcaagcgatcgagacttttaccttgaaaaaatcagagtgctcaaagcaggcgtcca
aaacctcgaaagaggtgcctaaaaacggtatggtcaaccatctata---tgatgcgtacc
actaccttaacttgaatgatcttgcatggaataatggaataggaccttggttctattttg
ttggtcttaagaatccaaggtaatgattaagagggacagacgggggcatttgtattgcgg
cgctagaggtgaaattcttggaccgtcgcaagacaaactacagcgaaagcatttgccaag
aatgttttcattaatcaagaacgaaagttagaggttcgaaggcgatcagataccgcccta
gttctaaccataaacgatgccaaccagcgatcattctgagtaataatttcatgactcgaa
tggaagcttccgggaaaccaaagtttttgggttccgggggaagtatggttgcaaagctga
aacttaaaggaattgacggaagggcaccaccaggagtggagcttgcggcttaatttgact
caacacgggaaaactcacccggcccggacactgagaggattgacagattgagagctcttt
cttgattcagtgggtggtggtgcatggccgttcttagttggtggagtgatttgtctggtt
aattccgataacgaacgagactctagcctactaaatagacttgcagtttacactgcagta
ctcccccttagtcaacctgcgggtggtagtatctttagtggtttcggctgttggagctct
gctgctattagcctgtagaatt-ggctagggtaaggatgctgtagcactgtaaggacttc
ttagagggacaagcggcg-ctcgcagccgcacgaaacagagcaataacaggtctgtgatg
cccttagatgtccggggccgcacgcgtgctacactgaagtggtcatcgtgcatactgttt
cctgctccgaaaggagtgggtaaccgcttgaacccatttcgtgatggggattgggcattg
taattattgcccatgaacgaggaattcccagtaagcgtgagtcattagcttgcgttgatt
acg
>O.perditus
cggatattccattttacatggataactgtggtaattctagagctaatacatgaacaagtg
atccgacctcagcttgctgatggaaggatcgcatttattcttacaagaccaatgatccat
tcctatacttgaaacttgttt--------------------------cttgtatggggat
ctagtaactctctgaggttacaatgctcaa-atgactttgaataactgagcaaatcgtat
ggcctctgtgccgacgatgtatccctcaagcaactgccttatcaactttcgatggtaggt
tatgcgcctaccatggttgtaacgggtaacggggaataagggttctattccggagaggga
gccttaaaaacggctaccacatccaaggaaggcagcaggcgcgcaaattacacaatccca
gtacggggatgtagtgacgaaaaataacgatacgggactctattgaggccccgtaatcgg
aatgagcacaacttaaatcctttaacgaggacctattggagggcaagtctggtgccagca
gccgcggtaattccagctccaatagcgtatattaaagttgctgcggttaaaaagctcgta
gttggatttcagtctcacctattgggtccactgataaagggaacagcaatgtatggcaga
gacttactctttctt--cggattgagtacttgtcccgcatcattctttcctggtggttac
ttttatagtgtgttgacagaaattgtccaatatttgctaccgatgctcttcattgagtgt
cggttcaagcaattggaccctttaccttgaacaattcaaattgctcaaagaaggcgtccc
aatcctcgcaagaggtgcctaatcacggtatggttaattacagcaatgtatgtgtcttcc
attaccttatcttgaatgatcttgcatggaataatagaataggaccttggtcttattttg
ttggtcttaaagacacaaggtaatgattaagagggacagacgggggcatttgtattgcga
cgctagaggtgaaattcttggaccgtcgcaagacaaactacagcgaaagcatttgccaag
aatgttttcattaatcaagaacgaaagttagaggttcgaaggcgatcagataccgcccta
gttctaaccataaacgatgccaaccagcgatcattctgagtaacatttacatgactcgaa
tggaagcttccgggaaaccaaagtttttgggttccgggggaagtatggttgcaaagctga
aacttaaaggaattgacggaagggcaccaccaggagtggagcttgcggcttaatttgact
caacacgggaaaactcacccggcccggacactgaaaggattgacagattgagagctcttt
cttgattcagtgggtggtggtgcatggccgttcttagttggtggagtgatttgtctggtt
aattccgataacgaacgagactctcacctactaaatagacttgcagtttaaactgcagta
tacccccttgaatgacctatgggtggtagtatctttcgagtcttcggataagagagctct
attatcatcagcccatagaatca-tttgaggtagggatgctgtagcactgtaaggacttc
ttagagggacaaggggcgcctctaagcctcacgaaacagagcaataacaggtctgtgatg
cccttagatgtccggggccgcacgcgtgctacactgaagtggtcaccgtgcaaaatgttt
cctgctccgaaaggagtgggtaaccccttgaacccatttcgtgatggggattgggcattg
taattattgcccatgaacgaggaattcccagtaagcgtgagtcattagcttgcgttgatt
acg
>O.pustulosus
cggatattccattttacatggataactgtggtaattctagagctaatacatgaacaagtg
atccgacctcagcttgctgatggaaggatcgcatttattcttacaagaccaatgatccat
ctctatacttgaaacttgttt--------------------------cttgtatggggat
ctagtaactctttagagttacaatgctcaa-atgactttgaataactgagcaaatcgtat
ggcctctgtgccgacgatgtatccctcaagcaactgccttatcaactttcgatggtaggt
tatgcgcctaccatggttgtaacgggtaacggggaataagggttctattccggagaggga
gccttaaaaacggctaccacatccaaggaaggcagcaggcgcgcaaattacacaatccca
gtacggggatgtagtgacgaaaaataacgatacgggactctattgaggccccgtaatcgg
aatgagcacaacttaaatcctttaacgaggatctattggagggcaagtctggtgccagca
gccgcggtaattccagctccaatagcgtatattaaagttgctgcggttaaaaagctcgta
gttggatttcagtctcacctattgggtccactgataaagggaacagtagtgtatggcaga
gactttctctttctt--cggattgagtgcaagccccgcatcactctttcctggtggttac
ttttatagtgtgttgacagaaattgtccaatatttgctaccgatgctcttcattgagtgt
cggttcaagcaattggaccctttaccttgaacaattcaaattgctcaaagaaggcgtccc
aatcctcgcaagaggtgcctaatcacggtatggttaattacagcaatgtatgtgtcttcc
attaccttaccttgaatgatcttgcatggaataatagaataggaccttggtcttattttg
ttggtcttaaagacacaaggtaatgattaagagggacagacgggggcatttgtattgcga
cgctagaggtgaaattcttggaccgtcgcaagacaaactacagcgaaagcatttgccaag
aatgttttcattaatcaagaacgaaagttagaggttcgaaggcgatcagataccgcccta
gttctaaccataaacgatgccaaccagcgatcattctgagtaacatttacatgactcgaa
tggaagcttccgggaaaccaaagtttttgggttccgggggaagtatggttgcaaagctga
aacttaaaggaattgacggaagggcaccaccaggagtggagcttgcggcttaatttgact
caacacgggaaaactcacccggcccggacactgaaaggattgacagattgagagctcttt
cttgattcagtgggtggtggtgcatggccgttcttagttggtggagtgatttgtctggtt
aattccgataacgaacgagactctcacctactaaatagacttgcagtttaaactgtagta
cacccccttgaatgacctatgggtggtagtatcttctgagtcttcggacaagggagctct
attatcatcagcccatagaatca-tttgaggtaggggtgctgcggcactgtaaggacttc
ttagagggacaaggggcgcctctaagcctcacgaaacagagcaataacaggtctgtgatg
cccttagatgtccggggccgcacgcgtgctacactgaagtggtcaccgtgcaaaatattt
cctgctccgaaaggagtgggtaaccccttgaacccatttcgtgatggggattgggcattg
taattattgcccatgaacgaggaattcccagtaagcgtgagtcattagcttgcgttgatt
acg
>O.rubicundus
cggatattcttttttacatggataactgtggtaattctagagctaatacatgaacaagtg
ttccaaccacggcttgccgttggaaggatcgcatttattagtacaagaccaatgactctt
attca--ctggaaccctgttcagtgatttcggtcgctgtttaaggactagaagtgagggt
ctaagcactttc--g-agtgcatttcttgtgatgactctgaataactgagcaaatcgtat
ggcctctgagccgacgatgtatccctcaagcaactgccttatcaactgtcgatggtaggt
tatgcgcctaccatggttgtaacgggtaacggggaattagggttcgattccggagaggga
gcctgagaaacggctaccacatctaaggaaggcagcaggcgcgcaaattacacaatccca
gtacggggatgtagtgacgaaaaataacaatacgggactctattgaggccccgtaattgg
aatgagtacaatttaaatcctttaacgaggatctattggagggcaagtctggtgccagca
gccgcggtaattccagctccaatagcgtatattaaagttgctgcggttaaaaagctcgta
gttggatttcagtcgaacctatggggtccactgattaaagggttagatggtgatgttagg
tttcttgcttgtgactacggttgcatgcttgaaccttcattcctctttcctggtggttac
attcatagtgtttagacagaaattgctcgatatttgctatcaatgctctttaccgagtgt
tgattcaagcgatcgagacttttaccttgaaaaaatcagagtgctcaaagcaggcgtcca
aaacctcgaaagaggtgcctaaaaacggtatggtcaaccatctata---tgatgcgtacc
actaccttaacttgaatgatcttgcatggaataatggaataggaccttggttctattttg
ttggtcttaagaatccaaggtaatgattaagagggacagacgggggcatttgtattgcgg
cgctagaggtgaaattcttggaccgtcgcaagacaaactacagcgaaagcatttgccaag
aatgttttcattaatcaagaacgaaagttagaggttcgaaggcgatcagataccgcccta
gttctaaccataaacgatgccaaccagcgatcattctgagtaataatttcatgactcgaa
tggaagcttccgggaaaccaaagtttttgggttccgggggaagtatggttgcaaagctga
aacttaaaggaattgacggaagggcaccaccaggagtggagcttgcggcttaatttgact
caacacgggaaaactcacccggcccggacactgagaggattgacagattgagagctcttt
cttgattcagtgggtggtggtgcatggccgttcttagttggtggagtgatttgtctggtt
aattccgataacgaacgagactctagcctactaaatagacttgcagtttacactgcagtt
ttcccccttagtcaacctgcgggtggtagtatctttggtggtttcggctgtcaaagctct
gctgctattagcctgtagaatt-ggctagggtaaggatgctgtagcactgtaaggacttc
ttagagggacaagcggcg-ctcgcagccgcacgaaacagagcaataacaggtctgtgatg
cccttagatgtccggggccgcacgcgtgctacactgaagtggtcatcgtgcatactgttt
cctgctccgaaaggagtgggtaaccgcttgaacccatttcgtgatggggattgggcattg
taattattgcccatgaacgaggaattcccagtaagcgtgagtcattagcttgcgttgatt
acg
>O.ununguis
cggatattccattttacatggataactgtggtaattctagagctaatacatgaacaagtg
atccgacctcagcttgctgatggaaggatcgcatttattcttacaagaccaatgatccat
tcctatacttgaaacttgttt--------------------------cttgtatggggat
ctagtaactctacggagttacaatgctcaa-atgactttgaataactgagcaaatcgtat
ggcctctgtgccgacgatgtatccctcaagcaactgccttatcaactttcgatggtaggt
tatgcgcctaccatggttgtaacgggtaacggggaataagggttctattccggagaggga
gccttaaaaacggctaccacatccaaggaaggcagcaggcgcgcaaattacacaatccca
gtacggggatgtagtgacgaaaaataacgatacgggactctattgaggccccgtaatcgg
aatgagcacaacttaaatcctttaacgaggacctattggagggcaagtctggtgccagca
gccgcggtaattccagctccaatagcgtatattaaagttgctgcggttaaaaagctcgta
gttggatttcagtctcacctattgggtccactgataaagggaacagcagtgtatggcaga
gacttactctttctt--cggattgagtacttgtcccgcatcactctttcctggtggttac
ttttatagtgtgttgacagaaattgtccaatatttgctaccgatgctcttcattgagtgt
cggttcaagcaattggaccctttaccttgaacaattcaaattgctcaaagaaggcgtccc
aatcctcgcaagaggtgcctaatcacggtatggtt-actacagcaatgtatgtgtcttcc
attaccttaccttgaatgatcttgcatggaataatagaataggaccttggtcttattttg
ttggtcttaaagacacaaggtaatgattaagagggacagacgggggcatttgtattgcga
cgctagaggtgaaattcttggaccgtcgcaagacaaactacagcgaaagcatttgccaag
aatgttttcattaatcaagaacgaaagttagaggttcgaaggcgatcagataccgcccta
gttctaaccataaacgatgccaaccagcgatcattctgagtaacatttacatgactcgaa
tggaagcttccgggaaaccaaagtttttgggttccgggggaagtatggttgcaaagctga
aacttaaaggaattgacggaagggcaccaccaggagtggagcttgcggcttaatttgact
caacacgggaaaactcacccggcccggacactgaaaggattgacagattgagagctcttt
cttgattcagtgggtggtggtgcatggccgttcttagttggtggagtgatttgtctggtt
aattccgataacgaacgagactctcacctactaaatagacttgcagtttaaactgcagta
cacccccttgaatgacctatgggtggtagtatctttcgagtcttcggacaagggagctct
attatcatcaacccatagaatca-tttgaggtaggggtgctgtagcactgtaaggacttc
ttagagggacaaggggcgcctctaagcctcacgaaacagagcaataacaggtctgtgatg
cccttagatgtccggggccgcacgcgtgctacactgaagtggtcaccgtgcaaaatgttt
cctgctccgaaaggagtgggtaaccccttgaacccatttcgtgatggggattgggcattg
taattattgcccatgaacgaggaattcccagtaagcgtgagtcattagcttgcgttgatt
acg
>A.quercivorus
cggatattcctttttacatggataactgtggtaattctagagctaatacatgaacaagtg
atccaacctcagcctgctgacggaaggatcgcatttattagtacaagaccaatgattctt
attca--ctagaaccctgcttgggaatttcggtttcctcgtaaggaatagcagtggggat
ctacgcaaactgcgcatttgcaaagctcaagatgactctgaataactgagcaaatcgtat
ggcctctgagccgacgatgtatccctcaagcaactgccttatcaactttcgatggtaggt
tatgcgcctaccatggttgtaacgggtaacggggaatcagggttcggttccggagaggga
gcccgagaaacggctaccacatctaaggaaggcagcaggcgcgcaaattacacaatcccg
gcacggggatgtagtgacgaaaaataacaatacgggactctattgaggccccgtaattgg
aatgagtacaatttaaatcctttaacaaggatctattggagggcaagtctggtgccagca
gccgcggtaattccagctccaatagcgtatattaaagttgctgcggttaaaaagctcgta
gttggatttcagttcaacctatggggtccactgatacaagggttagatgggcatgttagg
gacctgcttggttgcttcggtttgatggctggccccgcatacctctttcctggtggctac
ttccatagtgttggtacagaaattgctcgatatttgctatcaatgctcttcattgagtgt
tgattcaagcgatcgagacttttaccttgaaaaaatcagagtgctcaaagcaggcgtacc
aaaccttgaaagaggtgcctaaaaacggtatggtcaaccatctttc---agatgcgtact
atcaccttaacttgaatgatcttgcatggaataatagaataggaccttggttctattttg
ttggtcttaagaatccaaggtaatgattaagagggacagacgggggcatttgtattgcgg
cgctagaggtgaaattcttggaccgtcgcaagacaaactacagcgaaagcatttgccaag
aatgttttcattaatcaagaacgaaagttagaggttcgaaggcgatcagataccgcccta
gttctaaccataaacgatgccaaccagcgatcattctgagtaatatttacatgactcgaa
tggaagcttccgggaaaccaaagtttttgggttccgggggaagtatggttgcaaagctga
aacttaaaggaattgacggaagggcaccaccaggagtggagcttgcggcttaatttgact
caacacgggaaaactcacccggcccggacactgagaggattgacagattgagagctcttt
cttgattcagtgggtggtggtgcatggccgttcttagttggtggagtgatttgtctggtt
aattccgataacgaacgagactctagcctactaaatagacttgcagtttacactgcagta
ctcccccttagttaacctgtaggtggtagcatctttcccggtttcgactatggaagctct
gttatcatcagcctgcagaatt-agctagggtaaggatgctgtagcactgtaaggacttc
ttagagggacaagcggcg-ctcgcagccgcacgaaacagagcaataacaggtctgtgatg
cccttagatgtccggggccgcacgcgtgctacaatgaagtggtcatcgtgcttaagcatt
cctactccgaaaggagtgggtaaccgcttgaacccatttcgtgatggggattgggcattg
taattattgcccatgaacgaggaattcccagtaagcgtgagtcattagcttgcgttgatt
acg
>A.viennensis
cggatattcctttttacatggataactgtggtaattctagagctaatacatgaacaagtg
atccaacctcagcttgctgacggaaggatcgcatttattagtacaagaccaatgattctt
attca--ctagaaccctgcttggggacttcggtttccttgtaaggactagcagtggggat
ctacgcaaactgcgcatttgcaaagctcaagatgactctgaataactgagcaaatcgtat
ggcctctgagccgacgatgtatccctcaagcaactgccttatcaactttcgatggtaggt
tatgcgcctaccatggttgtaacgggtaacggggaatcagggttcggttccggagaggga
gcccgagaaacggctaccacatctaaggaaggcagcaggcgcgcaaattacacaatcccg
gcacggggatgtagtgacgaaaaataacaatacgggactctattgaggccccgtaattgg
aatgagtacaatttaaatcctttaacgaggatctattggagggcaagtctggtgccagca
gccgcggtaattccagctccaatagcgtatattaaagttgctgcggttaaaaagctcgta
gttggatttcagttcaacctatggggtccactgatacaagggttagatgggcatgttagg
gaccttcttgatgacttcggtttgctagttggccccgcatacctctttcctggtggctac
ttccatagtgttggtacagaaattgctcgatatttgctatcaatgctcttcattgagtgt
tgattcaagcgatcgagacttttaccttgaaaaaatcagagtgctcaaagcaggcgtacc
aaacctcgaaagaggtgcctaaaaacggtatggtcaaccatcttcac--agatgcgtacc
atcaccttaacttgaatgatcttgcatggaataatagaataggaccttggttctattttg
ttggtcttaagaatccaaggtaatgattaagagggacagacgggggcatttgtattgcgg
cgctagaggtgaaattcttggaccgtcgcaagacaaactacagcgaaagcatttgccaag
aatgttttcattaatcaagaacgaaagttagaggttcgaaggcgatcagataccgcccta
gttctaaccataaacgatgccaaccagcgatcattctgagtaatatttacatgactcgaa
tggaagcttccgggaaaccaaagtttttgggttccgggggaagtatggttgcaaagctga
aacttaaaggaattgacggaagggcaccaccaggagtggagcttgcggcttaatttgact
caacacgggaaaactcacccggcccggacactgagaggattgacagattgagagctcttt
cttgattcagtgggtggtggtgcatggccgttcttagttggtggagtgatttgtctggtt
aattccgataacgaacgagactctagcctactaaatagacttgcagtttacactgcagta
ctcccccttagttaacctgtaggtggtagtatcttttctggtttcggctgtgaaagctct
gctatcatcagcctgcagaatt-agctagggtaaggatgctgtagcactgtaaggacttc
ttagagggacaagcggcg-ctcgcagccgcacgaaacagagcaataacaggtctgtgatg
cccttagatgtccggggccgcacgcgtgctacaatgaagtggtcatcgtgcttaagcatt
cctgctccgaaaggagtgggtaaccgcttgaacccatttcgtgatggggattgggcattg
taattattgcccatgaacgaggaattcccagtaagcgtgagtcattagcttgcgttgatt
acg
>T.bambusae
cggatattcttttttacatggataactgtggtaattctagagctaatacatgaacaattg
tttcaaccacggcttgccgttggaaggaatgcatttattagtacaagaccaatgattctt
tttca--ctggacccctattcaatgatttacgtcgttgttt-aggaccagtagtggggat
ctaagcactttc--gtagtgcatttcttgtgatgactctgaataactgagcaaatcgtat
ggcctctgagccgacgatgtatccctcaagcaactgccttatcaactgtcgatggtaggt
tatgcgcctaccatggttgtaacgggtaacggggaattagggttcgattccggagaggga
gcctgagaaacggctaccacatctaaggaaggcagcaggcgcgcaaattacacaatccca
gtacggggatgtagtgacgaaaaataacaatacgggactctattgaggccccgtaattgg
aatgagtacaatttaaatcctttaacgaggatctattggagggcaagtctggtgccagca
gccgcggtaattccagctccaatagcgtatattaaagttgctgcggttaaaaagctcgta
gttggatttcagtcgaacctatggggtccactgattaaagggttagatggtgatgttagg
tttcttgcttgtgactacggttgctggcttgaaccttcattcctctttcctggtggttac
attcatagtgtttagacagaaattgctcgatatttgctatcaatgctctttaccgagtgt
tgattcaagcgatcgagacttttaccttgaaaaaatcagagtgctcaaagcaggcgtccc
aaacctcgaaagaggtgcctaaaaacggtatggtcaaccatctata---tgatgcgtacc
actaccttaacttgaatgatcttgcatggaataatggaataggaccttggttctattttg
ttggtcttaagaatccaaggtaatgattaagagggacagacgggggcatttgtattgcgg
cgctagaggtgaaattcttggaccgtcgcaagacaaactacagcgaaagcatttgccaag
aatgttttcattaatcaagaacgaaagttagaggttcgaaggcgatcagataccgcccta
gttctaaccataaacgatgccaaccagcgatcattctgagtaataatttcatgactcgaa
tggaagcttccgggaaaccaaagtttttgggttccgggggaagtatggttgcaaagctga
aacttaaaggaattgacggaagggcaccaccaggagtggagcttgcggcttaatttgact
caacacgggaaaactcacccggcccggacactgagaggattgacagattgagagctcttt
cttgattcagtgggtggtggtgcatggccgttcttagttggtggagtgatttgtctggtt
aattccgataacgaacgagactctagcctactaaatagacttgcagtttactctgcagta
ttccgccttagtcaacctgcaagtggtagtatctttgatggtttcggctgttaaagctct
gctgctaatagcttgtagaatt-ggctagggtaaggattctgtagcactgtaaggacttc
ttagagggacaagcggcg-ctcgcagccgcacgaaacagagcaataacaggtctgtgatg
cccttagatgtccggggccgcacgcgtgctacactgaagtggtcatcgtgcatattgttt
cctgctccgaaaggagtgggtaaccccttgaacccatttcgtgatggggattgggcattg
taattattgcccatgaacgaggaattcccagtaagcgtgagtcattagcttgcgttgatt
acg
>T.evansi
cggatattcttttttacatggataactgtggtaattctagagctaatacatgaacaagtg
ttccaacctcagcttgctgacggaaggatcgcatttattagtacaagaccaatgatcctt
attca--ctagaaccctgttcagtgatttcggtcgctgtctaaggactagcagtggggat
ctaagcaatttc--g-attgcatttcttgtgatgactctgaataactgagcaaatcgtat
ggcctctgagccgacgatgtatccctcaagcaactgccttatcaactgtcgatggtaggt
tatgcgcctaccatggttgtaacgggtaacggggaattagggttcgattccggagaggga
gcctgagaaacggctaccacatctaaggaaggcagcaggcgcgcaaattacacaatccca
gtacggggatgtagtgacgaaaaataacaatacgggactctattgaggccccgtaattgg
aatgagtacaatttaaatcctttaacgaggatctattggagggcaagtctggtgccagca
gccgcggtaattccagctccaatagcgtatattaaagttgctgcggttaaaaagctcgta
gttggatttcagtcgaacctatggggtccactgattaaagggttagatggtgatgttagg
tttcttgcttgtgtctacggatgctggcttgaaccttcattcctctttcctggtggttac
attcatagtgtttagacagaaattgctcgatatttgctatcaatgctctttaccgagtgt
tgattcaagcgatcgagacttttaccttgaaaaaatcagagtgctcaaagcaggcgtcca
aaacctcgaaagaggtgcctaaaaacggtatggtcaaccatctata---tgatgcgtacc
actaccttaacttgaatgatcttgcatggaataatggaataggaccttggttctattttg
ttggtcttaagaatccaaggtaatgattaagagggacagacgggggcatttgtattgcgg
cgctagaggtgaaattcttggaccgtcgcaagacaaactacagcgaaagcatttgccaag
aatgttttcattaatcaagaacgaaagttagaggttcgaaggcgatcagataccgcccta
gttctaaccataaacgatgccaaccagcgatcattctgagtaataatttcatgactcgaa
tggaagcttccgggaaaccaaagtttttgggttccgggggaagtatggttgcaaagctga
aacttaaaggaattgacggaagggcaccaccaggagtggagcttgcggcttaatttgact
caacacgggaaaactcacccggcccggacactgagaggattgacagattgagagctcttt
cttgattcagtgggtggtggtgcatggccgttcttagttggtggagtgatttgtctggtt
aattccgataacgaacgagactctagcctactaaatagacttgcagtttacactgcagta
ctcctccttagtcaacctgtaggtggtagtatctcttgtggtttcgactgtaagagctct
gctgctattagcttgcagaatt-ggctagggtaaggatgctgtagcactgtaaggacttc
ttagagggacaagcggcg-ctcgcagccgcacgaaacagagcaataacaggtctgtgatg
cccttagatgtccggggccgcacgcgtgctacactgaagtggtcatcgtgcatactgttt
cctgctccgaaaggagtgggtaaccgcttgaacccatttcgtgatggggattgggcattg
taattattgcccatgaacgaggaattcccagtaagcgtgagtcattagcttgcgttgatt
acg
>T.ezoensis
cggatattcttttttacatggataactgtggtaattctagagctaatacatgaacaagtg
ttccaacctcagcttgctgacggaaggatcgcatttattagtacaagaccaatgattctt
attca--ctagaaccctgttcagtgatttcggtcgctgtctaaggactagcagtggggat
cttagcaacttc--g-gttgcatttcttgtgatgactctgaataactgagcaaatcgtat
ggcctctgagccgacgatgtatccctcaagcaactgccttatcaactgtcgatggtaggt
tatgcgcctaccatggttgtaacgggtaacggggaattagggttcgattccggagaggga
gcctgagaaacggctaccacatctaaggaaggcagcaggcgcgcaaattacacaatccca
gtacggggatgtagtgacgaaaaataacaatacgggactctattgaggccccgtaattgg
aatgagtacaatttaaatcctttaacgaggatctattggagggcaagtctggtgccagca
gccgcggtaattccagctccaatagcgtatattaaagttgctgcggttaaaaagctcgta
gttggatttcagtcgaacctatggggtccactgattaaagggttagatggtgatgttagg
tttcttgcttgtgtctacggatgctagcttgaaccttcattcctctttcctggtggttac
attcatagtgtttagacagaaattgctcgatatttgctatcaatgctctttaccgagtgt
tgattcaagcgatcgagacttttaccttgaaaaaatcagagtgctcaaagcaggcgtcca
aaacctcgaaagaggtgcctaaaaacggtatggtcaaccatctata---tgatgcgtacc
actaccttaacttgaatgatcttgcatggaataatggaataggaccttggttctattttg
ttggtcttaagaatccaaggtaatgattaagagggacagacgggggcatttgtattgcgg
cgctagaggtgaaattcttggaccgtcgcaagacaaactacagcgaaagcatttgccaag
aatgttttcattaatcaagaacgaaagttagaggttcgaaggcgatcagataccgcccta
gttctaaccataaacgatgccaaccagcgatcattctgagtaataatttcatgactcgaa
tggaagcttccgggaaaccaaagtttttgggttccgggggaagtatggttgcaaagctga
aacttaaaggaattgacggaagggcaccaccaggagtggagcttgcggcttaatttgact
caacacgggaaaactcacccggcccggacactgagaggattgacagattgagagctcttt
cttgattcagtgggtggtggtgcatggccgttcttagttggtggagtgatttgtctggtt
aattccgataacgaacgagactctagcctactaaatagacttgcagtttacactgcagta
ctcccccttagtcaacctgtgggtggtagtatctcttgtggtttcggctgtgagggctct
gctgctattagcctgcagaatt-ggctagggtaaggatgctgtagcactgtaaggacttc
ttagagggacaagcggcg-ctcgcagccgcacgaaacagagcaataacaggtctgtgatg
cccttagatgtccggggccgcacgcgtgctacactgaagtggtcatcgtgcatactgttt
cctgctccgaaaggagtgggtaaccgcttgaacccatttcgtgatggggattgggcattg
taattattgcccatgaacgaggaattcccagtaagcgtgagtcattagcttgcgttgatt
acg
>T.huhhotensis
cggatattcttttttacatggataactgtggtaattctagagctaatacatgaacaagtg
ttccaacctcagcttgctgacggaaggatcgcatttattagtacaagaccaatgattctt
attca--ctagaaccctgttcagtgatttcggtcgctgtctaaggactagcagtggggat
cttagcaatttc--g-attgcatttcttgtgatgactctgaataactgagcaaatcgtat
ggcctctgagccgacgatgtatccctcaagcaactgccttatcaactgtcgatggtaggt
tatgcgcctaccatggttgtaacgggtaacggggaattagggttcgattccggagaggga
gcctgagaaacggctaccacatctaaggaaggcagcaggcgcgcaaattacacaatccca
gtacggggatgtagtgacgaaaaataacaatacgggactctattgaggccccgtaattgg
aatgagtacaatttaaatcctttaacgaggatctattggagggcaagtctggtgccagca
gccgcggtaattccagctccaatagcgtatattaaagttgctgcggttaaaaagctcgta
gttggatttcagtcgaacctatggggtccactgattaaagggttagatggtgatgttagg
tttcttgcttgtgtctacggatgctagcttgaaccttcattcctctttcctggtggttac
attcatagtgtttagacagaaattgctcgatatttgctatcaatgctctttaccgagtgt
tgattcaagcgatcgagacttttaccttgaaaaaatcagagtgctcaaagcaggcgtcca
aaacctcgaaagaggtgcctaaaaacggtatggtcaaccatctata---tgatgcgtacc
actaccttaacttgaatgatcttgcatggaataatggaataggaccttggttctattttg
ttggtcttaagaatccaaggtaatgattaagagggacagacgggggcatttgtattgcgg
cgctagaggtgaaattcttggaccgtcgcaagacaaactacagcgaaagcatttgccaag
aatgttttcattaatcaagaacgaaagttagaggttcgaaggcgatcagataccgcccta
gttctaaccataaacgatgccaaccagcgatcattctgagtaataatttcatgactcgaa
tggaagcttccgggaaaccaaagtttttgggttccgggggaagtatggttgcaaagctga
aacttaaaggaattgacggaagggcaccaccaggagtggagcttgcggcttaatttgact
caacacgggaaaactcacccggcccggacactgagaggattgacagattgagagctcttt
cttgattcagtgggtggtggtgcatggccgttcttagttggtggagtgatttgtctggtt
aattccgataacgaacgagactctagcctactaaatagacttgcagtttacactgcagta
ctcccccttagtcaacctgtgggtggtagtatctcttgtggtttcggctgtgagggctct
gctgctattagcctgcagaatt-ggctagggtaaggatgctgtagcactgtaaggacttc
ttagagggacaagcggcg-ctcgcagccgcacgaaacagagcaataacaggtctgtgatg
cccttagatgtccggggccgcacgcgtgctacactgaagtggtcatcgtgcatactgttt
cctgctccgaaaggagtgggtaaccgcttgaacccatttcgtgatggggattgggcattg
taattattgcccatgaacgaggaattcccagtaagcgtgagtcattagcttgcgttgatt
acg
>T.kanzawai
cggatattcttttttacatggataactgtggtaattctagagctaatacatgaacaagtg
ttccaacctcagcttgctgacggaaggatcgcatttattagtacaagaccaatgattctt
attca--ctagaaccctgttcagtgatttcggtcgctgtctaaggactagcagtggggat
cttagcaacttc--g-gttgcatttcttgtgatgactctgaataactgagcaaatcgtat
ggcctctgagccgacgatgtatccctcaagcaactgccttatcaactgtcgatggtaggt
tatgcgcctaccatggttgtaacgggtaacggggaattagggttcgattccggagaggga
gcctgagaaacggctaccacatctaaggaaggcagcaggcgcgcaaattacacaatccca
gtacggggatgtagtgacgaaaaataacaatacgggactctattgaggccccgtaattgg
aatgagtacaatttaaatcctttaacgaggatctattggagggcaagtctggtgccagca
gccgcggtaattccagctccaatagcgtatattaaagttgctgcggttaaaaagctcgta
gttggatttcagtcgaacctatggggtccactgattaaagggttagatggtgatgttagg
tttcttgcttgtgtctacggatgctagcttgaaccttcattcctctttcctggtggttac
attcatagtgtttagacagaaattgctcgatatttgctatcaatgctctttaccgagtgt
tgattcaagcgatcgagacttttaccttgaaaaaatcagagtgctcaaagcaggcgtcca
aaacctcgaaagaggtgcctaaaaacggtatggtcaaccatctata---tgatgcgtacc
actaccttaacttgaatgatcttgcatggaataatggaataggaccttggttctattttg
ttggtcttaagaatccaaggtaatgattaagagggacagacgggggcatttgtattgcgg
cgctagaggtgaaattcttggaccgtcgcaagacaaactacagcgaaagcatttgccaag
aatgttttcattaatcaagaacgaaagttagaggttcgaaggcgatcagataccgcccta
gttctaaccataaacgatgccaaccagcgatcattctgagtaataatttcatgactcgaa
tggaagcttccgggaaaccaaagtttttgggttccgggggaagtatggttgcaaagctga
aacttaaaggaattgacggaagggcaccaccaggagtggagcttgcggcttaatttgact
caacacgggaaaactcacccggcccggacactgagaggattgacagattgagagctcttt
cttgattcagtgggtggtggtgcatggccgttcttagttggtggagtgatttgtctggtt
aattccgataacgaacgagactctagcctactaaatagacttgcagtttacactgcagta
ctcccccttagtcaacctgtgggtggtagtatctcttgtggtttcggctgtgagggctct
gctgctattagcctacagaatt-ggctagggtaaggatgctgtagcactgtaaggacttc
ttagagggacaagcggcg-ctcgcagccgcacgaaacagagcaataacaggtctgtgatg
cccttagatgtccggggccgcacgcgtgctacactgaagtggtcatcgtgcatactgttt
cctgctccgaaaggagtgggtaaccgcttgaacccatttcgtgatggggattgggcattg
taattattgcccatgaacgaggaattcccagtaagcgtgagtcattagcttgcgttgatt
acg
>T.lombardinii
cggatattcttttttacatggataactgtggtaattctagagctaatacatgaacaagtg
ttccaacctcagcttgctgacggaaggatcgcatttattagtacaagaccaatgattctt
attca--ctagaaccctgttcagtgatttcggtcgctgtctaaggactagcagtggggat
cttcgcaatttc--gtattgcatttcttgtgatgactctgaataactgagcaaatcgtat
ggcctctgagccgacgatgtatccctcaagcaactgccttatcaactgtcgatggtaggt
tatgcgcctaccatggttgtaacgggtaacggggaattagggttcgattccggagaggga
gcctgagaaacggctaccacatctaaggaaggcagcaggcgcgcaaattacacaatccca
gtacggggatgtagtgacgaaaaataacaatacgggactctattgaggccccgtaattgg
aatgagtacaatttaaatcctttaacgaggatctattggagggcaagtctggtgccagca
gccgcggtaattccagctccaatagcgtatattaaagttgctgcggttaaaaagctcgta
gttggatttcagtcgaacctatggggtccactgattaaagggttagatggtgatgttagg
tttcttgcttgtggctaaggttgctagcttgaaccttcattcctctttcctggtggttac
attcatagtgtttagacagaaattgctcgatatttgctatcaatgctctttaccgagtgt
tgattcaagcgatcgagacttttaccttgaaaaaatcagagtgctcaaagcaggcgtcca
aaacctcgaaagaggtgcctaaaaacggtatggtcaaccatcttta---tgatgcgtacc
actaccttaacttgaatgatcttgcatggaataatggaataggaccttggttctattttg
ttggtcttaagaatccaaggtaatgattaagagggacagacgggggcatttgtattgcgg
cgctagaggtgaaattcttggaccgtcgcaagacaaactacagcgaaagcatttgccaag
aatgttttcattaatcaagaacgaaagttagaggttcgaaggcgatcagataccgcccta
gttctaaccataaacgatgccaaccagcgatcattctgagtaataatttcatgactcgaa
tggaagcttccgggaaaccaaagtttttgggttccgggggaagtatggttgcaaagctga
aacttaaaggaattgacggaagggcaccaccaggagtggagcttgcggcttaatttgact
caacacgggaaaactcacccggcccggacactgagaggattgacagattgagagctcttt
cttgattcagtgggtggtggtgcatggccgttcttagttggtggagtgatttgtctggtt
aattccgataacgaacgagactctagcctactaaatagacttgcagtttacactgcagta
ctcccccttagtcaacctgtaggtggtagtatctcttgtggcttcggctataagggctct
gctgctattagcctgcagaatt-ggctagggtaaggatgctgtagcattgcaaggacttc
ttagagggacaagcggcg-ctcgcagccgcacgaaacagagcaataacaggtctgtgatg
cccttagatgtccggggccgcacgcgtgctacactgaagtggtcatcgtgcatactgttt
cctgctccgaaaggagtgggtaaccgcttgaacccatttcgtgatggggattgggcattg
taattattgcccatgaacgaggaattcccagtaagcgtgagtcattagcttgcgttgatt
acg
>T.ludeni
cggatattcttttttacatggataactgtggtaattctagagctaatacatgaacaagtg
ttccaacctcagcttgctgacggaaggatcgcatttattagtacaagaccaatgattctt
attca--ctagaaccctgttcagtgatttcggtcgctgtctaaggactagcagtggggat
ctaagcaatttc--g-attgcatttcttgtgatgactctgaataactgagcaaatcgtat
ggcctctgagccgacgatgtatccctcaagcaactgccttatcaactgtcgatggtaggt
tatgcgcctaccatggttgtaacgggtaacggggaattagggttcgattccggagaggga
gcctgagaaacggctaccacatctaaggaaggcagcaggcgcgcaaattacacaatccca
gtacggggatgtagtgacgaaaaataacaatacgggactctattgaggccccgtaattgg
aatgagtacaatttaaatcctttaacgaggatctattggagggcaagtctggtgccagca
gccgcggtaattccagctccaatagcgtatattaaagttgctgcggttaaaaagctcgta
gttggatttcagtcgaacctatggggtccactgattaaagggttagatggtgatgttagg
tttcttgcttgtgtctacggatgcttgcttgaatcttcattcctctttcctggtggttac
attcatagtgtttagacagaaattgctcgatatttgctatcaatgctctttaccgagtgt
tgattcaagcgatcgagacttttaccttgaaaaaatcagagtgctcaaagcaggcgtcca
aagcctcgaaagaggtgcctaaaaacggtatggtcaaccatctata---tgatgcgtacc
actaccttaacttgaatgatcttgcatggaataatggaataggaccttggttctattttg
ttggtcttaagaatccaaggtaatgattaagagggacagacgggggcatttgtattgcgg
cgctagaggtgaaattcttggaccgtcgcaagacaaactacagcgaaagcatttgccaag
aatgttttcattaatcaagaacgaaagttagaggttcgaaggcgatcagataccgcccta
gttctaaccataaacgatgccaaccagcgatcattctgagtaataatttcatgactcgaa
tggaagcttccgggaaaccaaagtttttgggttccgggggaagtatggttgcaaagctga
aacttaaaggaattgacggaagggcaccaccaggagtggagcttgcggcttaatttgact
caacacgggaaaactcacccggcccggacactgagaggattgacagattgagagctcttt
cttgattcagtgggtggtggtgcatggccgttcttagttggtggagtgatttgtctggtt
aattccgataacgaacgagactctagcctactaaatagacttgcagtttacactgcagta
ctcccccttagtcaacctgtaggtggtagtatctcttgtggtttcggctgtgagagctct
gctgctattagcttgcagaatt-ggctagggtaaggatgctgtagcactgtaaggacttc
ttagagggacaagcggcg-ctcgcagccgcacgaaacagagcaataacaggtctgtgatg
cccttagatgtccggggccgcacgcgtgctacactgaagtggtcatcgtgcatactgttt
cctgctccgaaaggagtgggtaaccgcttgaacccatttcgtgatggggattgggcattg
taattattgcccatgaacgaggaattcccagtaagcgtgagtcattagcttgcgttgatt
acg
>T.macfarlanei
cggatattcttttttacatggataactgtggtaattctagagctaatacatgaacaagtg
ttccaacctcggcttgccgatggaaggatcgcatttattagtacaagaccaatgattctt
attca--ctagaaccctgttcagtgatttcggtcgctgtctaaggactagcagtggggat
cttagcaatttc--gtattgcatttcttgtgatgactctgaataactgagcaaatcgtat
ggcctctgagccgacgatgtatccctcaagcaactgccttatcaactgtcgatggtaggt
tatgcgcctaccatggttgtaacgggtaacggggaattagggttcgattccggagaggga
gcctgagaaacggctaccacatctaaggaaggcagcaggcgcgcaaattacacaatccca
gtacggggatgtagtgacgaaaaataacaatacgggactctattgaggccccgtaattgg
aatgagtacaatttaaatcctttaacgaggatctattggagggcaagtctggtgccagca
gccgcggtaattccagctccaatagcgtatattaaagttgctgcggttaaaaagctcgta
gttggatttcagtcgaacctatggggtccactgattaaagggttagatggtgatgttagg
tttcttgcttgtggccacggttgctagcttgaaccttcattcctctttcctggtggttac
attcatagtgtttagacagaaattgctcgatatttgctatcaatgcccttaaccgagtgt
tgattcaagcgatcgagacttttaccttgaaaaaatcagagtgctcaaagcaggcgtcca
aaacctcgaaagaggtgcctaaaaacggtatggtcaaccatctata---tgatgcgtacc
actaccttaacttgaatgatcttgcatggaataatggaataggaccttggttctattttg
ttggtcttaagaatccaaggtaatgattaagagggacagacgggggcatttgtattgcgg
cgctagaggtgaaattcttggaccgtcgcaagacaaactacagcgaaagcatttgccaag
aatgttttcattaatcaagaacgaaagttagaggttcgaaggcgatcagataccgcccta
gttctaaccataaacgatgccaaccagcgatcattctgagtaataatttcatgactcgaa
tggaagcttccgggaaaccaaagtttttgggttccgggggaagtatggttgcaaagctga
aacttaaaggaattgacggaagggcaccaccaggagtggagcttgcggcttaatttgact
caacacgggaaaactcacccggcccggacactgagaggattgacagattgagagctcttt
cttgattcagtgggtggtggtgcatggccgttcttagttggtggagtgatttgtctggtt
aattccgataacgaacgagactctagcctactaaatagacttgcagtttacactgcagta
ctcccccttagtcaacctgcgggtagtggtatctcaggtggtttcggctgtctgagctct
gctactattagcccgtagaatt-ggctatggtaaggaatctgtggcactgtaaggacttc
ttagagggacaagcggcg-ctcgcagccgcacgaaacagagcaataacaggtctgtgatg
cccttagatgtccggggccgcacgcgtgctacactgaagtggtcatcgtgcatactgttt
cctgctccgaaaggagtgggtaaccgcttgaacccatttcgtgatggggattgggcattg
taattattgcccatgaacgaggaattcccagtaagcgtgagtcattagcttgcgttgatt
acg
>T.merganser
cggatattcttttttacatggataactgtggtaattctagagctaatacatgaacaagtg
ttccaacctcagcttgctgacggaaggatcgcatttattagtacaagaccaatgattctt
attca--ctagaaccctgttcagtgatttcggtcgctgtctaaggactagcagtggggat
cttcgcaatttc--g-attgcaattcttgtgatgactctgaataactgagcaaatcgtat
ggcctctgagccgacgatgtatccctcaagcaactgccttatcaactgtcgatggtaggt
tatgcgcctaccatggttgtaacgggtaacggggaattagggttcgattccggagaggga
gcctgagaaacggctaccacatctaaggaaggcagcaggcgcgcaaattacacaatccca
gtacggggatgtagtgacgaaaaataacaatacgggactctattgaggccccgtaattgg
aatgagtacaatttaaatcctttaacgaggatctattggagggcaagtctggtgccagca
gccgcggtaattccagctccaatagcgtatattaaagttgctgcggttaaaaagctcgta
gttggatttcagtcgaacctatggggtccactgattaaagggttagatggtgatgttagg
tttcttgcttgtgtctacggatgcttgcttgaaccttcattcctctttcctggtggttac
attcatagtgtttagacagaaattgctcgatatttgctatcaatgctcttcaccgagtgt
tgattcaagcgatcgagacttttaccttgaaaaaatcagagtgctcaaagcaggcgtcca
aaacctcgaaagaggtgcctaaaaacggtatggtcaaccatctata---tgatgcgtacc
actaccttaacttgaatgatcttgcatggaataatggaataggaccttggttctattttg
ttggtcttaagaatccaaggtaatgattaagagggacagacgggggcatttgtattgcgg
cgctagaggtgaaattcttggaccgtcgcaagacaaactacagcgaaagcatttgccaag
aatgttttcattaatcaagaacgaaagttagaggttcgaaggcgatcagataccgcccta
gttctaaccataaacgatgccaaccagcgatcattctgagtaataatttcatgactcgaa
tggaagcttccgggaaaccaaagtttttgggttccgggggaagtatggttgcaaagctga
aacttaaaggaattgacggaagggcaccaccaggagtggagcttgcggcttaatttgact
caacacgggaaaactcacccggcccggacactgagaggattgacagattgagagctcttt
cttgattcagtgggtggtggtgcatggccgttcttagttggtggagtgatttgtctggtt
aattccgataacgaacgagactctagcctactaaatagacttgcagtttacactgcagta
ctcccccttagtcaacctgaaggtggtagtatcctttgtggtttcggctgtttgggctct
gctgctattagccttcagaatt-ggctagggtaaggatgctgtagcactgtaaggacttc
ttagagggacaagcggcg-ctcgcagccgcacgaaacagagcaataacaggtctgtgatg
cccttagatgtccggggccgcacgcgtgctacactgaagtggtcatcgtgcatactgttt
cctgctccgaaaggagtgggtaaccgcttgaacccatttcgtgatggggattgggcattg
taattattgcccatgaacgaggaattcccagtaagcgtgagtcattagcttgcgttgatt
acg
>T.misumaiensis
cggatattcttttttacatggataactgtggtaattctagagctaatacatgaacaagtg
ttccaacctcagcttgctgacggaaggatcgcatttattagtacaagaccaatgattctt
attca--ctagaaccctgttcagtgatttcggtcgctgtctaaggactagcagtggggat
cttagcaatttc--g-attgcatttcttgtgatgactctgaataactgagcaaatcgtat
ggcctctgagccgacgatgtatccctcaagcaactgccttatcaactgtcgatggtaggt
tatgcgcctaccatggttgtaacgggtaacggggaattagggttcgattccggagaggga
gcctgagaaacggctaccacatctaaggaaggcagcaggcgcgcaaattacacaatccca
gtacggggatgtagtgacgaaaaataacaatacgggactctattgaggccccgtaattgg
aatgagtacaatttaaatcctttaacgaggatctattggagggcaagtctggtgccagca
gccgcggtaattccagctccaatagcgtatattaaagttgctgcggttaaaaagctcgta
gttggatttcagtcgaacctatggggtccactgattaaagggttagatggtgatgttagg
tttcttgcttgtgtctacggatgctggcttgaaccttcattcctctttcctggtggttac
attcatagtgtttagacagaaattgctcgatatttgctatcaatgctctttaccgagtgt
tgattcaagcgatcgagacttttaccttgaaaaaatcagagtgctcaaagcaggcgtcca
aaacctcgaaagaggtgcctaaaaacggtatggtcaaccatctata---tgatgcgtacc
actaccttaacttgaatgatcttgcatggaataatggaataggaccttggttctattttg
ttggtcttaagaatccaaggtaatgattaagagggacagacgggggcatttgtattgcgg
cgctagaggtgaaattcttggaccgtcgcaagacaaactacagcgaaagcatttgccaag
aatgttttcattaatcaagaacgaaagttagaggttcgaaggcgatcagataccgcccta
gttctaaccataaacgatgccaaccagcgatcattctgagtaataatttcatgactcgaa
tggaagcttccgggaaaccaaagtttttgggttccgggggaagtatggttgcaaagctga
aacttaaaggaattgacggaagggcaccaccaggagtggagcttgcggcttaatttgact
caacacgggaaaactcacccggcccggacactgagaggattgacagattgagagctcttt
cttgattcagtgggtggtggtgcatggccgttcttagttggtggagtgatttgtctggtt
aattccgataacgaacgagactctagcctactaaatagacttgcagtttacactgcagta
ctcccccttagtcaacctgtgggtggtagtatctcttgtggtttcggctgtgagggctct
gctactattagcctgcagaatt-ggctagggtaaggatgctgtagcactgtaaggacttc
ttagagggacaagcggcg-ctcgcagccgcacgaaacagagcaataacaggtctgtgatg
cccttagatgtccggggccgcacgcgtgctacactgaagtggtcatcgtgcatactgttt
cctgctccgaaaggagtgggtaaccgcttgaacccatttcgtgatggggattgggcattg
taattattgcccatgaacgaggaattcccagtaagcgtgagtcattagcttgcgttgatt
acg
>T.neocaledonicus
cggatattcttttttacatggataactgtggtaattctagagctaatacatgaacaagtg
ttccaacctcagcttgctgacggaaggatcgcatttattagtacaagaccaatgattctt
attca--ctagaaccctgttcagtgatttcggtcgctgtctaaggactagcagtggggat
cttcgcaatttc--gtattgcatttcttgtgatgactctgaataactgagcaaatcgtat
ggcctctgagccgacgatgtatccctcaagcaactgccttatcaactgtcgatggtaggt
tatgcgcctaccatggttgtaacgggtaacggggaattagggttcgattccggagaggga
gcctgagaaacggctaccacatctaaggaaggcagcaggcgcgcaaattacacaatccca
gtacggggatgtagtgacgaaaaataacaatacgggactctattgaggccccgtaattgg
aatgagtacaatttaaatcctttaacgaggatctattggagggcaagtctggtgccagca
gccgcggtaattccagctccaatagcgtatattaaagttgctgcggttaaaaagctcgta
gttggatttcagtcgaacctatggggtccactgattaaagggttagatggtgatgttagg
tttcttgcttgtggctacggttgctagcttgaaccttcattcctctttcctggtggttac
attcatagtgtttagacagaaattgctcgatatttgctatcaatgctctttaccgagtgt
tgattcaagcgatcgagacttttaccttgaaaaaatcagagtgctcaaagcaggcgtcca
aaacctcgaaagaggtgcctaaaaacggtatggtcaaccatctata---tgatgcgtacc
actaccttaacttgaatgatcttgcatggaataatggaataggaccttggttctattttg
ttggtcttaagaatccaaggtaatgattaagagggacagacgggggcatttgtattgcgg
cgctagaggtgaaattcttggaccgtcgcaagacaaactacagcgaaagcatttgccaag
aatgttttcattaatcaagaacgaaagttagaggttcgaaggcgatcagataccgcccta
gttctaaccataaacgatgccaaccagcgatcattctgagtaataatttcatgactcgaa
tggaagcttccgggaaaccaaagtttttgggttccgggggaagtatggttgcaaagctga
aacttaaaggaattgacggaagggcaccaccaggagtggagcttgcggcttaatttgact
caacacgggaaaactcacccggcccggacactgagaggattgacagattgagagctcttt
cttgattcagtgggtggtggtgcatggccgttcttagttggtggagtgatttgtctggtt
aattccgataacgaacgagactctagcctactaaatagacttgcagtttacactgcagta
ctcccccttagtcaacctgtgggtggtagtatctcttgtggtttcggctgtgagggctct
gctgctattagctctcagaatt-ggctagggtaaggatgctgtagcactgtaaggacttc
ttagagggacaagcggcg-ctcgcagccgcacgaaacagagcaataacaggtctgtgatg
cccttagatgtccggggccgcacgcgtgctacactgaagtggtcatcgtgcatactgttt
cctgctccgaaaggagtgggtaaccgcttgaacccatttcgtgatggggattgggcattg
taattattgcccatgaacgaggaattcccagtaagcgtgagtcattagcttgcgttgatt
acg
>T.okinawanus
cggatattcttttttacatggataactgtggtaattctagagctaatacatgaacaagtg
ttccaacctcagcttgctgatggaaggatcgcatttattagtacaagaccaatgattctt
attca--ctagaaccctgttcagtgatttcggtcgctgtctaaggactagcagtggggat
cttcgcaatttt--atattgcatttcttgtgatgactctgaataactgagcaaatcgtat
ggcctctgagccgacgatgtatccctcaagcaactgccttatcaactgtcgatggtaggt
tatgcgcctaccatggttgtaacgggtaacggggaattagggttcgattccggagaggga
gcccgagaaacggctaccacatctaaggaaggcagcaggcgcgcaaattacacaatccca
gtacggggatgtagtgacgaaaaataacaatacgggactctattgaggccccgtaattgg
aatgagtacaatttaaatcctttaacgaggatctattggagggcaagtctggtgccagca
gccgcggtaattccagctccaatagcgtatattaaagttgctgcggttaaaaagctcgta
gttggatttcagtcgaacctatggggtccactgattaaagggatagatggtaatgttagg
tttattgcttgtgactacggttgctggcttgaatcttcattcctctttcctggtggttac
attcatagtgtttagacagaaattgctcgatatttgctatcaatgctctttaccgagtgt
tgattcaagcgatcgagacttttaccttgaaaaaatcagagtgctcaaagcaggcgtcca
aaacctcgaaagaggtgcctaaaaacggtatggtcaaccatctata---tgatgcgtacc
actaccttaacttgaatgatcttgcatggaataatggaataggaccttggttctattttg
ttggtcttaagaatccaaggtaatgattaagagggacagacgggggcatttgtattgcgg
cgctagaggtgaaattcttggaccgtcgcaagacaaactacagcgaaagcatttgccaag
aatgttttcattaatcaagaacgaaagttagaggttcgaaggcgatcagataccgcccta
gttctaaccataaacgatgccaaccagcgatcattctgagtaataatttcatgactcgaa
tggaagcttccgggaaaccaaagtttttgggttccgggggaagtatggttgcaaagctga
aacttaaaggaattgacggaagggcaccaccaggagtggagcttgcggcttaatttgact
caacacgggaaaactcacccggcccggacactgagaggattgacagattgagagctcttt
cttgattcagtgggtggtggtgcatggccgttcttagttggtggagtgatttgtctggtt
aattccgataacgaacgagactctagcctactaaatagacttgcagtttacactgcagta
ctcccccttagtcaacctgcgggtggtagtatcccttttggtttcggctgtaggggctct
gctactattagccttcagaatt-ggctagggtaaggatgctgtggcactgtaaggacttc
ttagagggacaagcggcg-ctcgcagccgcacgaaacagagcaataacaggtctgtgatg
cccttagatgtccggggccgcacgcgtgctacactgaagtggtcatcgtgcatactgttt
cctgctccgaaaggagtgggtaaccgcttgaacccatttcgtgatggggattgggcattg
taattattgcccatgaacgaggaattcccagtaagcgtgagtcattagcttgcgttgatt
acg
>T.parakanzawai
cggatattcttttttacatggataactgtggtaattctagagctaatacatgaacaagtg
ttccaacctcagcttgctgacggaaggatcgcatttattagtacaagaccaatgattctt
attca--ctagaaccctgttcagtgatttcggtcgctgtctaaggactagcagtggggat
cttagcaacttc--g-gttgcatttcttgtgatgactctgaataactgagcaaatcgtat
ggcctctgagccgacgatgtatccctcaagcaactgccttatcaactgtcgatggtaggt
tatgcgcctaccatggttgtaacgggtaacggggaattagggttcgattccggagaggga
gcctgagaaacggctaccacatctaaggaaggcagcaggcgcgcaaattacacaatccca
gtacggggatgtagtgacgaaaaataacaatacgggactctattgaggccccgtaattgg
aatgagtacaatttaaatcctttaacgaggatctattggagggcaagtctggtgccagca
gccgcggtaattccagctccaatagcgtatattaaagttgctgcggttaaaaagctcgta
gttggatttcagtcgaacctatggggtccactgattaaagggttagatggtgatgttagg
tttcttgcttgtgtctacggatgctagcttgaaccttcattcctctttcctggtggttac
attcatagtgtttagacagaaattgctcgatatttgctatcaatgctctttaccgagtgt
tgattcaagcgatcgagacttttaccttgaaaaaatcagagtgctcaaagcaggcgtcca
aaacctcgaaagaggtgcctaaaaacggtatggtcaaccatctata---tgatgcgtacc
actaccttaacttgaatgatcttgcatggaataatggaataggaccttggttctattttg
ttggtcttaagaatccaaggtaatgattaagagggacagacgggggcatttgtattgcgg
cgctagaggtgaaattcttggaccgtcgcaagacaaactacagcgaaagcatttgccaag
aatgttttcattaatcaagaacgaaagttagaggttcgaaggcgatcagataccgcccta
gttctaaccataaacgatgccaaccagcgatcattctgagtaataatttcatgactcgaa
tggaagcttccgggaaaccaaagtttttgggttccgggggaagtatggttgcaaagctga
aacttaaaggaattgacggaagggcaccaccaggagtggagcttgcggcttaatttgact
caacacgggaaaactcacccggcccggacactgagaggattgacagattgagagctcttt
cttgattcagtgggtggtggtgcatggccgttcttagttggtggagtgatttgtctggtt
aattccgataacgaacgagactctagcctactaaatagacttgcagtttacactgcagta
ctcccccttagtcaacctgtgggtggtagtatctcttgtggtttcggctgtgagggctct
gctgctattagcctgcagaatt-ggctagggtaaggatgctgtagcactgtaaggacttc
ttagagggacaagcggcg-ctcgcagccgcacgaaacagagcaataacaggtctgtgatg
cccttagatgtccggggccgcacgcgtgctacactgaagtggtcatcgtgcatactgttt
cctgctccgaaaggagtgggtaaccgcttgaacccatttcgtgatggggattgggcattg
taattattgcccatgaacgaggaattcccagtaagcgtgagtcattagcttgcgttgatt
acg
>T.phaselus
cggatattcttttttacatggataactgtggtaattctagagctaatacatgaacaagtg
ttccaacctcagcttgctgatggaaggatcgcatttattagtacaagaccaatgattctt
attca--ctagaaccctgttcagtgatttcggtcgctgtctaaggactagcagtggggat
cttagcaactcc--g-gttgcatttcttgtgatgactctgaataactgagcaaatcgtat
ggcctctgagccgacgatgtatccctcaagcaactgccttatcaactgtcgatggtaggt
tatgcgcctaccatggttgtaacgggtaacggggaattagggttcgattccggagaggga
gcctgagaaacggctaccacatctaaggaaggcagcaggcgcgcaaattacacaatccca
gtacggggatgtagtgacgaaaaataacaatacgggactctattgaggccccgtaattgg
aatgagtacaatttaaatcctttaacgaggatctattggagggcaagtctggtgccagca
gccgcggtaattccagctccaatagcgtatattaaagttgctgcggttaaaaagctcgta
gttggatttcagtcgaacctatggggtccactgattaaagggttagatggtgatgttagg
tttcttgcttgtgtctacggatgctggcttgaaccttcattcctctttcctggtggttac
attcatagtgtttagacagaaattgctcgatatttgctatcaatgctctttaccgagtgt
tgattcaagcgatcgagacttttaccttgaaaaaatcagagtgctcaaagcaggcgtcca
aaacctcgaaagaggtgcctaaaaacggtatggtcaaccatctata---tgatgcgtacc
actaccttaacttgaatgatcttgcatggaataatggaataggaccttggttctattttg
ttggtcttaagaatccaaggtaatgattaagagggacagacgggggcatttgtattgcgg
cgctagaggtgaaattcttggaccgtcgcaagacaaactacagcgaaagcatttgccaag
aatgttttcattaatcaagaacgaaagttagaggttcgaaggcgatcagataccgcccta
gttctaaccataaacgatgccaaccagcgatcattctgagtaataatttcatgactcgaa
tggaagcttccgggaaaccaaagtttttgggttccgggggaagtatggttgcaaagctga
aacttaaaggaattgacggaagggcaccaccaggagtggagcttgcggcttaatttgact
caacacgggaaaactcacccggcccggacactgagaggattgacagattgagagctcttt
cttgattcagtgggtggtggtgcatggccgttcttagttggtggagtgatttgtctggtt
aattccgataacgaacgagactctagcctactaaatagacttgcagtttacactgcagta
ctcccccttagtcaacctgtgggtggtagtatctcttgtggtttcggctgtaagggctct
gctgctattagcctgcagaatt-ggctgtggtaaggatgctgtagcactgtaaggacttc
ttagagggacaagcggcg-ctcgcagccgcacgaaacagagcaataacaggtctgtgatg
cccttagatgtccggggccgcacgcgtgctacactgaagtggtcatcgtgcatactgttt
cctgctccgaaaggagtgggtaaccgcttgaacccatttcgtgatggggattgggcattg
taattattgcccatgaacgaggaattcccagtaagcgtgagtcattagcttgcgttgatt
acg
>T.piercei
cggatattcttttttacatggataactgtggtaattctagagctaatacatgaacaagtg
ttccaacctcagcttgctgacggaaggatcgcatttattagtacaagaccaatgattctt
attca--ctagaaccctgttcagtgatttcggtcgctgtctaaggactagcagtggggat
cttagcaatttc--g-attgcatttcttgtgatgactctgaataactgagcaaatcgtat
ggcctctgagccgacgatgtatccctcaagcaactgccttatcaactgtcgatggtaggt
tatgcgcctaccatggttgtaacgggtaacggggaattagggttcgattccggagaggga
gcctgagaaacggctaccacatctaaggaaggcagcaggcgcgcaaattacacaatccca
gtacggggatgtagtgacgaaaaataacaatacgggactctattgaggccccgtaattgg
aatgagtacaatttaaatcctttaacgaggatctattggagggcaagtctggtgccagca
gccgcggtaattccagctccaatagcgtatattaaagttgctgcggttaaaaagctcgta
gttggatttcagtcgaacctatggggtccactgattaaagggttagatggtgatgttagg
tttcttgcttgtgtctaaggatgctagcttgaaccttcattcctctttcctggtggttac
attcatagtgtttagacagaaattgctcgatatttgctatcaatgctctttaccgagtgt
tgattcaagcgatcgagacttttaccttgaaaaaatcagagtgctcaaagcaggcgtcca
aaacctcgaaagaggtgcctaaaaacggtatggtcaaccatctata---tgatgcgtacc
actaccttaacttgaatgatcttgcatggaataatggaataggaccttggttctattttg
ttggtcttaagaatccaaggtaatgattaagagggacagacgggggcatttgtattgcgg
cgctagaggtgaaattcttggaccgtcgcaagacaaactacagcgaaagcatttgccaag
aatgttttcattaatcaagaacgaaagttagaggttcgaaggcgatcagataccgcccta
gttctaaccataaacgatgccaaccagcgatcattctgagtaataatttcatgactcgaa
tggaagcttccgggaaaccaaagtttttgggttccgggggaagtatggttgcaaagctga
aacttaaaggaattgacggaagggcaccaccaggagtggagcttgcggcttaatttgact
caacacgggaaaactcacccggcccggacactgagaggattgacagattgagagctcttt
cttgattcagtgggtggtggtgcatggccgttcttagttggtggagtgatttgtctggtt
aattccgataacgaacgagactctagcctactaaatagacttgcagtttacactgcagta
ctcccccttagtcaacctgtaggtggtagtatatcttgtggtttcggctgtgagggctct
gctactattagcctgcagaatt-ggctagggtaaggatgctgtagcactgtaaggacttc
ttagagggacaagcggcg-ctcgcagccgcacgaaacagagcaataacaggtctgtgatg
cccttagatgtccggggccgcacgcgtgctacactgaagtggtcatcgtgcatactgttt
cctgctccgaaaggagtgggtaaccgcttgaacccatttcgtgatggggattgggcattg
taattattgcccatgaacgaggaattcccagtaagcgtgagtcattagcttgcgttgatt
acg
>T.pueraricola
cggatattcttttttacatggataactgtggtaattctagagctaatacatgaacaagtg
ttccaacctcagcttgctgacggaaggatcgcatttattagtacaagaccaatgattctt
attca--ctagaaccctgttcagtgatttcggtcgctgtctaaggactagcagtggggat
cttagcaacttc--g-gttgcatttcttgtgatgactctgaataactgagcaaatcgtat
ggcctctgagccgacgatgtatccctcaagcaactgccttatcaactgtcgatggtaggt
tatgcgcctaccatggttgtaacgggtaacggggaattagggttcgattccggagaggga
gcctgagaaacggctaccacatctaaggaaggcagcaggcgcgcaaattacacaatccca
gtacggggatgtagtgacgaaaaataacaatacgggactctattgaggccccgtaattgg
aatgagtacaatttaaatcctttaacgaggatctattggagggcaagtctggtgccagca
gccgcggtaattccagctccaatagcgtatattaaagttgctgcggttaaaaagctcgta
gttggatttcagtcgaacctatggggtccactgattaaagggttagatggtgatgttagg
tttcttgcttgtgtctacggatgctagcttgaaccttcattcctctttcctggtggttac
attcatagtgtttagacagaaattgctcgatatttgctatcaatgctctttaccgagtgt
tgattcaagcgatcgagacttttaccttgaaaaaatcagagtgctcaaagcaggcgtcca
aaacctcgaaagaggtgcctaaaaacggtatggtcaaccatctata---tgatgcgtacc
actaccttaacttgaatgatcttgcatggaataatggaataggaccttggttctattttg
ttggtcttaagaatccaaggtaatgattaagagggacagacgggggcatttgtattgcgg
cgctagaggtgaaattcttggaccgtcgcaagacaaactacagcgaaagcatttgccaag
aatgttttcattaatcaagaacgaaagttagaggttcgaaggcgatcagataccgcccta
gttctaaccataaacgatgccaaccagcgatcattctgagtaataatttcatgactcgaa
tggaagcttccgggaaaccaaagtttttgggttccgggggaagtatggttgcaaagctga
aacttaaaggaattgacggaagggcaccaccaggagtggagcttgcggcttaatttgact
caacacgggaaaactcacccggcccggacactgagaggattgacagattgagagctcttt
cttgattcagtgggtggtggtgcatggccgttcttagttggtggagtgatttgtctggtt
aattccgataacgaacgagactctagcctactaaatagacttgcagtttacactgcagta
ctcccccttagtcaacctgtgggtggtagtatctcttgtggtttcggctgtgagggctct
gctgctattagcctacagaatt-ggctagggtaaggatgctgtagcactgtaaggacttc
ttagagggacaagcggcg-ctcgcagccgcacgaaacagagcaataacaggtctgtgatg
cccttagatgtccggggccgcacgcgtgctacactgaagtggtcatcgtgcatactgttt
cctgctccgaaaggagtgggtaaccgcttgaacccatttcgtgatggggattgggcattg
taattattgcccatgaacgaggaattcccagtaagcgtgagtcattagcttgcgttgatt
acg
>T.truncatus
cggatattcttttttacatggataactgtggtaattctagagctaatacatgaacaagtg
ttccaacctcagcttgctgacggaaggatcgcatttattagtacaagaccaatgattctt
attca--ctagaaccctgttcagtgatttcggtcgctgtctaaggactagcagtggggat
cttagcaacttc--g-gttgcatttcttgtgatgactctgaataactgagcaaatcgtat
ggcctctgagccgacgatgtatccctcaagcaactgccttatcaactgtcgatggtaggt
tatgcgcctaccatggttgtaacgggtaacggggaattagggttcgattccggagaggga
gcctgagaaacggctaccacatctaaggaaggcagcaggcgcgcaaattacacaatccca
gtacggggatgtagtgacgaaaaataacaatacgggactctattgaggccccgtaattgg
aatgagtacaatttaaatcctttaacgaggatctattggagggcaagtctggtgccagca
gccgcggtaattccagctccaatagcgtatattaaagttgctgcggttaaaaagctcgta
gttggatttcagtcgaacctatggggtccactgattaaagggttagatggtgatgttagg
tttcttgcttgtgtctacggatgctagcttgaaccttcattcctctttcctggtggttac
attcatagtgtttagacagaaattgctcgatatttgctatcaatgctctttaccgagtgt
tgattcaagcgatcgagacttttaccttgaaaaaatcagagtgctcaaagcaggcgtcca
aaacctcgaaagaggtgcctaaaaacggtatggtcaaccatctata---tgatgcgtacc
actaccttaacttgaatgatcttgcatggaataatggaataggaccttggttctattttg
ttggtcttaagaatccaaggtaatgattaagagggacagacgggggcatttgtattgcgg
cgctagaggtgaaattcttggaccgtcgcaagacaaactacagcgaaagcatttgccaag
aatgttttcattaatcaagaacgaaagttagaggttcgaaggcgatcagataccgcccta
gttctaaccataaacgatgccaaccagcgatcattctgagtaataatttcatgactcgaa
tggaagcttccgggaaaccaaagtttttgggttccgggggaagtatggttgcaaagctga
aacttaaaggaattgacggaagggcaccaccaggagtggagcttgcggcttaatttgact
caacacgggaaaactcacccggcccggacactgagaggattgacagattgagagctcttt
cttgattcagtgggtggtggtgcatggccgttcttagttggtggagtgatttgtctggtt
aattccgataacgaacgagactctagcctactaaatagacttgcagtttacactgcagta
ctcccccttagtcaacctgtgggtggtagtatctcttgtggtttcggctgtgagggctct
gctgctattagcctacagaatt-ggctagggtaaggatgctgtagcactgtaaggacttc
ttagagggacaagcggcg-ctcgcagccgcacgaaacagagcaataacaggtctgtgatg
cccttagatgtccggggccgcacgcgtgctacactgaagtggtcatcgtgcatactgttt
cctgctccgaaaggagtgggtaaccgcttgaacccatttcgtgatggggattgggcattg
taattattgcccatgaacgaggaattcccagtaagcgtgagtcattagcttgcgttgatt
acg
>T.turkestani
cggatattcttttttacatggataactgtggtaattctagagctaatacatgaacaagtg
ttccaacctcagcttgctgacggaaggatcgcatttattagtacaagaccaatgattctt
attca--ctagaaccctgttcagtgatttcggtcgctgtctaaggactagcagtggggat
cttagcaacttc--g-gttgcatttcttgtgatgactctgaataactgagcaaatcgtat
ggcctctgagccgacgatgtatccctcaagcaactgccttatcaactgtcgatggtaggt
tatgcgcctaccatggttgtaacgggtaacggggaattagggttcgattccggagaggga
gcctgagaaacggctaccacatctaaggaaggcagcaggcgcgcaaattacacaatccca
gtacggggatgtagtgacgaaaaataacaatacgggactctattgaggccccgtaattgg
aatgagtacaatttaaatcctttaacgaggatctattggagggcaagtctggtgccagca
gccgcggtaattccagctccaatagcgtatattaaagttgctgcggttaaaaagctcgta
gttggatttcagtcgaacctatggggtccactgattaaagggttagatggtgatgttagg
tttcttgcttgtgtctacggatgctagcttgaaccttcattcctctttcctggtggttac
attcatagtgtttagacagaaattgctcgatatttgctatcaatgctctttaccgagtgt
tgattcaagcgatcgagacttttaccttgaaaaaatcagagtgctcaaagcaggcgtcca
aaacctcgaaagaggtgcctaaaaacggtatggtcaaccatctata---tgatgcgtacc
actaccttaacttgaatgatcttgcatggaataatggaataggaccttggttctattttg
ttggtcttaagaatccaaggtaatgattaagagggacagacgggggcatttgtattgcgg
cgctagaggtgaaattcttggaccgtcgcaagacaaactacagcgaaagcatttgccaag
aatgttttcattaatcaagaacgaaagttagaggttcgaaggcgatcagataccgcccta
gttctaaccataaacgatgccaaccagcgatcattctgagtaataatttcatgactcgaa
tggaagcttccgggaaaccaaagtttttgggttccgggggaagtatggttgcaaagctga
aacttaaaggaattgacggaagggcaccaccaggagtggagcttgcggcttaatttgact
caacacgggaaaactcacccggcccggacactgagaggattgacagattgagagctcttt
cttgattcagtgggtggtggtgcatggccgttcttagttggtggagtgatttgtctggtt
aattccgataacgaacgagactctagcctactaaatagacttgcagtttacactgcagta
ctcccccttagtcaacctgtgggtggtagtatctcttgtggtttcggctgtgagggctct
gctgctattagcctacagaatt-ggctagggtaaggatgctgtagcactgtaaggacttc
ttagagggacaagcggcg-ctcgcagccgcacgaaacagagcaataacaggtctgtgatg
cccttagatgtccggggccgcacgcgtgctacactgaagtggtcatcgtgcatactgttt
cctgctccgaaaggagtgggtaaccgcttgaacccatttcgtgatggggattgggcattg
taattattgcccatgaacgaggaattcccagtaagcgtgagtcattagcttgcgttgatt
acg
>T.urticaeG
cggatattcttttttacatggataactgtggtaattctagagctaatacatgaacaagtg
ttccaacctcagcttgctgacggaaggatcgcatttattagtacaagaccaatgattctt
attca--ctagaaccctgttcagtgatttcggtcgctgtctaaggactagcagtggggat
cttagcaacttc--g-gttgcatttcttgtgatgactctgaataactgagcaaatcgtat
ggcctctgagccgacgatgtatccctcaagcaactgccttatcaactgtcgatggtaggt
tatgcgcctaccatggttgtaacgggtaacggggaattagggttcgattccggagaggga
gcctgagaaacggctaccacatctaaggaaggcagcaggcgcgcaaattacacaatccca
gtacggggatgtagtgacgaaaaataacaatacgggactctattgaggccccgtaattgg
aatgagtacaatttaaatcctttaacgaggatctattggagggcaagtctggtgccagca
gccgcggtaattccagctccaatagcgtatattaaagttgctgcggttaaaaagctcgta
gttggatttcagtcgaacctatggggtccactgattaaagggttagatggtgatgttagg
tttcttgcttgtgtctacggatgctagcttgaaccttcattcctctttcctggtggttac
attcatagtgtttagacagaaattgctcgatatttgctatcaatgctctttaccgagtgt
tgattcaagcgatcgagacttttaccttgaaaaaatcagagtgctcaaagcaggcgtcca
aaacctcgaaagaggtgcctaaaaacggtatggtcaaccatctata---tgatgcgtacc
actaccttaacttgaatgatcttgcatggaataatggaataggaccttggttctattttg
ttggtcttaagaatccaaggtaatgattaagagggacagacgggggcatttgtattgcgg
cgctagaggtgaaattcttggaccgtcgcaagacaaactacagcgaaagcatttgccaag
aatgttttcattaatcaagaacgaaagttagaggttcgaaggcgatcagataccgcccta
gttctaaccataaacgatgccaaccagcgatcattctgagtaataatttcatgactcgaa
tggaagcttccgggaaaccaaagtttttgggttccgggggaagtatggttgcaaagctga
aacttaaaggaattgacggaagggcaccaccaggagtggagcttgcggcttaatttgact
caacacgggaaaactcacccggcccggacactgagaggattgacagattgagagctcttt
cttgattcagtgggtggtggtgcatggccgttcttagttggtggagtgatttgtctggtt
aattccgataacgaacgagactctagcctactaaatagacttgcagtttacactgcagta
ctcccccttagtcaacctgtgggtggtagtatctcttgtggtttcggctgtgagggctct
gctgctattagcctacagaatt-ggctagggtaaggatgctgtagcactgtaaggacttc
ttagagggacaagcggcg-ctcgcagccgcacgaaacagagcaataacaggtctgtgatg
cccttagatgtccggggccgcacgcgtgctacactgaagtggtcatcgtgcatactgttt
cctgctccgaaaggagtgggtaaccgcttgaacccatttcgtgatggggattgggcattg
taattattgcccatgaacgaggaattcccagtaagcgtgagtcattagcttgcgttgatt
acg
>T.urticaeR
cggatattcttttttacatggataactgtggtaattctagagctaatacatgaacaagtg
ttccaacctcagcttgctgacggaaggatcgcatttattagtacaagaccaatgattctt
attca--ctagaaccctgttcagtgatttcggtcgctgtctaaggactagcagtggggat
cttagcaacttc--g-gttgcatttcttgtgatgactctgaataactgagcaaatcgtat
ggcctctgagccgacgatgtatccctcaagcaactgccttatcaactgtcgatggtaggt
tatgcgcctaccatggttgtaacgggtaacggggaattagggttcgattccggagaggga
gcctgagaaacggctaccacatctaaggaaggcagcaggcgcgcaaattacacaatccca
gtacggggatgtagtgacgaaaaataacaatacgggactctattgaggccccgtaattgg
aatgagtacaatttaaatcctttaacgaggatctattggagggcaagtctggtgccagca
gccgcggtaattccagctccaatagcgtatattaaagttgctgcggttaaaaagctcgta
gttggatttcagtcgaacctatggggtccactgattaaagggttagatggtgatgttagg
tttcttgcttgtgtctacggatgctagcttgaaccttcattcctctttcctggtggttac
attcatagtgtttagacagaaattgctcgatatttgctatcaatgctctttaccgagtgt
tgattcaagcgatcgagacttttaccttgaaaaaatcagagtgctcaaagcaggcgtcca
aaacctcgaaagaggtgcctaaaaacggtatggtcaaccatctata---tgatgcgtacc
actaccttaacttgaatgatcttgcatggaataatggaataggaccttggttctattttg
ttggtcttaagaatccaaggtaatgattaagagggacagacgggggcatttgtattgcgg
cgctagaggtgaaattcttggaccgtcgcaagacaaactacagcgaaagcatttgccaag
aatgttttcattaatcaagaacgaaagttagaggttcgaaggcgatcagataccgcccta
gttctaaccataaacgatgccaaccagcgatcattctgagtaataatttcatgactcgaa
tggaagcttccgggaaaccaaagtttttgggttccgggggaagtatggttgcaaagctga
aacttaaaggaattgacggaagggcaccaccaggagtggagcttgcggcttaatttgact
caacacgggaaaactcacccggcccggacactgagaggattgacagattgagagctcttt
cttgattcagtgggtggtggtgcatggccgttcttagttggtggagtgatttgtctggtt
aattccgataacgaacgagactctagcctactaaatagacttgcagtttacactgcagta
ctcccccttagtcaacctgtgggtggtagtatctcttgtggtttcggctgtgagggctct
gctgctattagcctacagaatt-ggctagggtaaggatgctgtagcactgtaaggacttc
ttagagggacaagcggcg-ctcgcagccgcacgaaacagagcaataacaggtctgtgatg
cccttagatgtccggggccgcacgcgtgctacactgaagtggtcatcgtgcatactgttt
cctgctccgaaaggagtgggtaaccgcttgaacccatttcgtgatggggattgggcattg
taattattgcccatgaacgaggaattcccagtaagcgtgagtcattagcttgcgttgatt
acg
>T.zeae
cggatattcttttttacatggataactgtggtaattctagagctaatacatgaacaagtg
ttccaacctcagcttgctgacggaaggatcgcatttattagtacaagaccaatgattctt
attca--ctagaaccctgttcagtgatttcggtcgctgtctaaggactagcagtggggat
cttagcaatttc--g-attgcatttcttgtgatgactctgaataactgagcaaatcgtat
ggcctctgagccgacgatgtatccctcaagcaactgccttatcaactgtcgatggtaggt
tatgcgcctaccatggttgtaacgggtaacggggaattagggttcgattccggagaggga
gcctgagaaacggctaccacatctaaggaaggcagcaggcgcgcaaattacacaatccca
gtacggggatgtagtgacgaaaaataacaatacgggactctattgaggccccgtaattgg
aatgagtacaatttaaatcctttaacgaggatctattggagggcaagtctggtgccagca
gccgcggtaattccagctccaatagcgtatattaaagttgctgcggttaaaaagctcgta
gttggatttcagtcgaacctatggggtccactgattaaagggttagatggtgatgttagg
tttcttgcttgtgtctacggatgctagcttgaaccttcattcctctttcctggtggttac
attcatagtgtttagacagaaattgctcgatatttgctatcaatgctctttaccgagtgt
tgattcaagcgatcgagacttttaccttgaaaaaatcagagtgctcaaagcaggcgtcca
aaacctcgaaagaggtgcctaaaaacggtatggtcaaccatctata---tgatgcgtacc
actaccttaacttgaatgatcttgcatggaataatggaataggaccttggttctattttg
ttggtcttaagaatccaaggtaatgattaagagggacagacgggggcatttgtattgcgg
cgctagaggtgaaattcttggaccgtcgcaagacaaactacagcgaaagcatttgccaag
aatgttttcattaatcaagaacgaaagttagaggttcgaaggcgatcagataccgcccta
gttctaaccataaacgatgccaaccagcgatcattctgagtaataatttcatgactcgaa
tggaagcttccgggaaaccaaagtttttgggttccgggggaagtatggttgcaaagctga
aacttaaaggaattgacggaagggcaccaccaggagtggagcttgcggcttaatttgact
caacacgggaaaactcacccggcccggacactgagaggattgacagattgagagctcttt
cttgattcagtgggtggtggtgcatggccgttcttagttggtggagtgatttgtctggtt
aattccgataacgaacgagactctagcctactaaatagacttgcagtttacactgcagta
ctcccccttagtcaacctgtgggtggtagtatctcttgtggtttcggctgtgagggctct
gctgctattagcctgcagaatt-ggctagggtaaggatgctgtagcactgtaaggacttc
ttagagggacaagcggcg-ctcgcagccgcacgaaacagagcaataacaggtctgtgatg
cccttagatgtccggggccgcacgcgtgctacactgaagtggtcatcgtgcatactgttt
cctgctccgaaaggagtgggtaaccgcttgaacccatttcgtgatggggattgggcattg
taattattgcccatgaacgaggaattcccagtaagcgtgagtcattagcttgcgttgatt
acg
