# Supplementary material for: Phylogenetic Analysis of the Spider Mite Sub-Family Tetranychinae (Acari: Tetranychidae) Based on the Mitochondrial COI Gene and the 18S and the 5′ End of the 28S rRNA Genes Indicates That Several Genera Are Polyphyletic
Source: PLoS One. 2014 Oct 7;9(10):e108672. doi: 10.1371/journal.pone.0108672 (PMC4188524; doi:10.1371/journal.pone.0108672)
Supplement: File S5 — Aligned 28S sequences after deleting the ambiguous parts in FASTA format. (ZIP) [file pone.0108672.s005.zip]

>B.eharai
aaagaagaccctgttgagcttgactctagtctgactttgtgaagagacatgagaggtgta
gcataagtgggagatgggggatcaatctcggccgttacttcggtaatggtcgggacccct
catcgacagtgaaataccactactctcatagtttctttacttacacgattaaaaggaagt
tgggatagtgcttctctcacttgggcttcgctcaagtcgggaaggcctcctatccttatt
ttctggcgctaagtgcgggtaccttcatatatgcttgggaccctttgttgggcttgttcg
ttgggcaatg-cacttcagagacccaagtttgaagggtaacgtgagtgttcgtcaaggta
cacatctgcatgatcctcaccgtggacattgtcaggcggggagtttgactggggcggtac
atctgtcaaaaggtaacgcaggtgtcctaaggctagctcagtgaggacagaaacctcgcg
tagagcaaaagggcaaaagctggcttgatccagattttcagtacgaatacggaccgcgaa
agcggggcctatcgatccttttgaatattgagagtttcaatcaagaggtgtcagaaaagt
taccacagggataactggcttgtggcggccaagcgttcatagcgacgtcgctttttgatc
cttcgatgtcg
>B.praetiosa
aaagaagaccctgttgagcttgactctagtctgactttgtgaagagacatgagaggtgta
gcataagtgggagatgagggaccaatcttggctgttacttcggtgatggttgagacccct
tgtcgaaagtgaaataccactactctcatagtttctttacttacacgattgaaaggaagt
tgggatagtgcttctctcacttgggcttcgttcaagtcgggaaggcctcctatccttata
ttctggcgctaagtgcgggtaccttcatatatgccttggaccctttgtcctatctggtta
gttggacttcgggttgcagagaccttggtttgaggggtaacgtgagtgttcacaatagtt
cacatctgcatgatcctcaccgtggacattgtcaggcggggagtttgactggggcggtac
atctgtcaaaaggtaacgcaggtgtcctaaggctagctcagtgaggacagaaacctcgcg
tagagcaaaagggcaaaagctggcttgatccagattttcagtacgaatacggaccgcgaa
agcggggcctatcgatccttttgattattgagagtttcaatcaagaggtgtcagaaaagt
taccacagggataactggcttgtggcggccaagcgttcatagcgacgtcgctttttgatc
cttcgatgtcg
>P.latens
aaagaagaccctgttgagcttgactctagtctgactttgtgaagagacatgagaggtgta
gcataagtgggagctttgggaccaatcttagccgttacctcggtggcggttaagacccct
tggcgactgtgaaataccactactctcatagtttctttacttacacggttaaaaggaagt
tgggatagtgcttctctcacttgtccttcgttcaagtcgggaaggcctcctatccttatc
ttctggagctaagtgtgggtactcccatggatgcctaagaccctatgtctaggctttagc
tccggacttggtcggccatagacttaggtttgggaggtaacgtgggtgttcgctatggtt
gacatctgcatgatcctcaccgtggacattgtcaggcggggagtttgactggggcggtac
atctgtcaaaaggtaacgcaggtgtcctaaggccagctcagtgaggacagaaacctcgcg
tagagcaaaagggcaaaagctggcttgatccagattttcagtacgaatacggaccgcgaa
agcggggcctatcgatccttttgataattgagagtttcaatcaagaggtgtcagaaaagt
taccacagggataactggcttgtggcggccaagcgttcatagcgacgtcgctttttgatc
cttcgatgtcg
>T.harti
aaagaagaccctgttgagcttgactctagtctgactttgtgaagagacatgagaggtgta
gcataagtgggagccttgggaccaatcttggttgttgccttggtagcagtcaagacccct
tggcaactgtgaaataccactactctcatagtttctttacttacacggttaaaaggaagt
tgggatagtgtctttctcactaggccttcgttctagtcgggagggcctcctatccttatc
ttctggagccaagtgtgggtactcccatcaatgcctaagaccctatgtctgggtttcagc
tccggatttggctcaccatagacttaggtttgggaggtaacgtggttgttcattatggtt
cacatctgcattatcctcaccgtggacattgtcaggcggggagtttgactggggcggtac
atctgtcaaaaggtaacgcaggtgtcctaaggccagctcagtgaggacagaaacctcgcg
tagagcaaaagggcaaaagctggcttgatccagattttcagtacgaatacggaccgcgaa
agcggggcctatcgatccttttgataattgagagtttcaatcaagaggtgtcagaaaagt
taccacagggataactggcttgtggcggccaagcgttcatagcgacgtcgctttttgatc
cttcgatgtcg
>E.africanus
aaagaagaccctgttgagcttgactctagtctgactttgtgaagagacatgagaggtgta
gcataagtgggagctaagggatcaatcttggtcatcattc--gtggtggctgagacccct
tagcaaaagtgaaataccactactctcatagtttctttacttacacggttaaagggaagt
tgggatagtgtcgactctgc----------cttcggacgagtaggccaactatccttaaa
ttctagagcaaagtgtggatactttctacacaattgtagaccccaagttgttccttgttc
ttgggacttg-gttcacttggactataatttgaaagttaact------------------
tacatctgcatgatcctcaccgtggacattgtcaggcggggagtttgactggggcggtac
atctgtcaaaaggtaacgcaggtgtcctaaggccagctcagtgaggacagaaacctcgcg
tagagcaaaagggcaaaagctggcttgatccagattttcagtacgaatacggaccgcgaa
agcggggcctatcgatccttttgatgattgagagtttcaatcaagaggtgtcagaaaagt
taccacagggataactggcttgtggcggccaagcgttcatagcgacgtcgctttttgatc
cttcgatgtcg
>E.japonicus
aaagaagaccctgttgagcttgactctagtctgactttgtgaagagacatgagaggtgta
gcataagtgggagcgtagggatcaatctcggctgttgcctcggcggcagtcgagacccct
tagcaaaagtgaaataccactactctcatagtttctttacttacacggttaaagggaagt
tgggatagtgtcgactctgcct--------ttcgagtcgagtaggcgtcctatccttaaa
ttctagagcaaagtgtggatactttctacacaattcaagaccctgtcgtgagttctgttc
ttgacggtt--cttgcttcagacttgaatttgaaagttaactt-----------------
tacatctgcatgatcctcaccgtggacattgtcaggcggagagttcgactggggcggtac
atctgtcaaaaggtaacgcaggtgtcctaaggccagctcagtgaggacagaaacctcgcg
tagagcaaaagggcaaaagctggcttgatccagattttcagtacgaatacggaccgcgaa
agcggggcctatcgatccttttgatgattgagagtttcaatcaagaggtgtcagaaaagt
taccacagggataactggcttgtggcggccaagcgttcatagcgacgtcgctttttgatc
cttcgatgtcg
>A.corpuzae
aaagaagaccctgttgagcttgactctagtctgactttgtgaagagacatgagaggtgta
gcataagtgggagctatgggatcaatcttgattgctacttcggtggtagttaagacccct
tagcgacattgaaataccactactctcatagtttctttacttacacgattaaaaggaagt
tgggatagtgtcgactgtacct--------ttcgagttcagtaggccacctatccttaaa
ttctagagcaaagtgtggatactttctacacaatttaagaccctaagttgagacttgttc
tt-ggacttg-tttctcttagacttgaatttgaaagttactta-----------------
cccatctgcatgatcctcatcgtggacattgtcaggcggggagtttgactggggcggtac
atctgtcaaaaggtaacgcaggtgtcctaaggccagctcagtgaggacagaaacctcgcg
tagagcaaaagggcaaaagctggcttgatccagattttcagtacgaatacggaccgcgaa
agcggggcctatcgatccttttgatgattgagagtttcaatcaagaggtgtcagaaaagt
taccacagggataactggcttgtggcggccaagcgttcatagcgacgtcgctttttgatc
cttcgatgtcg
>A.firmianae
aaagaagaccctgttgagcttgactctagtctgactttgtgaagagacatgagaggtgta
gcataagtgggagctaagggatcaatcttgctcatcatttcggtggtgggtaagacccct
tagcgacagtgaaataccactactctcatagtttctttacttacacgattaaaaggaagt
tgggatagtgtcgactgtgcct--------ttcgagttcagtaggccacctatccttaaa
ttctagagcaaagtgtggatactttctacacaattcgagaccctaagtggttgcttgttc
ttgggacttg-tagctcttagacttgaatttgaaagttaactta----------------
cccatctgcatgatcctcatcgtggacattgtcaggcggggagtttgactggggcggtac
atctgtcaaaaggtaacgcaggtgtcctaaggccagctcagtgaggacagaaacctcgcg
tagagcaaaagggcaaaagctggcttgatccagattttcagtacgaatacggaccgcgaa
agcggggcctatcgatccttttgatgattgagagtttcaatcaagaggtgtcagaaaagt
taccacagggataactggcttgtggcggccaagcgttcatagcgacgtcgctttttgatc
cttcgatgtcg
>P.bambusicola
aaagaagaccctgttgagcttgactctagtctgactttgtgaagagacatgagaggtgta
gcataagtgggagcattgggatcaatcttgactagagtttcggctttagttgagacccca
ttgcaccaatgaaataccactactctcatcgtttctttacttacacggtaaaaaggaaat
tgtgatagtgtctctctcttctggacttcggttcagacgaggaggccacctatcactaaa
ttctagagcaaaatgtggttccaaccatacatgcctttgacacctaaggttatcatgttc
ttgggacttgatgctttaaagacaagggtttggttggtaaccagtgtaactgtatacgta
cataaccgcataatcccaaccgtggacattgtcaggttgggggtttgactggggcggtac
atctgtcaaaaggtaacgcaggtgtcctaaggccagctcagtgaggccagaaacctcacg
tagagcaaaagggcaaaagctggcttgatccagactttcagtacgaatacggaccgcgaa
agcggggcctatcgatcctttcgatgaatgagagtttcatccgagaggtgtcagaaaagt
taccacagggataactggcttgtggcagccaagcgttcatagcgacgttgctttttgatc
cttcgatgtcg
>P.caglei
aaagaagaccctgttgagcttgactctagtctgactttgtgaagagacatgagaggtgta
gcataagtgggagctttgggatcaatcttgactagagtttcggctttagttgagacccca
ttgcgccaatgaaataccactactctcatcgtttctttacttacacggtaaaaaggaaat
tgtgatagtgtctctctcttctggacttcggttcagacgaggaggccacctatcactaaa
ttctagagcaaaatgtggttccaaccatacatgcctttgacacctaaggttctcttgttc
ttgggacttgaatctttaaagacaaaggtttggttggtaaccagtgtaactgtatacgta
cacaaccgcataatcccaaccgtggacattgtcaggttgggggtttgactggggcggtac
atctgtcaaaaggtaacgcaggtgtcctaaggccagctcagtgaggccagaaacctcacg
tagagcaaaagggcaaaagctggcttgatccagactttcagtacgaatacggaccgcgaa
agcggggcctatcgatcctttcgatgaatgagagtttcatccgagaggtgtcagaaaagt
taccacagggataactggcttgtggcagccaagcgttcatagcgacgttgctttttgatc
cttcgatgtcg
>P.citri
aaagaagaccctgttgagcttgactctagtctgactttgtgaagagacatgagaggtgta
gcataagtgggagctttgggatcaatcttgactagagtttcggctttagttgagacccct
ttgcgccaatgaaataccactactctcatcgtttctttacttacacggtaaaaaggaaat
tgtgatagtgtctctctcttctgggcttcggttcagacgaggaggccacctatcactaaa
ttctagagcaaaatgtggttccaaccatacatgcctttgacacctaaggttctcttgttc
ttgggacttgagactttaaagacaaaggtttggttggtaacccgtgtaactgtatacgta
cacaaccgcataatcccaaccgtggacattgtcaggttgggggtttgactggggcggtac
atctgtcaaaaggtaacgcaggtgtcctaaggccagctcagtgaggccagaaacctcacg
tagagcaaaagggcaaaagctggcttgatccagactttcagtacgaatacggaccgcgaa
agcggggcctatcgatcctttcgatgaatgagagtttcatccgagaggtgtcagaaaagt
taccacagggataactggcttgtggcagccaagcgttcatagcgacgttgctttttgatc
cttcgatgtcg
>P.elongatus
aaagaagaccctgttgagcttgactctagtctgactttgtgaagagacatgagaggtgta
gcataagtgggagctttgggatcaatcttgactagagtttcggctttagttgagacccca
ttgcgccaatgaaataccactactctcatcgtttctttacttacacggtaaaaaggaaat
tgtgatagtgtctctctcttctggacttcggttcagacgaggaggccacctatcactaaa
ttctagagcaaaatgtggttccaaccatacatgcctttgacacctaaggttctcttgtcc
ttgggacttgagactttaaagacaaaggtttggttggtaaccagtgtaactgtatacgta
cacaaccgcataatcccaaccgtggacattgtcaggttgggggtttgactggggcggtac
atctgtcaaaaggtaacgcaggtgtcctaaggccagctcagtgaggccagaaacctcacg
tagagcaaaagggcaaaagctggcttgatccagactttcagtacgaatacggaccgcgaa
agcggggcctatcgatcctttcgatgaatgagagtttcatccgagaggtgtcagaaaagt
taccacagggataactggcttgtggcagccaagcgttcatagcgacgttgctttttgatc
cttcgatgtcg
>P.mori
aaagaagaccctgttgagcttgactctagtctgactttgtgaagagacatgagaggtgta
gcataagtgggagctttgggatcaatcttgactagagtttcggctttagttgagacccca
ttgcgccaatgaaataccactactctcatcgtttctttacttacacggtgaaaaggaaat
tgtgatagtgtctctctcttctggacttcggttcagacgaggaggccacctatcactaaa
ttctagagcaaaatgtggttccaaccatacatgcctttgacacctagagttctcttgttc
ttgggacttgatactttaaagacaaaggtttggttggtaaccagtgtaactgtatctgta
cacaaccgcataatcccaaccgtggacattgtcaggttgggggtttgactggggcggtac
atctgtcaaaaggtaacgcaggtgtcctaaggccagctcagtgaggccagaaacctcacg
tagagcaaaagggcaaaagctggcttgatccagactttcagtacgaatacggaccgcgaa
agcggggcctatcgatcctttcgatgaatgagagtttcatccgagaggtgtcagaaaagt
taccacagggataactggcttgtggcagccaagcgttcatagcgacgttgctttttgatc
cttcgatgtcg
>P.osmanthi
aaagaagaccctgttgagcttgactctagtctgactttgtgaagagacatgagaggtgta
gcataagtgggagctttgggatcaatcttgactagagtttcggctttagttgagacccct
ttgcgccaatgaaataccactactctcatcgtttctttacttacacggtaaaaaggaaat
tgtgatagtgtctctctcttctgggcttcggttcagacgaggaggccacctatcactaaa
ttctagagcaaaatgtggttccaaccatacatgcctttgacacctaaggttctcttgttc
ttgggacttgagactttaaagacaaaggtttggttggtaacccgtgtaactgtatacgta
cacaaccgcataatcccaaccgtggacattgtcaggttgggggtttgactggggcggtac
atctgtcaaaaggtaacgcaggtgtcctaaggccagctcagtgaggccagaaacctcacg
tagagcaaaagggcaaaagctggcttgatccagactttcagtacgaatacggaccgcgaa
agcggggcctatcgatcctttcgatgaatgagagtttcatccgagaggtgtcagaaaagt
taccacagggataactggcttgtggcagccaagcgttcatagcgacgttgctttttgatc
cttcgatgtcg
>P.thelytokus
aaagaagaccctgttgagcttgactctagtctgactttgtgaagagacatgagaggtgta
gcataagtgggagctttgggatcaatcttgactagagtttcggctttagttgagacccca
ttgcgccaatgaaataccactactctcatcgtttctttacttacacggtaaaaaggaaac
tgtgatagtgtctctctcttctggacttcggttcagacgaggaggccacctatcactaaa
ttctagagcaaaatgtggttccaaccatacatgcctttgacacctaaggttctcttgttc
ttgggacttgaatctttaaagacaaaggtttggttggtaaccagtgtaactgtacccgta
cacaaccgcataatcccaaccgtggacattgtcaggttgggggtttgactggggcggtac
atctgtcaaaaggtaacgcaggtgtcctaaggccagctcagtgaggccagaaacctcacg
tagagcaaaagggcaaaagctggcttgatccagactttcagtacgaatacggaccgcgaa
agcggggcctatcgatcctttcgatgaatgagagtttcatccgagaggtgtcagaaaagt
taccacagggataactggcttgtggcagccaagcgttcatagcgacgttgctttttgatc
cttcgatgtcg
>P.ulmi
aaagaagaccctgttgagcttgactctagtctgactttgtgaagagacatgagaggtgta
gcataagtgggagctttgggatcaatcttgactagagtttcggctttagttgagacccct
ttgcgccaatgaaataccactactctcatcgtttctttacttacacggtaaaaaggaaat
tgtgatagtgtctctctcttctggacttcggttcagacgaggaggccacctatcactaaa
ttctagagcaaaatgtggttccaaccatacatgcctttgacacctaaggttctcttgttc
ttgggacttgaatctttaaagacaaaggtttggttggtaaccagtgtaactgtatacgta
cacaaccgcataatcccaaccgtggacattgtcaggttgggggtttgactggggcggtac
atctgtcaaaaggtaacgcaggtgtcctaaggccagctcagtgaggccagaaacctcacg
tagagcaaaagggcaaaagctggcttgatccagactttcagtacgaatacggaccgcgaa
agcggggcctatcgatcctttcgatgaatgagagtttcatccgagaggtgtcagaaaagt
taccacagggataactggcttgtggcagccaagcgttcatagcgacgttgctttttgatc
cttcgatgtcg
>S.akitanus
aaagaagaccctgttgagcttgactctagtctgactttgtgaagagacatgagaggtgta
gcataagtgggagctttgggaccactcttgactttagcttcggctttagttgagacccct
tggcgatcatgaaataccactactctcatcgtttctttacttacacggtaaaaaggaagt
tgggatagtgcctctctcttctgggcttcggtccagacgaggaggccacctatctctaaa
ttctagagcaaaatgtggttccaaccatacatgctcaagacactaactgttgtcttgttt
ctgagacttgactctttaaagacttgggtttggttggtaacccgtgtataatgtcgtata
cacaaccgcatgatcctcgccgtggacattgtcaggcgggcagtttgactggggcggtac
atctgtcaaaaggtaacgcaggtgtcctaaggccagctcagtgaggccagaaacctcacg
tagagcaaaagggcaaaagctggcttgatccagactttcagtacgaatacggaccgcgaa
agcggggcctatcgatcctttcgatgaatgagagtttcatccgagaggtgtcagaaaagt
taccacagggataactggcttgtggcagccaagcgttcatagcgacgttgctttttgatc
cttcgatgtcg
>S.pusillus
aaagaagaccctgttgagcttgactctagtctgactttgtgaagagacatgagaggtgta
gcataagtgggagctttgggaccactcttgactttagcttcggctttagttgagacccct
tggcgatcatgaaataccactactctcatcgtttctttacttacacggtaaaaaggaagt
tgggatagtgcctctctcttctgggcttcggtccagacgaggaggccacctatctctaaa
ttctagagcaaaatgtggttccagccatacatgctcaagacactaattgttgtcttgttt
ctgagacttgactcattaaagacttgggtttggttggtaacccgtgtataatgtcgtata
cacaaccgcatgatcctcgccgtggacattgtcaggcgggcagtttgactggggcggtac
atctgtcaaaaggtaacgcaggtgtcctaaggccagctcagtgaggccagaaacctcacg
tagagcaaaagggcaaaagctggcttgatccagactttcagtacgaatacggaccgcgaa
agcggggcctatcgatcctttcgatgaatgagagtttcatccgagaggtgtcagaaaagt
taccacagggataactggcttgtggcagccaagcgttcatagcgacgttgctttttgatc
cttcgatgtcg
>S.bambusae
aaagaagaccctgttgagcttgactctagtctgactttgtgaagagacatgagaggtgta
gcataagtgggagctttgggaccaatcttagctttagcttcggctttagttgagacccct
tggcgatcatgaaataccactactctcatcgtttctttacttacacggtaaaaaggaagt
tgggatagtgcctctctcttctggacttcggttcagacgaggaggccacctatctctaaa
ttctagagcaaaatgtggttccaaccatacatgctcaagacacctaaagttgtcttgttt
ctgagacttgactctttaaagacttgggtttggttggtaacccgtgtataatgtcgtata
cacaactgcatgatcctcgccgtggacattgtcaggcgggcagtttgactggggcggtac
atctgtcaaaaggtaacgcaggtgtcctaaggccagctcagtgaggccagaaacctcacg
tagagcaaaagggcaaaagctggcttgatccagactttcagtacgaatacggaccgcgaa
agcggggcctatcgatcctttcgatgaatgagagtttcatccgagaggtgtcagaaaagt
taccacagggataactggcttgtggcagccaagcgttcatagcgacgttgctttttgatc
cttcgatgtcg
>S.brevisetosus
aaagaagaccctgttgagcttgactctagtctgactttgtgaagagacatgagaggtgta
gcataagtgggagctttgggatcaatcttgactttagtttcggctttagttgagacccct
tggcgatcatgaaataccactactctcatcgtttctttacttacacggtaaaaaggaagt
tgggatagtgcttctctcttctgggcttcggttcagacgaggaggccacctatctctaaa
ttctagagcaaaatgtggttccatccatacatgcctaagacacctagttgtgttttgttg
ctgtgacttgactaactaaagacttgggtttggttggtaacccgtgtatgatcatcggta
cacaaccgcatgatcctagccgtggacattgtcaggcaggcagtttgactggggcggtac
atctgtcaaaaggtaacgcaggtgtcctaaggccagctcagtgaggccagaaacctcacg
tagagcaaaagggcaaaagctggcttgatccagactttcagtacgaatacggaccgcgaa
agcggggcctatcgatcctttcgatgaatgagagtttcatccgagaggtgtcagaaaagt
taccacagggataactggcttgtggcagccaagcgttcatagcgacgttgctttttgatc
cttcgatgtcg
>S.cercidiphylli
aaagaagaccctgttgagcttgactctagtctgactttgtgaagagacatgagaggtgta
gcataagtgggagccttgggatcaatcttgattattgcttcggctttagttaagacccct
tggcgatcatgaaataccactactctcatcgtttctttacttacacggtaaaaaggaagt
tgggatagtgcctctctctcatggatttcggttcagttgaggaggccacctatctctaaa
ttctagagcaaaatgtggttccatccatacatgctcaagacacctagttgagttttgttc
ttaaggctgaacttactaaagacttgggtttggttggtaacccgtgtaagttggcgctta
cacaaccgcatgatcctcgccgtggacattgtcaggcggggcgtttgactggggcggtac
atctgtcaaaaggtaacgcaggtgtcctaaggccagctcagtgaggccagaaacctcacg
tagagcaaaagggcaaaagctggcttgatccagactttcagtacgaatacggaccgcgaa
agcggggcctatcgatcctttcgatgaatgagagtttcatccgagaggtgtcagaaaagt
taccacagggataactggcttgtggcagccaagcgttcatagcgacgttgctttttgatc
cttcgatgtcg
>S.gilvus
aaagaagaccctgttgagcttgactctagtctgactttgtgaagagacatgagaggtgta
gcataagtgggagctttgggatcaatctcgactattgcttcggctttagttgagacccct
tggcaataatgaaataccactactctcatcgtttctttacttacacggtaaaaaggaagt
tgggatagtgtctctctcttctggacttcggttcagacgaggaggccacctatctctaaa
ttctagagcaaaatgtggttccatccatacatgctcaagacacctagttgtgtcttgtta
ctgtaacttgactgactaaagacttgggtttggttggtaacccgtgtgtgatcatcggta
cacaaccgcatgatcctagccgtggacattgtcaggcaggcagtttgactggggcggtac
atctgtcaaaaggtaacgcaggtgtcctaaggccagctcagtgaggccagaaacctcacg
tagagcaaaagggcaaaagctggcttgatccagactttcagtacgaatacggaccgcgaa
agcggggcctatcgatcctttcgatgaatgagagtttcatccgagaggtgtcagaaaagt
taccacagggataactggcttgtggcagccaagcgttcatagcgacgttgctttttgatc
cttcgatgtcg
>S.lespedezae
aaagaagaccctgttgagcttgactctagtctgactttgtgaagagacatgagaggtgta
gcataagtgggagctttgggaccaatcttggcatcagtttcggctggtgttaagacccct
tggcgatcatgaaataccactactctcatcgtttctttacttacacggtaaaaaggaagt
tgggatagtgtctctctctgcagactttcgggtt-gacgaggaggccacctatctctaaa
ttctagagcaaaatgtggttccattcatacatgccacagacacctagggaagtcttgttc
tcgagtcttggtaacctaaagactatggtttgattggtaaccc-tgtgtagagagttgtg
cacaaccgcatgatcctcgccgtggacattgtcaggcgggtagtttgactggggcggtac
atctgtcaaaaggtaacgcaggtgtcctaaggccagctcagtgaggccagaaacctcacg
tagagcaaaagggcaaaagctggcttgatccagactttcagtacgaatacggaccgcgaa
agcggggcctatcgatcctttcgatgaatgagagtttcatccgagaggtgtcagaaaagt
taccacagggataactggcttgtggcagccaagcgttcatagcgacgttgctttttgatc
cttcgatgtcg
>S.recki
aaagaagaccctgttgagcttgactctagtctgactttgtgaagagacatgagaggtgta
gcataagtgggagctttgggatcactcttgactttaacttcggttttagttgagacccct
tggcgatcatgaaataccactactctcatcgtttctttacttacacggtaaaaaggaagt
tgggatagtgcctctctcttctgggcttcggttcagatgaggaggccacctatctctaaa
ttctagagcaaaatgtggttccaatcatacatgctcaagacacctaaagttgtcttgttt
ctgagacttgactctttaaagacttgggtttggttggtaacccgtgtaaaatgtcgtata
cacaaccgcatgatcctcgccgtggacattgtcaggcgggcagtttgactggggcggtac
atctgtcaaaaggtaacgcaggtgtcctaaggccagctcagtgaggccagaaacctcacg
tagagcaaaagggcaaaagctggcttgatccagactttcagtacgaatacggaccgcgaa
agcggggcctatcgatcctttcgatgaatgagagtttcatccgagaggtgtcagaaaagt
taccacagggataactggcttgtggcagccaagcgttcatagcgacgttgctttttgatc
cttcgatgtcg
>S.schizopus
aaagaagaccctgttgagcttgactctagtctgactttgtgaagagacatgagaggtgta
gcataagtgggagctttgggatccctcttggcgctagtttcggctagtgtcaagacccct
tggcgatcatgaaataccactactctcatcgtttctttacttacacggtaaaaaggaagt
tgggatagtgtctctctctgcaggctttcgggtc-gttgaggaggccatctatctctaaa
ttctagagcaaaatgtggttccaatcatacatgcacaagacccctagagaaggcttgttc
ttaagacttgatttgctaaagactttggtttgattggtaaccc-tgtgtagcggagcgta
cacaaccgcatgatcctcgccgtggacattgtcaggcgggtagtttgactggggcggtac
atctgtcaaaaggtaacgcaggtgtcctaaggccagctcagtgaggccagaaacctcacg
tagagcaaaagggcaaaagctggcttgatccagactttcagtacgaatacggaccgcgaa
agcggggcctatcgatcctttcgatgaatgagagtttcatccgagaggtgtcagaaaagt
taccacagggataactggcttgtggcagccaagcgttcatagcgacgttgctttttgatc
cttcgatgtcg
>S.shii
aaagaagaccctgttgagcttgactctagtctgactttgtgaagagacatgagaggtgta
gcataagtgggagctttgggatcaatcttgactattgtttcggctttagttgagacccct
tggcgatcatgaaataccactactctcatcgtttctttacttacacggtaaaaaggaagt
tgggatagtgcctctctcttctggacttcggttcagacgaggaggccacctatctctaaa
ttctagagcaaaatgtggttccatccatacatgctcaagacacctagttgtgttttgtta
ctgtagcttgactgactaaagacttgggtttggttggtaacccgtgtatgatcatcggta
cacaaccgcatgatcctcgccgtggacattgtcaggctgggtgtttgactggggcggtac
atctgtcaaaaggtaacgcaggtgtcctaaggccagctcagtgaggccagaaacctcacg
tagagcaaaagggcaaaagctggcttgatccagattttcagtacgaatacggaccgcgaa
agcggggcctatcgatcctttcgatgaatgagagtttcatccgagaggtgtcagaaaagt
taccacagggataactggcttgtggcagccaagcgttcatagcgacgttgctttttgatc
cttcgatgtcg
>S.celarius
aaagaagaccctgttgagcttgactctagtctgactttgtgaagagacatgagaggtgta
gcataagtgggagccaagggatcaatcttggttattacttcggtggttatcaagacccct
tggcgacagtgaaataccactactctcatagtttctttacttacacggttaaagggaagt
tgggatagtgtctctctcacttgttccttgttcaagtcgggaaggccccctatccttaaa
ttctagagcaaagtgtggatactttcatcaatgctcagaattctaagttttactttgttc
tcaggactttgtcttacgagtttctgagtttgaaaggtaacatgtgtatatacttcggac
tgtatctgcatgatcctcaccgtggacattgtcaggcggggagtttgactggggcggtac
atctgtcaaaaggtaacgcaggtgtcctaaggccagctcagtgaggacagaaacctcgcg
tagagcaaaagggcaaaagctggcttgatccagattttcagtacgaatacggaccgcgaa
agcggggcctatcgatccttttgatgattgagagtttcaatcaagaggtgtcagaaaagt
taccacagggataactggcttgtggcggccaagcgttcatagcgacgtcgctttttgatc
cttcgatgtcg
>S.longus
aaagaagaccctgttgagcttgactctagtctgactttgtgaagagacatgagaggtgta
gcataagtgggagccaagggatcaatcttggttattacttcggtggttatcaagacccct
tggcgacagtgaaataccactactctcatagtttctttacttacacggttaaagggaagt
tgggatagtgtctctctcacttgttccttgttcaagtcgggaaggccccctatccttaaa
ttctagagcaaagtgtggatactttcatcaatgctcagaattctaagttttacttagttc
tcgggactttgtcttacgagtttctgagtttgaaaggtaacatgtgtatttacttcggac
tgtatctgcatgatcctcaccgtggacattgtcaggcggggagtttgactggggcggtac
atctgtcaaaaggtaacgcaggtgtcctaaggccagctcagtgaggacagaaacctcgcg
tagagcaaaagggcaaaagctggcttgatccagattttcagtacgaatacggaccgcgaa
agcggggcctatcgatccttttgatgattgagagtttcaatcaagaggtgtcagaaaagt
taccacagggataactggcttgtggcggccaagcgttcatagcgacgtcgctttttgatc
cttcgatgtcg
>S.miscanthi
aaagaagaccctgttgagcttgactctagtctgactttgtgaagagacatgagaggtgta
gcataagtgggagccaagggatcaatcttggttattacttcggtggttatcaagacccct
tggcgacagtgaaataccactactctcatagtttctttacttacacggttaaagggaagt
tgggatagtgtctctctcacttgttccttgttcaagtcgggaaggccccctatccttaaa
ttctagagcaaagtgtggatactttcatcaatgctcagaattctaagttttacttagttc
tcagggctttgtcttacgagtttctgagtttgaaaggtaacatgtgcatttacttcggac
tgtatctgcatgatcctcaccgtggacattgtcaggcggggagtttgactggggcggtac
atctgtcaaaaggtaacgcaggtgtcctaaggccagctcagtgaggacagaaacctcgcg
tagagcaaaagggcaaaagctggcttgatccagattttcagtacgaatacggaccgcgaa
agcggggcctatcgatccttttgatgattgagagtttcaatcaagaggtgtcagaaaagt
taccacagggataactggcttgtggcggccaagcgttcatagcgacgtcgctttttgatc
cttcgatgtcg
>S.saharai
aaagaagaccctgttgagcttgactctagtctgactttgtgaagagacatgagaggtgta
gcataagtgggagccaagggatcaatcttggttattacttcggtggttatcaagacccct
tggcgacagtgaaataccactactctcatagtttctttacttacacggttaaagggaagt
tgggatagtgtctctctcacttgttccttgttcaagtcgggaaggccccctatccttaaa
ttctagagcaaagtgtggatactttcatcaatgctcagaattctaagttttactttgttc
tcgggactttgtcttacgagtttctgagtttgaaaggtaacatgtgtatttacttcggac
tgtatctgcatgatcctcaccgtggacattgtcaggcggggagtttgactggggcggtac
atctgtcaaaaggtaacgcaggtgtcctaaggccagctcagtgaggacagaaacctcgcg
tagagcaaaagggcaaaagctggcttgatccagattttcagtacgaatacggaccgcgaa
agcggggcctatcgatccttttgatgattgagagtttcaatcaagaggtgtcagaaaagt
taccacagggataactggcttgtggcggccaagcgttcatagcgacgtcgctttttgatc
cttcgatgtcg
>S.takahashii
aaagaagaccctgttgagcttgactctagtctgactttgtgaagagacatgagaggtgta
gcataagtgggagccaagggatcaatcttggttattacttcggtggtgatcaagacccct
tggcgacagtgaaataccactactctcatagtttctttacttacacggttaaagggaagt
tgggatagtgtctctctcacttgttccttgttcaagtcgggaaggccccctatccttaaa
ttctagagcaaagtgtggatactttcatcaatgctcagaattctaagttttactttgttc
ctgggactttgtcttacgagtttctgagtttgaaaggtaacatgtgtatttacttcggac
tgtatctgcatgatcctcaccgtggacattgtcaggcggggagtttgactggggcggtac
atctgtcaaaaggtaacgcaggtgtcctaaggccagctcagtgaggacagaaacctcgcg
tagagcaaaagggcaaaagctggcttgatccagattttcagtacgaatacggaccgcgaa
agcggggcctatcgatccttttgatgattgagagtttcaatcaagaggtgtcagaaaagt
taccacagggataactggcttgtggcggccaagcgttcatagcgacgtcgctttttgatc
cttcgatgtcg
>Y.sapporensis
aaagaagaccctgttgagcttgactctagtctgactttgtgaagagacatgagaggtgta
gcataagtgggagctttgggaccactcttgactttagtttcggctttagttgagacccct
tggcgatcatgaaataccactactctcatcgtttctttacttacacggtaaaaaggaagt
tgggatagtgcctctctcttctgggcttcggtccagatgaggaggccacctatctctaaa
ttctagagcaaaatgtggttccaaccatacatgctcaagacacctaaagttgtcttgttt
ctgagacttgactctttaaagacttgggtttggttggtaacccgtgtataatgtcgtata
cacaaccgcatgatcctcgccgtggacattgtcaggcggacagtttgactggggcggtac
atctgtcaaaaggtaacgcaggtgtcctaaggccagctcagtgaggccagaaacctcacg
tagagcaaaagggcaaaagctggcttgatccagactttcagtacgaatacggaccgcgaa
agcggggcctatcgatcctttcgatgaatgagagtttcatccgagaggtgtcagaaaagt
taccacagggataactggcttgtggcagccaagcgttcatagcgacgttgctttttgatc
cttcgatgtcg
>E.asiaticus
aaagaagaccctgttgagcttgactctagtctgactttgtgaagagacatgagaggtgta
gcataagtgggagccttgggatcaatcttgattattgtttcggctttagttgagacccct
tggcgatcatgaaataccactactctcatcgtttctttacttacacggtaaaaaggaagt
tgggatagtgcctctctctcatggatttcggttcagttgaggaggccacctatctctaaa
ttctagagcaaaatgtggttccatccatacatgctcaagacacctagttgagttttgttc
ttaaggctgaatttactaaagacttgggtttggttggtaacccgtgtaagttggcgctta
cacaaccgcatgatcctcgccgtggacattgtcaggcggggcgtttgactggggcggtac
atctgtcaaaaggtaacgcaggtgtcctaaggccagctcagtgaggccagaaacctcacg
tagagcaaaagggcaaaagctggcttgatccagactttcagtacgaatacggaccgcgaa
agcggggcctatcgatcctttcgatgaatgagagtttcatccgagaggtgtcagaaaagt
taccacagggataactggcttgtggcagccaagcgttcatagcgacgttgctttttgatc
cttcgatgtcg
>E.boreus
aaagaagaccctgttgagcttgactctagtctgactttgtgaagagacatgagaggtgta
gcataagtgggagccttgggatcaatcttgattattgcttcggctttagttgagacccct
tggcgatcatgaaataccactactctcatcgtttctttacttacacggtaaaaaggaagt
tgggatagtgcctctctctcatggatttcggttcagttgaggaggccacctatctctaaa
ttctagagcaaaatgtggttccatccatacatgctcaagacccctagttgagttttgttc
ttaaggctgaacttactaaagacttgggtttggttggtaacccgtgtaagttggcgctta
cacaaccgcatgatcctcgccgtggacattgtcaggcggggcgtttgactggggcggtac
atctgtcaaaaggtaacgcaggtgtcctaaggccagctcagtgaggccagaaacctcacg
tagagcaaaagggcaaaagctggcttgatccagactttcagtacgaatacggaccgcgaa
agcggggcctatcgatcctttcgatgaatgagagtttcatccgagaggtgtcagaaaagt
taccacagggataactggcttgtggcagccaagcgttcatagcgacgttgctttttgatc
cttcgatgtcg
>E.celtis
aaagaagaccctgttgagcttgactctagtctgactttgtgaagagacatgagaggtgta
gcataagtgggagctttgggatcaatcttgattattgcttcggctttagttgagacccct
tggcgatcatgaaataccactactctcatcgtttctttacttacacggtaaaaaggaaat
tgggatagtgcttctctctcatggatttcggttcagttgaggaggccacctatctctaaa
ttctagagctaaatgtggttccatccatatatgcttaagacacctagttttgttttgttc
ttaaggcttaatgaactaaagacttgggtttggttggtaacccgtgtatgttggtgctta
cacaaccgcatgatcctcgccgtggacattgtcaggcggggcgtttgactggggcggtac
atctgtcaaaaggtaacgcaggtgtcctaaggccagctcagtgaggccagaaacctcacg
tagagcaaaagggcaaaagctggcttgatccagactttcagtacgaatacggaccgcgaa
agcggggcctatcgatcctttcgatgaatgagagtttcatccgagaggtgtcagaaaagt
taccacagggataactggcttgtggcagccaagcgttcatagcgacgttgctttttgatc
cttcgatgtcg
>E.cornicola
aaagaagaccctgttgagcttgactctagtctgactttgtgaagagacatgagaggtgta
gcataagtgggagccttgggatcaatcttgattattgcttcggctttagttgagacccct
tggcgatcatgaaataccactactctcatcgtttctttacttacacggtaaaaaggaagt
tgggatagtgcctctctctcatggatttcggttcagttgaggaggccacctatctctaaa
ttctagagcaaaatgtggttccatccatacatgctcaagacacctagttgagttttgttc
ttaaggctgaacttactaaagacttgggtttggttggtaacccgtgtaagttggcgctta
cacaaccgcatgatcctcgccgtggacattgtcaggcggggcgtttgactggggcggtac
atctgtcaaaaggtaacgcaggtgtcctaaggccagctcagtgaggccagaaacctcacg
tagagcaaaagggcaaaagctggcttgatccagactttcagtacgaatacggaccgcgaa
agcggggcctatcgatcctttcgatgaatgagagtttcatccgagaggtgtcagaaaagt
taccacagggataactggcttgtggcagccaagcgttcatagcgacgttgctttttgatc
cttcgatgtcg
>E.dissectus
aaagaagaccctgttgagcttgactctagtctgactttgtgaagagacatgagaggtgta
gcataagtgggagccttgggatcaatcttgattattgcttcggctttagttgagacccct
tggcaatcatgaaataccactactctcatcgtttctttacttacacggtaaaaaggaagt
tgggatagtgcctctctctcatggatttcggttcagttgaggaggccacctatctctaaa
ttctagagcaaaatgtggttccatccatacatgctcaagacacctagttgcgttttgttc
ttaaggcttgactgactaaagacttgggtttggttggtaacccgtgtgtgttggcgctta
cacaaccgcatgatcctcgccgtggacattgtcaggcggggcgtttgactggggcggtac
atctgtcaaaaggtaacgcaggtgtcctaaggccagctcagtgaggccagaaacctcacg
tagagcaaaagggcaaaagctggcttgatccagactttcagtacgaatacggaccgcgaa
agcggggcctatcgatcctttcgatgaatgagagtttcatccgagaggtgtcagaaaagt
taccacagggataactggcttgtggcagccaagcgttcatagcgacgttgctttttgatc
cttcgatgtcg
>E.nomurai
aaagaagaccctgttgagcttgactctagtctgactttgtgaagagacatgagaggtgta
gcataagtgggagctttgggatcaatcttgattattgcctcggtgataattgagacccct
tggcgatcatgaaataccactactctcatcgtttctttacttacacggtaaaaaggaaat
tgggatagtgcctctctctcatggatttcggttcagttgaggaggccacctatctctaaa
ttctagagctaaatgtggttccatccatacatgcttaagacacctagttttgttttgctc
ttaagactgaacgaactaaagacttgggtttggttggtaacccgtgtatgttggtgctta
cacaaccgcatgatcctcgccgtggacattgtcaggcggggcgtttgactggggcggtac
atctgtcaaaaggtaacgcaggtgtcctaaggccagctcagtgaggccagaaacctcacg
tagagcaaaagggcaaaagctggcttgatccagactttcagtacgaatacggaccgcgaa
agcggggcctatcgatcctttcgatgaatgagagtttcatccgagaggtgtcagaaaagt
taccacagggataactggcttgtggcagccaagcgttcatagcgacgttgctttttgatc
cttcgatgtcg
>E.pruni
aaagaagaccctgttgagcttgactctagtctgactttgtgaagagacatgagaggtgta
gcataagtgggagccttgggatcaatcttgattatagcttcggctttagttgagacccct
tggcgatcatgaaataccactactctcatcgtttctttacttacacggtaaaaaggaagt
tgggatagtgcttctctcttctggacttcggttcagttgaggaggccacctatctctaaa
ttctagagcaaaatgtggttccaaccatacatgctcaagacacctagttgtgttttgttt
ttgagacttgactcactaaagacttgggtttggttggtaacccgtgtgtgttggtgctta
cacaaccatatgatcctcgccgtggacattgtcaggcggggcgtttgactggggcggtac
atctgtcaaaaggtaacgcaggtgtcctaaggccagctcagtgaggccagaaacctcacg
tagagcaaaagggcaaaagctggcttgatccagactttcagtacgaatacggaccgcgaa
agcggggcctatcgatcctttcgatgaatgagagtttcatccgagaggtgtcagaaaagt
taccacagggataactggcttgtggcagccaagcgttcatagcgacgttgctttttgatc
cttcgatgtcg
>E.querci
aaagaagaccctgttgagcttgactctagtctgactttgtgaagagacatgagaggtgta
gcataagtgggagccttgggaccaatcttgattatagcttcggctttagttgagacccct
tggcgaacatgaaataccactactctcatcgtttctttacttacacggtaaaaaggaagt
tgggatagtgcctctctctcatggacttcggttcag-tgaggaggccacctatctctaaa
ttctagagcaaaatgtggttccttccatacatgctcaagacacctagttgtgttttgttc
ttggagcttaaccaactaaagacttgggtttggttggtaacccgtgtatatcggcgctta
cacaaccgcatgatcctcgccgtggacattgtcaggcggggcgtttgactggggcggtac
atctgtcaaaaggtaacgcaggtgtcctaaggccagctcagtgaggccagaaacctcacg
tagagcaaaagggcaaaagctggcttgatccagactttcagtacgaatacggaccgcgaa
agcggggcctatcgatcctttcgatgaatgagagtttcatccgagaggtgtcagaaaagt
taccacagggataactggcttgtggcagccaagcgttcatagcgacgttgctttttgatc
cttcgatgtcg
>E.quercifoliae
aaagaagaccctgttgagcttgactctagtctgactttgtgaagagacatgagaggtgta
gcataagtgggagctttgggatcaatcttgattattgcttcggctttagttgagacccct
tggcaatcatgaaataccactactctcatcgtttctttacttacacggtaaaaaggaaat
tgggatagtgcttctctctcatggatttcggttcagttgaggaggccacctatctctaaa
ttctagagctaaatgtggttccatccatacatgcttaagacacctagttttgttttgttc
ttaagactgaacgagctaaagacttgggtttggttggtaacccgtgtatgttggtgctta
cacaaccgcatgatcctcgccgtggacattgtcaggcggggcgtttgactggggcggtac
atctgtcaaaaggtaacgcaggtgtcctaaggccagctcagtgaggccagaaacctcacg
tagagcaaaagggcaaaagctggcttgatccagactttcagtacgaatacggaccgcgaa
agcggggcctatcgatcctttcgatgaatgagagtttcatccgagaggtgtcagaaaagt
taccacagggataactggcttgtggcagccaagcgttcatagcgacgttgctttttgatc
cttcgatgtcg
>E.rubricans
aaagaagaccctgttgagcttgactctagtctgactttgtgaagagacatgagaggtgta
gcataagtgggagctttgggatcaatcttgattattgcttcggctttagttgagacccct
tggcgatcatgaaataccactactctcatcgtttctttacttacacggtaaaaaggaaat
tgggatagtgcctctctctcatggatttcggttcagttgaggaggccacctatctctaaa
ttctagagctaaatgtggttccatccatacatgcttaagacacctagttttgttttgttc
tttagactcaacgaactaaagacttgggtttggttggtaacccgtgtatgttggtgctta
cacaaccgcatgatcctcgccgtggacattgtcaggcggggcgtttgactggggcggtac
atctgtcaaaaggtaacgcaggtgtcctaaggccagctcagtgaggccagaaacctcacg
tagagcaaaagggcaaaagctggcttgatccagactttcagtacgaatacggaccgcgaa
agcggggcctatcgatcctttcgatgaatgagagtttcatccgagaggtgtcagaaaagt
taccacagggataactggcttgtggcagccaagcgttcatagcgacgttgctttttgatc
cttcgatgtcg
>E.smithi
aaagaagaccctgttgagcttgactctagtctgactttgtgaagagacatgagaggtgta
gcataagtgggagccttgggatcaatctcgattattgcttcggctttggttgagacccct
tggcgatcatgaaataccactactctcatcgtttctttacttacacggtaaaaaggaagt
tgggatagtgcctctctctcttggatttcggttcagttgaggaggccacctatctctaaa
ttctagagctaaatgtggttccatccatacatgctcaagacacctagttttgttttgttc
ttaagacttgactgactaaagacttgggtttggttggtaacccgtgtatgttggcgctta
cacaaccgcatgatcctcgccgtggacattgtcaggcggggcgtttgactggggcggtac
atctgtcaaaaggtaacgcaggtgtcctaaggccagctcagtgaggccagaaacctcacg
tagagcaaaagggcaaaagctggcttgatccagactttcagtacgaatacggaccgcgaa
agcggggcctatcgatcctttcgatgaatgagagtttcatccgagaggtgtcagaaaagt
taccacagggataactggcttgtggcagccaagcgttcatagcgacgttgctttttgatc
cttcgatgtcg
>E.spectabilis
aaagaagaccctgttgagcttgactctagtctgactttgtgaagagacatgagaggtgta
gcataagtgggagccttgggatcaatctcgactattgcttcggctttggttgagacccct
tggcgatcatgaaataccactactctcatcgtttctttacttacacggtaaaaaggaagt
tgggatagtgcctctctctcttggatttcggttcagttgaggaggccacctatctctaaa
ttctagagctaaatgtggttccatccataaatgctcaagacacctagttttgttttgttc
ttgagacttgactgactaaagacttgggtttggttggtaacccgtgtatgttggcgctta
cacaaccgcatgatcctcgccgtggacattgtcaggcggggggtttgactggggcggtac
atctgtcaaaaggtaacgcaggtgtcctaaggccagctcagtgaggccagaaacctcacg
tagagcaaaagggcaaaagctggcttgatccagactttcagtacgaatacggaccgcgaa
agcggggcctatcgatcctttcgatgaatgagagtttcatccgagaggtgtcagaaaagt
taccacagggataactggcttgtggcagccaagcgttcatagcgacgttgctttttgatc
cttcgatgtcg
>E.suginamensis
aaagaagaccctgttgagcttgactctagtctgactttgtgaagagacatgagaggtgta
gcataagtgggagccttgggattcatcttgattattgcttcggctttagttgagacccct
tggcgatcatgaaataccactactctcatcgtttctttacttacacggtaaaaaggaaat
tgggatagtgcctctctcttctggatttcggttcagttgaggaggccacctatctctaaa
ttctagagctaaatgtggttccatccatatatgcttaagacacctagtcttgatctcct-
--aga------gagactaaagacttgggtttggttggtaacccgtgtatgttggggctta
cacaaccgcatgatcctcgccgtggacattgtcaggcggggcgtttgactggggcggtac
atctgtcaaaaggtaacgcaggtgtcctaaggccagctcagtgaggccagaaacctcacg
tagagcaaaagggcaaaagctggcttgatccagactttcagtacgaatacggaccgcgaa
agcggggcctatcgatcctttcgatgaatgagagtttcatccgagaggtgtcagaaaagt
taccacagggataactggcttgtggcagccaagcgttcatagcgacgttgctttttgatc
cttcgatgtcg
>E.tiliarium
aaagaagaccctgttgagcttgactctagtctgactttgtgaagagacatgagaggtgta
gcataagtgggagccttgggaccaatcttgattatagcttcggctgtagttgagacccct
tggcgatcatgaaataccactactctcatcgtttctttacttacacggtaaaaaggaagt
tgggatagtgcctctctctcatggacttcggttcagttgaggaggccacctatctctaaa
ttctagagcaaaatgtggttccttccatacatgctcaagacacctagttgtgttttgttc
ttggagcttaaccaactaaagacttgggtttggttggtaacccgtgtatgtcggcgctta
cacaaccgcatgatcctcgccgtggacattgtcaggcggggcgtttgactggggcggtac
atctgtcaaaaggtaacgcaggtgtcctaaggccagctcagtgaggccagaaacctcacg
tagagcaaaagggcaaaagctggcttgatccagactttcagtacgaatacggaccgcgaa
agcggggcctatcgatcctttcgatgaatgagagtttcatccgagaggtgtcagaaaagt
taccacagggataactggcttgtggcagccaagcgttcatagcgacgttgctttttgatc
cttcgatgtcg
>E.toyoshimai
aaagaagaccctgttgagcttgactctagtctgactttgtgaagagacatgagaggtgta
gcataagtgggagccttgggatcaatcttgattattgcttcggctttagttgagacccct
tggcgatcatgaaataccactactctcatcgtttctttacttacacggtaaaaaggaagt
tgggatagtgcctctctctcatggatttcggttcagttgaggaggccacctatctctaaa
ttctagagcaaaatgtggttccatccatacatgctcaagacacctagtttagttttgttc
ttaaggctgaacttactaaagacttgggtttggttggtaacccgtgtaagttggcgctta
cacaaccgcatgatcctcgccgtggacattgtcaggcggggcgtttgactggggcggtac
atctgtcaaaaggtaacgcaggtgtcctaaggccagctcagtgaggccagaaacctcacg
tagagcaaaagggcaaaagctggcttgatccagactttcagtacgaatacggaccgcgaa
agcggggcctatcgatcctttcgatgaatgagagtttcatccgagaggtgtcagaaaagt
taccacagggataactggcttgtggcagccaagcgttcatagcgacgttgctttttgatc
cttcgatgtcg
>E.uchidai
aaagaagaccctgttgagcttgactctagtctgactttgtgaagagacatgagaggtgta
gcataagtgggagctttgggatcaatcttgactattgtttcggcaatagttgagacccct
tggcaataatgaaataccactactctcatcgtttctttacttacacggtaaaaaggaagt
tgggatagtgtctctctcttctggacttcggttcagatgaggaggccacctatctctaaa
ttctagagcaaaatgtggttccaaccatacatgctcaagacacctagttgtgtttggttt
tcgaggccagattcactaaagacttgggtttggttggtaacccgtgtatgcagaccttta
cacaaccacatgatcctcgccgtggacattgtcaggcgggcagtttgactggggcggtac
atctgtcaaaaggtaacgcaggtgtcctaaggccagctcagtgaggccagaaacctcacg
tagagcaaaagggcaaaagctggcttgatccagactttcagtacgaatacggaccgcgaa
agcggggcctatcgatcctttcgatgaatgagagtttcatccgagaggtgtcagaaaagt
taccacagggataactggcttgtggcagccaagcgttcatagcgacgttgctttttgatc
cttcgatgtcg
>E.uncatus
aaagaagaccctgttgagcttgactctagtctgactttgtgaagagacatgagaggtgta
gcataagtgggagccttgggaccaatcttgattatagcttcggctttagttgagacccct
tggcgatcatgaaataccactactctcatcgtttctttacttacacggtaaaaaggaagt
tgggatagtgcctctctcttctggacttcggttcagttgaggaggccacctatctctaaa
ttctagagcaaaatgtggttccagccatacatgctcaagacacctagttgtgttttgttt
ttgagacttgaccgactaaagacttgggtttggttggtaacccgtgtgtgttggtgctta
cacaaccgcatgatcctcgccgtggacattgtcaggcggggcgtttgactggggcggtac
atctgtcaaaaggtaacgcaggtgtcctaaggccagctcagtgaggccagaaacctcacg
tagagcaaaagggcaaaagctggcttgatccagactttcagtacgaatacggaccgcgaa
agcggggcctatcgatcctttcgatgaatgagagtttcatccgagaggtgtcagaaaagt
taccacagggataactggcttgtggcagccaagcgttcatagcgacgttgctttttgatc
cttcgatgtcg
>O.amiensis
aaagaagaccctgttgagcttgactctagtctgactttgtgaagagacatgagaggtgta
gcataagtgggagttttgggatccctcttgactatagtttcggctatagttgagacccct
taacgatcatgaaataccactactctcatcgtttctttacttacacggtgaaaaggaaat
tgggatagtgtctctctcttctggacttcggttcagtagaggaggccacctatctctaag
ttctagagccaaatgtggttccatccatatacgctcgagacacctgattg-gccatgttc
ttgggacttggttaattaagggcttgagtttggttggtagccaatgtgtatcagaataca
cataaccatatgatcctcgccgtggacattgtcaggcgggcagtttgactggggcggtac
atctgtcaaaaggtaacgcaggtgtcctaaggccagctcagtgaggccagaaacctcacg
tagagcaaaagggcaaaagctggcttgatccagactttcagtacgaatacggaccgcgaa
agcggggcctatcgatcctttcgatgaatgagagtttcatccgagaggtgtcagaaaagt
taccacagggataactggcttgtggcagccaagcgttcatagcgacgttgctttttgatc
cttcgatgtcg
>O.biharensis
aaagaagaccctgttgagcttgactctagtctgactttgtgaagagacatgagaggtgta
gcataagtgggagccaagggatcactcttggctgttacctcggtggcagtcaagacccct
tggcaacagtgaaataccactactctcatagtttctttacttacacggttaaagggaagt
tgggatagtgtctctctcacttgggttcacct-gagtcgggaaggccgcctatccttaaa
ttctagagcaaagtgtgggtactttcatcaatgctcaagaccctatgacttgtcttgttc
ttgggactcgatgagacttagacttgagtttgaaaggtaacgtgggtgtacgtaaactac
tacatctgcatgatcctcaccgtggacattgtcaggcgggtagtttgactggggcggtac
atctgtcaaaaggtaacgcaggtgtcctaaggccagctcagtgaggacagaaacctcgcg
tagagcaaaagggcaaaagctggcttgatccagattttcagtacgaatacggaccgcgaa
agcggggcctatcgatccttttgatgattgagagtttcaatcaagaggtgtcagaaaagt
taccacagggataactggcttgtggcggccaagcgttcatagcgacgtcgctttttgatc
cttcgatgtcg
>O.camelliae
aaagaagaccctgttgagcttgactctagtctgactttgtgaagagacatgagaggtgta
gcataagtgggagttttgggattcctcttgattgcagtttcggctgtagttgagacccct
taacgatcatgaaataccactactctcatcgtttctttacttacacggtgaaaaggaaat
tgggatagtgtctctctcttctggacttcggttcagagcaggaggccacctatctctaaa
ttctagagcaaaatgtggttccatccatatacgctcaagaaaccaaattgcatcttgttc
ttgggacttgatggattaagggcttgagtttggttggtagccaatgtatatcagaatatg
cataaccacatgatcctcgccgtggacattgtcaggcgggcagtttgactggggcggtac
atctgtcaaaaggtaacgcaggtgtcctaaggccagctcagtgaggccagaaacctcacg
tagagcaaaagggcaaaagctggcttgatccagactttcagtacgaatacggaccgcgaa
agcggggcctatcgatcctttcgatgaatgagagtttcatccgagaggtgtcagaaaagt
taccacagggataactggcttgtggcagccaagcgttcatagcgacgttgctttttgatc
cttcgatgtcg
>O.castaneae
aaagaagaccctgttgagcttgactctagtctgactttgtgaagagacatgagaggtgta
gcataagtgggagttttgggatccctcttgattgcagtttcggctgtagttgagacccct
taacaatcatgaaataccactactctcatcgtttctttacttacacggtgaaaaggaaat
tgggatagtgtctctctcttctggacttcggttcagagcaggaggccacctatctctaaa
ttctagagcaaaatgtggttccatccatatatgctcaagacacctaattgaaccttgttc
ttgggacttggttgattaaagacttgagtttggttggtagccaatgtgtatcagaatgca
cataaccacatgatcctcgccgtggacattgtcaggcgggcagtttgactggggcggtac
atctgtcaaaaggtaacgcaggtgtcctaaggccagctcagtgaggccagaaacctcacg
tagagcaaaagggcaaaagctggcttgatccagactttcagtacgaatacggaccgcgaa
agcggggcctatcgatcctttcgatgaatgagagtttcatccgagaggtgtcagaaaagt
taccacagggataactggcttgtggcagccaagcgttcatagcgacgttgctttttgatc
cttcgatgtcg
>O.clavatus
aaagaagaccctgttgagcttgactctagtctgactttgtgaagagacatgagaggtgta
gcataagtgggagttttgggattcctctttattgcagtttcggctgtagtaaagacccct
taacgatcatgaaataccactactctcatcgtttctttacttacacggtgaaaaggaaat
tgggatagtgtctctctctgttgacttttagttcagttcaggaggccacctatctctaga
ttctagagcaaaatggagttccatccatgtatgctcaagacacctaattgaatcttgttc
ttgggacttggttgattaaagacttgagtttggttggtaacaattgtaattcagaatgtg
cataactgcatgatcctcgccgtggacattgtcaggcgggcagtttgactggggcggtac
atctgtcaaaaggtaacgcaggtgtcctaaggccagctcagtgaggccagaaacctcacg
tagagcaaaagggcaaaagctggcttgatccagactttcagtacgaatacggaccgcgaa
agcggggcctatcgatcctttcgatgaatgagagtttcatccgagaggtgtcagaaaagt
taccacagggataactggcttgtggcagccaagcgttcatagcgacgttgctttttgatc
cttcgatgtcg
>O.coffeae
aaagaagaccctgttgagcttgactctagtctgactttgtgaagagacatgagaggtgta
gcataagtgggagttttgggaccactcttgactgcagtttcggctgtagttaagagccct
taacaatcatgaaataccactactctcatcgtttctttacttacacggtgaaaaggaaat
tgagatagtgtctctctcttctggacttcggttcagtgcaggaggccacctatctctaga
ttctagagccaaatgtggttccatccatatatgctggagacacctaattacatcttgttc
ttgggacttgggtgattaaagactttagtttggttgg---------------------ta
cttaaccacatgatcctcgccgtggacattgtcaggcgggcagtttgactggggcggtac
atctgtcaaaaggtaacgcaggtgtcctaaggccagctcagtgaggccagaaacctcacg
tagagcaaaagggcaaaagctggcttgatccagactttcagtacgaatacggaccgcgaa
agcggggcctatcgatcctttcgatgaatgagagtttcatccgagaggtgtcagaaaagt
taccacagggataactggcttgtggcagccaagcgttcatagcgacgttgctttttgatc
cttcgatgtcg
>O.gotohi
aaagaagaccctgttgagcttgactctagtctgactttgtgaagagacatgagaggtgta
gcataagtgggagttttgggatccctcttgattgcagtttcggctgtagttgagagccct
taacgatcatgaaataccactactctcatcgtttctttacttacacggtgaaaaggaaat
tgggatagtgtctctctcttctgggcttcggttcagagcaggaggccacctatctctaaa
ttctagagcaaaatgtggttccatccatacacgctcaagacacctaattgcaccttgttt
ctggaacttggatgattaaagacttgggtttggttggtaaccaatgtgcatcagaatgta
cataaccatatgatcctagccgtggacattgtcaggcgggcagtttgactggggcggtac
atctgtcaaaaggtaacgcaggtgtcctaaggccagctcagtgaggccagaaacctcacg
tagagcaaaagggcaaaagctggcttgatccagactttcagtacgaatacggaccgcgaa
agcggggcctatcgatcctttcgatgaatgagagtttcatccgagaggtgtcagaaaagt
taccacagggataactggcttgtggcagccaagcgttcatagcgacgttgctttttgatc
cttcgatgtcg
>O.hondoensis
aaagaagaccctgttgagcttgactctagtctgactttgtgaagagacatgagaggtgta
gcataagtgggagttttgggattcctcttgattacagtttcggctgtagttgagacccct
taacgatcatgaaataccactactctcatcgtttctttacttacacggtgaaaaggagat
tgggatagtgtctctctcttctggacttcggttcagagcaggaggccacctatctctaaa
ttctagagcaaaatgtggttccatccatgtatgctcaagacactgaattgaatcttgttc
ttgggacttggttgattaaagacttgagtttggttggtagcaaatgtgcatcagaatgta
cataactgcatgatcctcgccgtggacattgtcaggcgggcagtttgactggggcggtac
atctgtcaaaaggtaacgcaggtgtcctaaggccagctcagtgaggccagaaacctcacg
tagagcaaaagggcaaaagctggcttgatccagactttcagtacgaatacggaccgcgaa
agcggggcctatcgatcctttcgatgaatgagagtttcatccgagaggtgtcagaaaagt
taccacagggataactggcttgtggcagccaagcgttcatagcgacgttgctttttgatc
cttcgatgtcg
>O.ilicis
aaagaagaccctgttgagcttgactctagtctgactttgtgaagagacatgagaggtgta
gcataagtgggagttttgggattcctcttgattacagtttcggctgtagttgagacccct
taacgatcatgaaataccactactctcatcgtttctttacttacacggtgaaaaggaaat
tgggatagtgtctctctcttctggacttcggttcagagcaggaggccacctatctctaaa
ttctagagccaaatgtggttccatccatatatgctcaagacacctaattgtatcttgttc
ttgggacttgaatgattaaagacttgggtttggttggtagccaatgtacaccagagtgta
cataaccacatgatcctcgccgtggacattgtcaggcgggcagtttgactggggcggtac
atctgtcaaaaggtaacgcaggtgtcctaaggccagctcagtgaggccagaaacctcacg
tagagcaaaagggcaaaagctggcttgatccagactttcagtacgaatacggaccgcgaa
agcggggcctatcgatcctttcgatgaatgagagtttcatccgagaggtgtcagaaaagt
taccacagggataactggcttgtggcagccaagcgttcatagcgacgttgctttttgatc
cttcgatgtcg
>O.karamatus
aaagaagaccctgttgagcttgactctagtctgactttgtgaagagacatgagaggtgta
gcataagtgggagttttgggattcctctttattgcagtttcggctgtgatgaagacccct
taacgatcatgaaataccactactctcatcgtttctttacttacacggtgaaaaggaaat
tgggatagtgtctctctcttctggacttcggttcagagcaggaggccacctatctctaaa
ttctagagccaaatgtggttccatccatatacgctcaagacacctaattgaatcttgttc
ttgggacttggttgattaaagacttgagtttggttggtagccaatgtttatcagaataaa
cataaccacatgatcctcgccgtggacattgtcaggcgggcagtttgactggggcggtac
atctgtcaaaaggtaacgcaggtgtcctaaggccagctcagtgaggccagaaacctcacg
tagagcaaaagggcaaaagctggcttgatccagactttcagtacgaatacggaccgcgaa
agcggggcctatcgatcctttcgatgaatgagagtttcatccgagaggtgtcagaaaagt
taccacagggataactggcttgtggcagccaagcgttcatagcgacgttgctttttgatc
cttcgatgtcg
>O.modestus
aaagaagaccctgttgagcttgactctagtctgactttgtgaagagacatgagaggtgta
gcataagtgggagccaagggatcaatcttggctgttatttcgatggcagtcaagacccct
tggctacagtgaaataccactactctcatagtttctttacttacacggttaaagggaagt
tgggatagtgtctctctcacttgggttttcct-aagtcgggaaggcctcctatccttaaa
ttctagagcaaagtgtgggtactttcatcaatgctcaagaccctagaacttgtcttgttc
ttgggacttgatgagatttagacttgagtttgaaaggtaacgtgggtgtacgtaaactac
tacatctgcatgatcctcaccgtggacattgtcaggcggggagtttgactggggcggtac
atctgtcaaaaggtaacgcaggtgtcctaaggccagctcagtgaggacagaaacctcgcg
tagagcaaaagggcaaaagctggcttgatccagattttcagtacgaatacggaccgcgaa
agcggggcctatcgatccttttgattattgagagtttcaatcaagaggtgtcagaaaagt
taccacagggataactggcttgtggcggccaagcgttcatagcgacgtcgctttttgatc
cttcgatgtcg
>O.orthius
aaagaagaccctgttgagcttgactctagtctgactttgtgaagagacatgagaggtgta
gcataagtgggagtcaagggatcaatcttggctgttacttcggtggcagtcaagacccct
tgactacagtgaaataccactactctcatagtttctttacttacacggttaaagggaagt
tgggatagtgtctctctcacttggggtctcct-aagtcgggaaggcctcctatccttaaa
ttctagagcaaagtgtgggtactttcatcaatgctcaagaccctatgacttgtcttgttc
ttgggacttgatgagacttagacttgagtttgaaaggtaacgtgggtgtacgtaaactac
tacatctgcatgatcctcaccgtggacattgtcaggcggggagtttgactggggcggtac
atctgtcaaaaggtaacgcaggtgtcctaaggccagctcagtgaggacagaaacctcgcg
tagagcaaaagggcaaaagctggcttgatccagattttcagtacgaatacggaccgcgaa
agcggggcctatcgatccttttgattattgagagtttcaatcaagaggtgtcagaaaagt
taccacagggataactggcttgtggcggccaagcgttcatagcgacgtcgctttttgatc
cttcgatgtcg
>O.perditus
aaagaagaccctgttgagcttgactctagtctgactttgtgaagagacatgagaggtgta
gcataagtgggagttttgggattcctcttgattacagtttcggctgtagtgaagacccct
tgacgatcatgaaataccactactctcatcgtttctttacttacacggtgaaaaggaaat
tgggatagtgtctctctctattgggcttcggttcatagcaggaggccacctatctctaaa
ttctagagccaaatgtggttccatccatgtatgctcaagacacctaattgaatattgttc
ttgggactttattgattaaagacttgggtttggttggtagccaatgtgcatcagaatgta
cataaccacatgatcctcgccgtggacattgtcaggcgggcagtttgactggggcggtac
atctgtcaaaaggtaacgcaggtgtcctaaggccagctcagtgaggccagaaacctcacg
tagagcaaaagggcaaaagctggcttgatccagactttcagtacgaatacggaccgcgaa
agcggggcctatcgatcctttcgatgaatgagagtttcatccgagaggtgtcagaaaagt
taccacagggataactggcttgtggcagccaagcgttcatagcgacgttgctttttgatc
cttcgatgtcg
>O.pustulosus
aaagaagaccctgttgagcttgactctagtctgactttgtgaagagacatgagaggtgta
gcataagtgggagtttagggactcctcttgattatagtttcggctgtaattaagacccct
taacaccaatgaaataccactactctcatcgtttctttacttacacggtgaaaaggagat
tgagatagtgtctctctgttctggacttcggttcagagcaggaggccacctatctctaaa
ttctagagctaaatgtggttccatccatatatgctaaagacacctaattgagacttgttc
ttgggacttggttgattaaagactttagtttggttggtagcaagtgtttatcagaataaa
cataaccacatgatcctcgccgtggacattgtcaggcgggcagtttgactggggcggtac
atctgtcaaaaggtaacgcaggtgtcctaaggccagctcagtgaggccagaaacctcacg
tagagcaaaagggcaaaagctggcttgatccagactttcagtacgaatacggaccgcgaa
agcggggcctatcgatcctttcgatgaatgagagtttcatccgagaggtgtcagaaaagt
taccacagggataactggcttgtggcagccaagcgttcatagcgacgttgctttttgatc
cttcgatgtcg
>O.rubicundus
aaagaagaccctgttgagcttgactctagtctgactttgtgaagagacatgagaggtgta
gcataagtgggagccaagggatcaatcttggctgttacttcggtggcagttaagacccct
tggctacagtgaaataccactactctcatagtttctttacttacacggttaaagggaagt
tgggatagtgtctctctcacttgggttctcct-aagtcgggaaggcctcctatccttaaa
ttctagagcaaagtgtgggtactttcatcaatgctcaagaccctatgacttgtcttgttc
ttgggacttgatgagacttagacttgagtttgaaaggtaacgtgggtgtacgtaaactac
tacatctgcatgatcctcaccgtggacattgtcaggcggggagtttgactggggcggtac
atctgtcaaaaggtaacgcaggtgtcctaaggccagctcagtgaggacagaaacctcgcg
tagagcaaaagggcaaaagctggcttgatccagattttcagtacgaatacggaccgcgaa
agcggggcctatcgatccttttgattattgagagtttcaatcaagaggtgtcagaaaagt
taccacagggataactggcttgtggcggccaagcgttcatagcgacgtcgctttttgatc
cttcgatgtcg
>O.ununguis
aaagaagaccctgttgagcttgactctagtctgactttgtgaagagacatgagaggtgta
gcataagtgggagttttgggactcctcttgattacagtttcggctgtagttgagaaccct
taacgatcatgaaataccactactctcatcgtttctttacttacacggtgaaaaggaaat
tgggatagtgtctctctcttctgaacttcggttcagagcaggaggccacctatctctaaa
ttctagagcaaaatgtggttccatccatatatgctcaagacacctaattgaatcatgttc
ttgggacttgattgattaaagacttgggtttggttggtagccaatgtatatcagaacata
cataaccgcatgatcctcgccgtggacattgtcaggcgggcagtttgactggggcggtac
atctgtcaaaaggtaacgcaggtgtcctaaggccagctcagtgaggccagaaacctcacg
tagagcaaaagggcaaaagctggcttgatccagactttcagtacgaatacggaccgcgaa
agcggggcctatcgatcctttcgatgaatgagagtttcatccgagaggtgtcagaaaagt
taccacagggataactggcttgtggcagccaagcgttcatagcgacgttgctttttgatc
cttcgatgtcg
>A.quercivorus
aaagaagaccctgttgagcttgactctagtctgactttgtgaagagacatgagaggtgta
gcataagtgggagctttgggatcaatcttggttgttgcttctgtagcagctaagacccct
tggcaacaatgaaataccactactctcatagtttctttacttacacggttaaagggaaat
tgggatagtgtctctctcacttgggttta-ctcaagtcgggaaggccccctatccttaaa
ttctagagcaaagtgtagatactttcattaacgcttgagaccctaacttttgtcttgtcc
ttgggacttgatgatttttagactcaagtttgaaaggtaacgtagttgcacgttaacttc
tacatcagcatgatcctcaccgtggacattgtcaggctgggcgtttgactggggcggtac
atctgtcaaaaggtaacgcaggtgtcctaaggccagctcagtgaggacagaaacctcgcg
tagagcaaaagggcaaaagctggcttgatccagattttcagtacgaatacggaccgcgaa
agcggggcctatcgatccttttgatgattgagagtttcaatcaagaggtgtcagaaaagt
taccacagggataactggcttgtggcggccaagcgttcatagcgacgtcgctttttgatc
cttcgatgtcg
>A.viennensis
aaagaagaccctgttgagcttgactctagtctgactttgtgaagagacatgagaggtgta
gcataagtgggagctttgggatcaatcttggttgttgcttctgtagcagctaagacccct
tggcaacaatgaaataccactactctcatagtttctttacttacacggttaaagggaaat
tgggatagtgtctctctcacttgggttta-ctcaagtcgggaaggccccctatccttaaa
ttctagagcaaagtgtagatactttcattaacgcttgagaccctaacttttgtcttgtcc
ttgggacttgatgatttttagactcaagtttgaaaggtaacgtagttgcacgttaacttc
tacatcagcatgatcctcaccgtggacattgtcaggctgggcgtttgactggggcggtac
atctgtcaaaaggtaacgcaggtgtcctaaggccagctcagtgaggacagaaacctcgcg
tagagcaaaagggcaaaagctggcttgatccagattttcagtacgaatacggaccgcgaa
agcggggcctatcgatccttttgatgattgagagtttcaatcaagaggtgtcagaaaagt
taccacagggataactggcttgtggcggccaagcgttcatagcgacgtcgctttttgatc
cttcgatgtcg
>T.bambusae
aaagaagaccctgttgagcttgactctagtctgactttgtgaagagacatgagaggtgta
gcataagtgggagccaagggatcaatcttgattgttacttcggtggcagttaagacccct
tggctacagtgaaataccactactctcatagtttctttacttacacggttaaaaggga-t
acaagtagtgccccacccccaagggaa--accttgctcggaagggccgcctat-tttgct
ttctagag-aaagtgcagatactttcaggtatacctgagaccctatgacttgtcttgttc
ttgggacttgataaggcttagacttgggtttgaaaggtaaagtgggtgtgtgag----ac
tgcttctgtataaccctcatcgtggacattgtcaggcggggagtttgactggggcggtac
atctgtcaaaaggtaacgcaggtgtcctaaggccagctcagtgaggacagaaacctcgcg
tagagcaaaagggcaaaagctggcttgatccagattttcagtacgaatacggaccgcgaa
agcggggcctatcgatccttttgattattgagagtttcaatcaagaggtgtcagaaaagt
taccacagggataactggcttgtggcggccaagcgttcatagcgacgtcgctttttgatc
cttcgatgtcg
>T.evansi
aaagaagaccctgttgagcttgactctagtctgactttgtgaagagacatgagaggtgta
gcataagtgggagcctagggatcaatcttggctgttacttcggtggcagttaagacccct
tagctacagtgaaataccactactctcatagtttctttacttacacggttaaagggaagt
tgggatagtgtctctctcacttgggtttacctcaggtcgggaaggcctcctatccttaaa
ttctagagcaaagtgtgggtactttcatcaatgctcaagaccctatgacttgtcatgttc
ttgggacttgatgagacttagacttgagtttgaaaggtaacgtgggtgtacgtaaactac
tacatctgcatgatcctcaccgtggacattgtcaggcggggagtttgactggggcggtac
atctgtcaaaaggtaacgcaggtgtcctaaggccagctcagtgaggacagaaacctcgcg
tagagcaaaagggcaaaagctggcttgatccagattttcagtacgaatacggaccgcgaa
agcggggcctatcgatccttttgattattgagagtttcaatcaagaggtgtcagaaaagt
taccacagggataactggcttgtggcggccaagcgttcatagcgacgtcgctttttgatc
cttcgatgtcg
>T.ezoensis
aaagaagaccctgttgagcttgactctagtctgactttgtgaagagacatgagaggtgta
gcataagtgggagccaagggatcaatcttggctgttacttcggtggcagttaagacccct
tggctacagtgaaataccactactctcatagtttctttacttacacggttaaagggaagt
tgggatagtgtctctctcacttgggtttacctcaggtcgggaaggcctcctatccttaaa
ttctagagcaaagtgtgggtactttcatcaatgctcaagaccctatgacttgtcttgttc
ctgggacttgatgagacttagacttgggtttgaaaggtaacgtgggtgtacgtaaactac
tacatctgcatgatcctcaccgtggacattgtcaggcggggagtttgactggggcggtac
atctgtcaaaaggtaacgcaggtgtcctaaggccagctcagtgaggacagaaacctcgcg
tagagcaaaagggcaaaagctggcttgatccagattttcagtacgaatacggaccgcgaa
agcggggcctatcgatccttttgattattgagagtttcaatcaagaggtgtcagaaaagt
taccacagggataactggcttgtggcggccaagcgttcatagcgacgtcgctttttgatc
cttcgatgtcg
>T.huhhotensis
aaagaagaccctgttgagcttgactctagtctgactttgtgaagagacatgagaggtgta
gcataagtgggagccaagggatcaatcttggctgttacttcggtggcagttaagacccct
tggctacagtgaaataccactactctcatagtttctttacttacacggttaaagggaagt
tgggatagtgtctctctcacttgggtttatctcaggtcgggaaggcctcctatccttaaa
ttctagagcaaagtgtgggtactttcatcaatgctcaagaccctatgacttgtttcgttc
ttgggacttgatgagacttagacttgagtttgaaaggtaacgtgggtgtacgtaaactac
tacatctgcatgatcctcaccgtggacattgtcaggcggggagtttgactggggcggtac
atctgtcaaaaggtaacgcaggtgtcctaaggccagctcagtgaggacagaaacctcgcg
tagagcaaaagggcaaaagctggcttgatccagattttcagtacgaatacggaccgcgaa
agcggggcctatcgatccttttgattattgagagtttcaatcaagaggtgtcagaaaagt
taccacagggataactggcttgtggcggccaagcgttcatagcgacgtcgctttttgatc
cttcgatgtcg
>T.kanzawai
aaagaagaccctgttgagcttgactctagtctgactttgtgaagagacatgagaggtgta
gcataagtgggagccgagggatcaatcttggctgttacttcggtggcagttaagacccct
tggctacagtgaaataccactactctcatagtttctttacttacacggttaaagggaagt
tgggatagtgtctctctcacttgggtttacctcaggtcgggaaggcctcctatccttaaa
ttctagagcaaagtgtgggtactttcatcaatgctcaagaccctatgacttgtcttgttc
ttgggacttgatgagacttagacttgggtttgaaaggtaacgtgggtgtacgtaaactac
tacatctgcatgatcctcaccgtggacattgtcaggcggggagtttgactggggcggtac
atctgtcaaaaggtaacgcaggtgtcctaaggccagctcagtgaggacagaaacctcgcg
tagagcaaaagggcaaaagctggcttgatccagattttcagtacgaatacggaccgcgaa
agcggggcctatcgatccttttgattattgagagtttcaatcaagaggtgtcagaaaagt
taccacagggataactggcttgtggcggccaagcgttcatagcgacgtcgctttttgatc
cttcgatgtcg
>T.lombardinii
aaagaagaccctgttgagcttgactctagtctgactttgtgaagagacatgagaggtgta
gcataagtgggagccaagggatcaatcttggctgttacttcggtggcagttaagacccct
tggctacagtgaaataccactactctcatagtttctttacttacacggttaaagggaagt
tgggatagtgtctctctcacttgggtttatctcaggtcgggaaggcctcctatccttaaa
ttctagagcaaagtgtgggtactttcatcaatgctcaagaccctatgacttgtcttgttc
ttgggacttgatgagacttagacttgagtttgaaaggtaacgtgggtgtacgtaaactac
tacatctgcatgatcctcaccgtggacattgtcaggcggggagtttgactggggcggtac
atctgtcaaaaggtaacgcaggtgtcctaaggccagctcagtgaggacagaaacctcgcg
tagagcaaaagggcaaaagctggcttgatccagattttcagtacgaatacggaccgcgaa
agcggggcctatcgatccttttgattattgagagtttcaatcaagaggtgtcagaaaagt
taccacagggataactggcttgtggcggccaagcgttcatagcgacgtcgctttttgatc
cttcgatgtcg
>T.ludeni
aaagaagaccctgttgagcttgactctagtctgactttgtgaagagacatgagaggtgta
gcataagtgggagctgagggatcaatcttggctgttacttcggtggcagttaagacccct
tagctacagtgaaataccactactctcatagtttctttacttacacggttaaagggaagt
tgggatagtgtctctctcacttgggtttacctcaggtcgggaaggcctcctatccttaaa
ttctagagcaaagtgtgggtactttcatcaatgctcaagaccctatgacttgtcttgttc
ttgggacttgatgggacatagacttgagtttgaaaggtaacgtgggtgtacgtaaactac
tacatctgcatgatcctcaccgtggacattgtcaggcggggagtttgactggggcggtac
atctgtcaaaaggtaacgcaggtgtcctaaggccagctcagtgaggacagaaacctcgcg
tagagcaaaagggcaaaagctggcttgatccagattttcagtacgaatacggaccgcgaa
agcggggcctatcgatccttttgattattgagagtttcaatcaagaggtgtcagaaaagt
taccacagggataactggcttgtggcggccaagcgttcatagcgacgtcgctttttgatc
cttcgatgtcg
>T.macfarlanei
aaagaagaccctgttgagcttgactctagtctgactttgtgaagagacatgagaggtgta
gcataagtgggagccaagggatcaatcttggctgttacttcggtggcagttaagacccct
tggctacagtgaaataccactactctcatagtttctttacttacacggttaaagggaagt
tgggatagtgtctctctcacttgggtttatctcaggtcgggaaggcctcctatccttaaa
ttctagagcaaagtgtgggtactttcatcaatgctcaagaccctatgacttgtcttgttc
ttgggacttgatgagacttagacttgagtttgaaaggtaacgtgggtgtacgtaaactac
tacatctgcatgatcctcaccgtggacattgtcaggcggggagtttgactggggcggtac
atctgtcaaaaggtaacgcaggtgtcctaaggccagctcagtgaggacagaaacctcgcg
tagagcaaaagggcaaaagctggcttgatccagattttcagtacgaatacggaccgcgaa
agcggggcctatcgatccttttgattattgagagtttcaatcaagaggtgtcagaaaagt
taccacagggataactggcttgtggcggccaagcgttcatagcgacgtcgctttttgatc
cttcgatgtcg
>T.merganser
aaagaagaccctgttgagcttgactctagtctgactttgtgaagagacatgagaggtgta
gcataagtgggagccaagggatcaatcttggctgttacttcggtggcagttaagacccct
tggctacagtgaaataccactactctcatagtttctttacttacacggttaaagggaagt
tgggatagtgtctctctcacttgggtttacctcaggtcgggaaggcctcctatccttaaa
ttctagagcaaagtgtgggtactttcatcaatgctcaagaccctatgacttgtcttgttc
ttgggacttgatgagacttagacttgagtttgaaaggtaacgtgggtgtacgcaaactac
tacatctgcatgatcctcaccgtggacattgtcaggcggggagtttgactggggcggtac
atctgtcaaaaggtaacgcaggtgtcctaaggccagctcagtgaggacagaaacctcgcg
tagagcaaaagggcaaaagctggcttgatccagattttcagtacgaatacggaccgcgaa
agcggggcctatcgatccttttgattattgagagtttcaatcaagaggtgtcagaaaagt
taccacagggataactggcttgtggcggccaagcgttcatagcgacgtcgctttttgatc
cttcgatgtcg
>T.misumaiensis
aaagaagaccctgttgagcttgactctagtctgactttgtgaagagacatgagaggtgta
gcataagtgggagccaagggatcaatcttggctgttacttcggtggcagttaagacccct
tggctacagtgaaataccactactctcatagtttctttacttacacggttaaagggaagt
tgggatagtgtctctctcacttgggtttacctcaggtcgggaaggcctcctatccttaaa
ttctagagcaaagtgtgggtactttcatcaatgctcaagaccctatgacttgtcttgttc
ttgggacttgatgagacttagacttgagtttgaaaggtaacgtgggtgtacgtaaactac
tacatctgcatgatcctcaccgtggacattgtcaggcggggagtttgactggggcggtac
atctgtcaaaaggtaacgcaggtgtcctaaggccagctcagtgaggacagaaacctcgcg
tagagcaaaagggcaaaagctggcttgatccagattttcagtacgaatacggaccgcgaa
agcggggcctatcgatccttttgattattgagagtttcaatcaagaggtgtcagaaaagt
taccacagggataactggcttgtggcggccaagcgttcatagcgacgtcgctttttgatc
cttcgatgtcg
>T.neocaledonicus
aaagaagaccctgttgagcttgactctagtctgactttgtgaagagacatgagaggtgta
gcataagtgggagccaagggatcaatcttggctgttacttcggtggcagttaagacccct
tggctacagtgaaataccactactctcatagtttctttacttacacggttaaagggaagt
tgggatagtgtctctctcacttgggtttacctcaggtcgggaaggcctcctatccttaaa
ttctagagcaaagtgtgggtactttcatcaacgctcaagaccctatgacttgtcttgttc
ttgggacttgatgagacttagacttgagtttgaaaggtaacgtgggtgtacgtaaactac
tacatctgcatgatcctcaccgtggacattgtcaggcggggagtttgactggggcggtac
atctgtcaaaaggtaacgcaggtgtcctaaggccagctcagtgaggacagaaacctcgcg
tagagcaaaagggcaaaagctggcttgatccagattttcagtacgaatacggaccgcgaa
agcggggcctatcgatccttttgattattgagagtttcaatcaagaggtgtcagaaaagt
taccacagggataactggcttgtggcggccaagcgttcatagcgacgtcgctttttgatc
cttcgatgtcg
>T.okinawanus
aaagaagaccctgttgagcttgactctagtctgactttgtgaagagacatgagaggtgta
gcataagtgggagccaagggatcaatcttgtctgttacttcggtggcagttaagacccct
tggctacagtgaaataccactactctcatagtttctttacttacacggttaaagggaagt
tgggatagtgtctctctcacttgggtttacctcaagtcgggaaggcctcctatccttaaa
ttctagagcaaagtgtgggtactttcatcaatgctcaagaccctatgacttgtcttgtct
ttcggacttgatgagacttagacttgagtttgaaaggtaacgtgggtgtacgtaaactac
tgcatctgcatgatcctcaccgtggacattgtcaggcggggagtttgactggggcggtac
atctgtcaaaaggtaacgcaggtgtcctaaggccagctcagtgaggacagaaacctcgcg
tagagcaaaagggcaaaagctggcttgatccagattttcagtacgaatacggaccgcgaa
agcggggcctatcgatccttttgattattgagagtttcaatcaagaggtgtcagaaaagt
taccacagggataactggcttgtggcggccaagcgttcatagcgacgtcgctttttgatc
cttcgatgtcg
>T.parakanzawai
aaagaagaccctgttgagcttgactctagtctgactttgtgaagagacatgagaggtgta
gcataagtgggagccaagggatcaatcttggctgttacttcggtggcagttaagacccct
tggctacagtgaaataccactactctcatagtttctttacttacacggttaaagggaagt
tgggatagtgtctctctcacttgggtttacctcaggtcgggaaggcctcctatccttaaa
ttctagagcaaagtgtgggtactttcatcaatgctcaagaccctatgacttgtcttgttc
ttgggacttgatgagacttagacttgggtttgaaaggtaacgtgggtgtacgtaaactac
tacatctgcatgatcctcaccgtggacattgtcaggcggggagtttgactggggcggtac
atctgtcaaaaggtaacgcaggtgtcctaaggccagctcagtgaggacagaaacctcgcg
tagagcaaaagggcaaaagctggcttgatccagattttcagtacgaatacggaccgcgaa
agcggggcctatcgatccttttgattattgagagtttcaatcaagaggtgtcagaaaagt
taccacagggataactggcttgtggcggccaagcgttcatagcgacgtcgctttttgatc
cttcgatgtcg
>T.phaselus
aaagaagaccctgttgagcttgactctagtctgactttgtgaagagacatgagaggtgta
gcataagtgggagccaagggatcaatcttggctgttacttcggtggcagttaagacccct
tggctacagtgaaataccactactctcatagtttctttacttacacggttaaagggaagt
tgggatagtgtctctctcacttgggtttacctcaggtcgggaaggcctcctatccttaaa
ttctagagcaaagtgtgggtactttcatcaatgctcaagaccctatgacttgtcttgttc
ttgggacttgatgagacttagacttgagtttgaaaggtaacgtgggtgtacgtaaactac
tacatctgcatgatcctcaccgtggacattgtcaggcggggagtttgactggggcggtac
atctgtcaaaaggtaacgcaggtgtcctaaggccagctcagtgaggacagaaacctcgcg
tagagcaaaagggcaaaagctggcttgatccagattttcagtacgaatacggaccgcgaa
agcggggcctatcgatccttttgattattgagagtttcaatcaagaggtgtcagaaaagt
taccacagggataactggcttgtggcggccaagcgttcatagcgacgtcgctttttgatc
cttcgatgtcg
>T.piercei
aaagaagaccctgttgagcttgactctagtctgactttgtgaagagacatgagaggtgta
gcataagtgggagccaagggatcaatcttggctgttacttcggtggcagttaagacccct
tggctacagtgaaataccactactctcatagtttctttacttacacggttaaagggaagt
tgggatagtgtctctctcacttgggtttacctcaggtcgggaaggcctcctatccttaaa
ttctagagcaaagtgtgggtactttcatcaatgctcaagaccctatgacttgtcttgttc
ttgggacttgatgagacttagacttgagtttgaaaggtaacgtgggtgtacgtaaactac
tacatctgcatgatcctcaccgtggacattgtcaggcggggagtttgactggggcggtac
atctgtcaaaaggtaacgcaggtgtcctaaggccagctcagtgaggacagaaacctcgcg
tagagcaaaagggcaaaagctggcttgatccagattttcagtacgaatacggaccgcgaa
agcggggcctatcgatccttttgattattgagagtttcaatcaagaggtgtcagaaaagt
taccacagggataactggcttgtggcggccaagcgttcatagcgacgtcgctttttgatc
cttcgatgtcg
>T.pueraricola
aaagaagaccctgttgagcttgactctagtctgactttgtgaagagacatgagaggtgta
gcataagtgggagccaagggatcaatcttggctgttacttcggtggcagttaagacccct
tggctacagtgaaataccactactctcatagtttctttacttacacggttaaagggaagt
tgggatagtgtctctctcacttgggtttacctcaggtcgggaaggcctcctatccttaaa
ttctagagcaaagtgtgggtactttcatcaatgctcaagaccctatgacttgtcttgttc
ttgggacttgatgagacttagacttgagtttgaaaggtaacgtgggtgtacgtaaactac
tacatctgcatgatcctcaccgtggacattgtcaggcggggagtttgactggggcggtac
atctgtcaaaaggtaacgcaggtgtcctaaggccagctcagtgaggacagaaacctcgcg
tagagcaaaagggcaaaagctggcttgatccagattttcagtacgaatacggaccgcgaa
agcggggcctatcgatccttttgattattgagagtttcaatcaagaggtgtcagaaaagt
taccacagggataactggcttgtggcggccaagcgttcatagcgacgtcgctttttgatc
cttcgatgtcg
>T.truncatus
aaagaagaccctgttgagcttgactctagtctgactttgtgaagagacatgagaggtgta
gcataagtgggagccaagggatcaatcttggctgttacttcggtggcagttaagacccct
tggctacagtgaaataccactactctcatagtttctttacttacacggttaaagggaagt
tgggatagtgtctctctcacttgggtttacctcaggtcgggaaggcctcctatccttaaa
ttctagagcaaagtgtgggtactttcatcaatgctcaagaccctatgacttgtcttgttc
ttgggacttgatgagacttagacttgagtttgaaaggtaacgtgggtgtacgtaaactac
tacatctgcatgatcctcaccgtggacattgtcaggcggggagtttgactggggcggtac
atctgtcaaaaggtaacgcaggtgtcctaaggccagctcagtgaggacagaaacctcgcg
tagagcaaaagggcaaaagctggcttgatccagattttcagtacgaatacggaccgcgaa
agcggggcctatcgatccttttgattattgagagtttcaatcaagaggtgtcagaaaagt
taccacagggataactggcttgtggcggccaagcgttcatagcgacgtcgctttttgatc
cttcgatgtcg
>T.turkestani
aaagaagaccctgttgagcttgactctagtctgactttgtgaagagacatgagaggtgta
gcataagtgggagccaagggatcaatcttggctgttacttcggtggcagttaagacccct
tggctacagtgaaataccactactctcatagtttctttacttacacggttaaagggaagt
tgggatagtgtctctctcacttgggtttacctcaggtcgggaaggcctcctatccttaaa
ttctagagcaaagtgtgggtactttcatcaatgctcaagaccctatgacttgtcttgttc
ttgggacttgatgagacttagacttgagtttgaaaggtaacgtgggtgtacgtaaactac
tacatctgcatgatcctcaccgtggacattgtcaggcggggagtttgactggggcggtac
atctgtcaaaaggtaacgcaggtgtcctaaggccagctcagtgaggacagaaacctcgcg
tagagcaaaagggcaaaagctggcttgatccagattttcagtacgaatacggaccgcgaa
agcggggcctatcgatccttttgattattgagagtttcaatcaagaggtgtcagaaaagt
taccacagggataactggcttgtggcggccaagcgttcatagcgacgtcgctttttgatc
cttcgatgtcg
>T.urticaeG
aaagaagaccctgttgagcttgactctagtctgactttgtgaagagacatgagaggtgta
gcataagtgggagccaagggatcaatcttggctgttacttcggtggcagttaagacccct
tggctacagtgaaataccactactctcatagtttctttacttacacggttaaagggaagt
tgggatagtgtctctctcacttgggtttacctcaggtcgggaaggcctcctatccttaaa
ttctagagcaaagtgtgggtactttcatcaatgctcaagaccctatgacttgtcttgttc
ttgggacttgatgagacttagacttgagtttgaaaggtaacgtgggtgtacgtaaactac
tacatctgcatgatcctcaccgtggacattgtcaggcggggagtttgactggggcggtac
atctgtcaaaaggtaacgcaggtgtcctaaggccagctcagtgaggacagaaacctcgcg
tagagcaaaagggcaaaagctggcttgatccagattttcagtacgaatacggaccgcgaa
agcggggcctatcgatccttttgattattgagagtttcaatcaagaggtgtcagaaaagt
taccacagggataactggcttgtggcggccaagcgttcatagcgacgtcgctttttgatc
cttcgatgtcg
>T.urticaeR
aaagaagaccctgttgagcttgactctagtctgactttgtgaagagacatgagaggtgta
gcataagtgggagccaagggatcaatcttggctgttacttcggtggcagttaagacccct
tggctacagtgaaataccactactctcatagtttctttacttacacggttaaagggaagt
tgggatagtgtctctctcacttgggtttacctcaggtcgggaaggcctcctatccttaaa
ttctagagcaaagtgtgggtactttcatcaatgctcaagaccctatgacttgtcttgttc
ttgggacttgatgagacttagacttgagtttgaaaggtaacgtgggtgtacgtaaactac
tacatctgcatgatcctcaccgtggacattgtcaggcggggagtttgactggggcggtac
atctgtcaaaaggtaacgcaggtgtcctaaggccagctcagtgaggacagaaacctcgcg
tagagcaaaagggcaaaagctggcttgatccagattttcagtacgaatacggaccgcgaa
agcggggcctatcgatccttttgattattgagagtttcaatcaagaggtgtcagaaaagt
taccacagggataactggcttgtggcggccaagcgttcatagcgacgtcgctttttgatc
cttcgatgtcg
>T.zeae
aaagaagaccctgttgagcttgactctagtctgactttgtgaagagacatgagaggtgta
gcataagtgggagccaagggatcaatcttggctgttacttcggtggcagttaagacccct
tggctacagtgaaataccactactctcatagtttctttacttacacggttaaagggaagt
tgggatagtgtctctctcacttgggtttacctcaggtcgggaaggcctcctatccttaaa
ttctagagcaaagtgtgggtactttcatcaatgctcaagaccctatgacttgtcttgttc
ttgggacttgatgagacttagacttgagtttgaaaggtaacgtgggtgtacgtaaactac
tacatctgcatgatcctcaccgtggacattgtcaggcggggagtttgactggggcggtac
atctgtcaaaaggtaacgcaggtgtcctaaggccagctcagtgaggacagaaacctcgcg
tagagcaaaagggcaaaagctggcttgatccagattttcagtacgaatacggaccgcgaa
agcggggcctatcgatccttttgattattgagagtttcaatcaagaggtgtcagaaaagt
taccacagggataactggcttgtggcggccaagcgttcatagcgacgtcgctttttgatc
cttcgatgtcg
